# Supplementary material for: Remarkable Alkene-to-Alkene and Alkene-to-Alkyne Transfer Reactions of Selenium Dibromide and PhSeBr. Stereoselective Addition of Selenium Dihalides to Cycloalkenes
Source: Molecules. 2020 Jan 3;25(1):194. doi: 10.3390/molecules25010194 (PMC6983007; doi:10.3390/molecules25010194)
Supplement: Supplementary file 1 [file molecules-25-00194-s001.zip]

Archive with 8 entries (7 files):
- molecules-663620/
- molecules-663620/10a.cif
- molecules-663620/10a.hkl
- molecules-663620/9a.cif
- molecules-663620/9a.hkl
- molecules-663620/checkcif_10a.pdf
- molecules-663620/checkcif_9a.pdf
- molecules-663620/molecules-663620.pdf
