# Supplementary material for: Remarkable Alkene-to-Alkene and Alkene-to-Alkyne Transfer Reactions of Selenium Dibromide and PhSeBr. Stereoselective Addition of Selenium Dihalides to Cycloalkenes
Source: Molecules. 2020 Jan 3;25(1):194. doi: 10.3390/molecules25010194 (PMC6983007; doi:10.3390/molecules25010194)
Supplement: Supplementary file 1 [file molecules-25-00194-s001.zip › molecules-663620/10a.hkl]

  -2   0   2    8.26    0.46
  -2   0   2    9.19    0.46
  -2   0   2    9.39    0.47
  -2   0   2    9.15    0.50
   2   0  -2    9.07    0.46
   2   0  -2    9.68    0.50
  -4   0   4   93.56    4.43
  -4   0   4   92.29    4.43
   4   0  -4   84.58    4.41
  -4   0   4   94.92    4.45
   4   0  -4   99.72    4.49
   4   0  -4   93.64    4.40
   4   0  -4   92.99    4.43
  -6   0   6  337.77   16.24
   6   0  -6  359.69   16.20
  -6   0   6  338.38   16.23
   6   0  -6  331.96   16.19
   6   0  -6  343.33   16.23
   6   0  -6  326.88   16.18
   6   0  -6  366.44   16.31
  -6   0   6  351.40   16.22
  -6   0   6  337.16   16.33
  -8   0   8   19.17    0.98
   8   0  -8   19.13    1.08
  -8   0   8   17.10    0.98
  -8   0   8   17.37    1.01
  -8   0   8   16.49    1.13
   8   0  -8   16.88    0.90
   8   0  -8   18.85    0.93
   8   0  -8   17.11    0.96
 -10   0  10   14.63    0.88
  10   0 -10   14.52    0.86
  10   0 -10   14.46    0.77
  10   0 -10   14.90    0.78
  10   0 -10   14.73    0.86
  10   0 -10   14.11    0.77
  10   0 -10   13.75    0.97
 -10   0  10   15.47    0.88
 -10   0  10   14.46    1.09
 -10   0  10   14.93    0.93
 -12   0  12  301.62   13.10
  12   0 -12  275.49   13.06
  12   0 -12  274.96   13.08
  12   0 -12  278.66   13.21
 -12   0  12  264.36   13.12
 -12   0  12  269.63   13.12
 -12   0  12  261.87   13.26
  14   0 -14   98.75    4.97
 -14   0  14   99.52    5.04
  14   0 -14  104.02    4.96
  14   0 -14  100.31    5.12
 -14   0  14  100.60    5.21
 -14   0  14  104.31    5.02
 -14   0  14  108.23    5.01
  16   0 -16    2.81    0.39
 -16   0  16    2.63    0.47
 -16   0  16    3.53    1.06
 -16   0  16    2.35    0.54
  16   0 -16    2.65    0.38
 -16   0  16    2.59    0.48
 -18   0  18    0.50    0.50
 -18   0  18    0.12    0.68
  18   0 -18    0.71    0.47
 -18   0  18    0.37    0.45
 -20   0  20   11.12    1.27
 -20   0  20   14.10    1.52
  -1   1   1  305.72   14.13
   1   1  -1  287.79   14.14
   1  -1  -1  308.59   14.15
  -1  -1   1  297.85   14.15
   3   1  -3    6.94    0.38
  -3   1   3    7.03    0.37
   3   1  -3    6.97    0.35
  -3   1   3    7.59    0.40
   3   1  -3    6.89    0.44
  -3   1   3    7.04    0.36
   3   1  -3    7.07    0.36
  -3  -1   3    7.28    0.36
   3  -1  -3    7.00    0.46
   3  -1  -3    6.83    0.37
   3  -1  -3    6.85    0.44
  -3  -1   3    7.11    0.38
  -3  -1   3    7.23    0.36
  -3  -1   3    6.89    0.37
  -3  -1   3    7.12    0.45
   3  -1  -3    7.33    0.40
   5   1  -5   10.46    0.55
  -5   1   5    9.60    0.69
  -5   1   5   10.61    0.58
  -5   1   5   10.40    0.56
   5   1  -5   10.20    0.59
   5   1  -5   10.64    0.54
  -5   1   5   11.50    0.60
   5   1  -5   10.44    0.62
  -5   1   5    9.70    0.64
   5  -1  -5   10.38    0.58
  -5  -1   5   11.55    0.62
  -5  -1   5   10.13    0.53
   5  -1  -5   10.93    0.69
   5  -1  -5   10.80    0.62
   5  -1  -5   10.19    0.56
  -5  -1   5   10.15    0.57
  -5  -1   5    9.87    0.54
  -5  -1   5   11.01    0.63
  -7   1   7  119.42    5.45
   7   1  -7  113.38    5.44
   7   1  -7  120.93    5.50
  -7   1   7  112.78    5.46
   7   1  -7  104.16    5.41
   7   1  -7  114.21    5.40
  -7   1   7  107.45    5.57
  -7   1   7  111.33    5.49
   7  -1  -7  111.36    5.42
  -7  -1   7  111.66    5.43
  -7  -1   7  112.87    5.42
  -7  -1   7  114.33    5.40
   7  -1  -7  123.57    5.46
   7  -1  -7  119.89    5.47
   7  -1  -7  113.70    5.56
   7  -1  -7  114.46    5.44
  -7  -1   7  107.05    5.50
  -9   1   9  116.38    5.93
  -9   1   9  115.71    6.08
   9   1  -9  127.99    5.99
  -9   1   9  120.98    5.93
   9   1  -9  122.83    5.88
  -9   1   9  121.35    5.96
   9   1  -9  121.18    5.87
   9   1  -9  117.31    5.86
  -9  -1   9  124.49    5.87
  -9  -1   9  122.80    5.90
   9  -1  -9  127.85    6.05
   9  -1  -9  118.48    5.91
   9  -1  -9  118.60    5.87
   9  -1  -9  127.71    5.92
  -9  -1   9  125.28    5.89
   9  -1  -9  136.95    5.91
  11   1 -11    4.74    0.50
 -11   1  11    5.59    0.81
  11   1 -11    5.23    0.48
  11   1 -11    4.34    0.60
 -11   1  11    4.69    0.54
 -11   1  11    4.58    0.55
  11   1 -11    4.53    0.42
 -11   1  11    4.82    0.65
 -11  -1  11    5.07    0.73
 -11  -1  11    4.39    0.48
 -11  -1  11    4.72    0.48
 -11  -1  11    4.88    0.55
  11  -1 -11    5.25    0.50
  11  -1 -11    5.53    0.72
  11  -1 -11    4.08    0.47
  11  -1 -11    5.22    0.49
  11  -1 -11    5.73    0.47
  13   1 -13  444.21   21.61
 -13   1  13  440.03   21.91
 -13   1  13  501.05   21.73
 -13   1  13  452.15   21.74
  13   1 -13  466.07   21.63
  13   1 -13  452.68   21.74
 -13   1  13  467.55   21.73
  13   1 -13  445.94   21.64
  13  -1 -13  480.95   21.62
  13  -1 -13  449.47   21.68
 -13  -1  13  471.83   21.67
 -13  -1  13  486.15   21.66
  13  -1 -13  473.24   21.86
 -13  -1  13  449.24   21.68
  13  -1 -13  431.89   21.66
  13  -1 -13  448.82   21.61
 -13  -1  13  423.01   21.83
  15   1 -15    0.42    0.28
 -15   1  15   -0.37    0.37
  15   1 -15    0.66    0.27
 -15   1  15    0.45    0.38
 -15   1  15   -0.17    0.54
 -15   1  15    0.26    0.43
  15   1 -15    0.96    0.25
  15   1 -15   -0.23    0.45
  15  -1 -15    0.67    0.29
 -15  -1  15    0.54    0.33
  15  -1 -15    0.44    0.22
 -15  -1  15    0.54    0.38
 -15  -1  15    1.80    0.58
 -15  -1  15    0.47    0.34
  15  -1 -15    0.46    0.22
  17   1 -17   20.21    1.20
  17   1 -17   19.27    1.12
 -17   1  17   20.18    1.44
  17   1 -17   21.15    1.15
 -17   1  17   20.61    1.39
 -17   1  17   20.28    1.66
 -17  -1  17   20.92    1.63
 -17  -1  17   21.60    1.36
 -17  -1  17   20.40    1.30
 -17  -1  17   18.82    1.30
 -19   1  19   54.45    3.29
 -19   1  19   54.75    3.03
 -19  -1  19   56.98    3.16
 -19  -1  19   54.30    2.96
 -21   1  21    5.08    1.11
 -21   1  21    7.07    0.96
 -21  -1  21    7.62    1.04
 -21  -1  21    6.95    0.85
   2   2  -2   33.29    1.58
  -2   2   2   33.12    1.57
   2   2  -2   30.39    1.63
  -2   2   2   32.45    1.58
  -2   2   2   31.82    1.66
   2   2  -2   32.97    1.56
  -2   2   2   30.34    1.60
  -2  -2   2   32.88    1.65
  -2  -2   2   31.94    1.56
   2  -2  -2   32.56    1.57
  -2  -2   2   30.62    1.58
   2  -2  -2   33.05    1.63
   2  -2  -2   32.64    1.64
  -2  -2   2   32.77    1.56
   2  -2  -2   30.66    1.61
   2  -2  -2   32.39    1.56
  -2  -2   2   33.88    1.58
   2  -2  -2   31.55    1.61
   2  -2  -2   32.04    1.58
  -4   2   4  100.91    4.73
  -4   2   4   94.37    4.81
   4   2  -4  100.63    4.71
  -4   2   4   87.81    4.76
  -4   2   4   98.97    4.70
   4   2  -4  100.40    4.68
  -4   2   4   98.93    4.69
   4   2  -4   92.47    4.77
  -4   2   4  100.78    4.71
   4  -2  -4  100.89    4.82
  -4  -2   4  101.22    4.69
   4  -2  -4  103.88    4.73
   4  -2  -4  100.03    4.71
   4  -2  -4   99.50    4.78
   4  -2  -4   97.49    4.71
  -4  -2   4   96.22    4.71
  -4  -2   4   99.55    4.68
   4  -2  -4  101.18    4.77
  -4  -2   4  104.20    4.79
   4  -2  -4   97.03    4.69
   6   2  -6  187.47    8.88
  -6   2   6  191.03    8.93
  -6   2   6  172.68    8.99
   6   2  -6  181.69    8.97
   6   2  -6  188.43    8.92
  -6   2   6  187.89    8.91
  -6   2   6  198.03    8.96
  -6   2   6  175.83    9.05
  -6  -2   6  180.29    8.88
   6  -2  -6  181.85    8.91
  -6  -2   6  187.85    8.93
   6  -2  -6  204.76    9.00
  -6  -2   6  182.38    8.88
   6  -2  -6  187.49    8.94
  -6  -2   6  206.18    9.00
  -6  -2   6  185.57    8.91
   6  -2  -6  198.57    9.08
  -6  -2   6  189.59    8.88
   8   2  -8   11.00    0.72
  -8   2   8   11.97    0.70
  -8   2   8   11.22    0.91
  -8   2   8   11.41    0.85
  -8   2   8   13.69    0.78
  -8   2   8   12.97    0.74
   8   2  -8   11.44    0.79
   8   2  -8   11.61    0.63
   8   2  -8   12.63    0.64
   8  -2  -8   12.33    0.93
  -8  -2   8   10.99    0.65
  -8  -2   8   11.35    0.73
   8  -2  -8   11.17    0.69
   8  -2  -8   11.91    0.74
   8  -2  -8   13.36    0.81
  -8  -2   8   11.49    0.69
   8  -2  -8   12.83    0.78
  -8  -2   8   12.75    0.64
  -8  -2   8   11.30    0.74
  10   2 -10    4.70    0.36
 -10   2  10    4.69    0.67
 -10   2  10    5.89    0.54
 -10   2  10    4.43    0.54
  10   2 -10    4.88    0.56
 -10   2  10    4.33    0.48
 -10   2  10    4.88    0.57
  10   2 -10    4.10    0.37
  10   2 -10    4.64    0.53
 -10  -2  10    4.64    0.54
 -10  -2  10    4.37    0.37
  10  -2 -10    4.42    0.53
 -10  -2  10    4.35    0.42
  10  -2 -10    4.88    0.50
 -10  -2  10    4.40    0.47
  10  -2 -10    4.53    0.45
  10  -2 -10    5.23    0.55
  10  -2 -10    4.10    0.58
 -12   2  12  138.19    7.46
  12   2 -12  153.37    7.22
 -12   2  12  148.09    7.25
  12   2 -12  140.88    7.11
  12   2 -12  148.07    7.16
 -12   2  12  149.23    7.19
 -12   2  12  156.38    7.23
 -12   2  12  151.32    7.28
  12   2 -12  149.55    7.10
  12  -2 -12  150.54    7.41
  12  -2 -12  147.01    7.15
 -12  -2  12  147.97    7.14
  12  -2 -12  138.49    7.22
 -12  -2  12  149.80    7.15
 -12  -2  12  151.82    7.16
  12  -2 -12  164.20    7.18
  14   2 -14   67.24    3.30
  14   2 -14   67.08    3.33
  14   2 -14   65.50    3.36
 -14   2  14   65.97    3.76
  14   2 -14   65.83    3.44
 -14   2  14   70.49    3.51
 -14   2  14   64.80    3.52
 -14   2  14   68.72    3.50
  14  -2 -14   67.02    3.38
 -14  -2  14   69.34    3.38
  14  -2 -14   72.60    3.37
 -14  -2  14   70.17    3.39
 -14  -2  14   66.77    3.40
  16   2 -16    4.26    0.55
 -16   2  16    6.92    0.74
 -16   2  16    5.34    0.69
 -16   2  16    5.42    0.91
  16   2 -16    4.47    0.51
 -16  -2  16    5.41    0.61
 -16  -2  16    5.59    0.57
 -16  -2  16    4.58    0.80
 -16  -2  16    5.02    0.60
  16  -2 -16    4.60    0.58
  16  -2 -16    4.86    0.50
  16  -2 -16    6.19    0.64
 -18   2  18    0.04    0.77
  18   2 -18    0.27    0.36
 -18   2  18    0.18    0.56
  18   2 -18    0.69    0.55
 -18  -2  18    1.42    0.67
 -18  -2  18    0.32    0.47
  18  -2 -18    0.20    0.30
 -18  -2  18    1.19    0.51
 -20   2  20    5.94    0.91
 -20   2  20    5.47    1.13
 -20  -2  20    7.48    1.01
   1   3  -1  151.62    7.05
  -1   3   1  150.58    7.03
   1   3  -1  142.83    7.05
   1   3  -1  153.04    7.01
   1   3  -1  146.99    6.94
   1   3  -1  150.54    6.96
  -1   3   1  147.51    7.02
  -1   3   1  155.78    6.96
  -1   3   1  144.24    6.97
  -1   3   1  149.82    7.08
   1  -3  -1  145.91    6.98
   1  -3  -1  138.89    7.05
  -1  -3   1  146.67    6.97
  -1  -3   1  151.22    6.97
  -1  -3   1  144.32    7.07
   1  -3  -1  155.40    7.04
  -1  -3   1  154.77    7.01
  -1  -3   1  144.07    6.97
  -1  -3   1  136.43    6.96
   1  -3  -1  143.65    6.99
  -1  -3   1  146.14    6.96
   1  -3  -1  132.13    6.99
  -3   3   3    8.65    0.61
   3   3  -3    9.08    0.51
  -3   3   3    9.11    0.54
   3   3  -3    7.79    0.68
   3   3  -3   10.04    0.61
  -3   3   3    9.75    0.72
  -3   3   3    8.89    0.58
  -3   3   3    9.28    0.55
   3   3  -3    9.56    0.55
  -3  -3   3    8.88    0.57
   3  -3  -3    9.50    0.68
   3  -3  -3    7.91    0.71
  -3  -3   3    8.86    0.52
   3  -3  -3    9.35    0.56
   3  -3  -3    9.17    0.63
  -3  -3   3    9.39    0.51
   3  -3  -3    8.17    0.61
  -3  -3   3    9.18    0.54
   3  -3  -3    8.70    0.52
   3  -3  -3    9.05    0.55
  -5   3   5    0.27    0.15
  -5   3   5    0.33    0.16
  -5   3   5    0.32    0.15
  -5   3   5   -0.16    0.24
  -5   3   5    0.33    0.18
   5   3  -5    0.36    0.28
  -5   3   5    0.39    0.30
   5  -3  -5    0.24    0.16
   5  -3  -5    1.19    0.36
  -5  -3   5    0.34    0.16
   5  -3  -5    0.24    0.15
  -5  -3   5    0.31    0.12
   5  -3  -5    0.43    0.23
   5  -3  -5    0.63    0.26
   5  -3  -5    0.32    0.19
  -5  -3   5    0.20    0.17
  -5  -3   5    0.39    0.13
  -5  -3   5    0.24    0.25
  -7   3   7   65.24    3.18
   7   3  -7   63.30    3.30
  -7   3   7   63.32    3.41
  -7   3   7   66.63    3.25
  -7   3   7   58.31    3.30
  -7   3   7   66.43    3.22
   7   3  -7   67.89    3.16
   7   3  -7   65.88    3.20
   7  -3  -7   69.75    3.28
   7  -3  -7   64.35    3.23
   7  -3  -7   68.96    3.42
  -7  -3   7   66.96    3.16
  -7  -3   7   66.32    3.15
  -7  -3   7   64.10    3.19
   7  -3  -7   71.03    3.31
   7  -3  -7   63.59    3.20
  -7  -3   7   64.53    3.22
  -9   3   9   16.69    1.19
  -9   3   9   16.97    0.97
   9   3  -9   18.17    1.12
  -9   3   9   16.20    1.27
   9   3  -9   16.66    0.97
   9   3  -9   17.28    0.90
  -9   3   9   18.35    1.07
  -9   3   9   17.51    1.02
   9  -3  -9   17.09    1.27
  -9  -3   9   17.35    0.90
  -9  -3   9   17.29    1.00
   9  -3  -9   16.51    0.98
   9  -3  -9   16.15    1.02
   9  -3  -9   20.61    1.13
  -9  -3   9   15.47    1.01
  -9  -3   9   16.63    0.91
 -11   3  11   35.41    2.04
  11   3 -11   36.42    1.94
  11   3 -11   37.65    1.76
  11   3 -11   34.44    1.86
 -11   3  11   35.35    1.96
 -11   3  11   34.24    2.21
 -11   3  11   36.66    1.92
 -11  -3  11   32.48    1.90
  11  -3 -11   35.51    1.85
  11  -3 -11   35.87    2.17
  11  -3 -11   34.42    1.89
 -11  -3  11   36.01    1.90
  11  -3 -11   38.69    1.93
 -11  -3  11   32.00    1.77
  13   3 -13  137.35    6.47
  13   3 -13  132.45    6.60
 -13   3  13  134.14    6.72
 -13   3  13  137.46    6.70
  13   3 -13  135.76    6.59
 -13   3  13  132.98    6.98
 -13  -3  13  136.26    6.54
  13  -3 -13  149.78    6.62
  13  -3 -13  137.53    6.64
 -13  -3  13  141.55    6.52
 -13  -3  13  131.47    6.51
  13  -3 -13  134.21    6.56
 -13  -3  13  125.79    6.65
  15   3 -15    4.55    0.57
 -15   3  15    4.17    0.97
  15   3 -15    5.64    0.46
 -15   3  15    5.15    0.75
  15   3 -15    4.98    0.59
  15  -3 -15    5.96    0.76
  15  -3 -15    3.97    0.53
  15  -3 -15    6.01    0.68
 -15  -3  15    4.52    0.54
 -15  -3  15    4.26    0.50
 -15  -3  15    3.53    0.69
 -15  -3  15    4.74    0.52
 -17   3  17    6.11    0.88
 -17   3  17    7.54    1.31
  17   3 -17    5.80    0.82
 -17  -3  17    7.77    0.81
 -17  -3  17    4.39    0.85
 -17  -3  17    8.61    1.00
  17  -3 -17    8.63    0.92
 -17  -3  17    7.30    0.78
  17  -3 -17    6.85    0.81
  17  -3 -17    6.87    0.79
 -19   3  19   29.44    2.06
 -19   3  19   32.25    2.55
  19  -3 -19   32.32    1.70
 -19  -3  19   23.34    1.88
 -19  -3  19   28.95    2.06
   0   4   0  150.13    7.37
   0   4   0  150.57    7.21
   0   4   0  161.42    7.23
   0   4   0  159.05    7.31
   0   4   0  153.65    7.33
   0  -4   0  142.04    7.37
   0  -4   0  148.61    7.23
   0  -4   0  153.04    7.25
   0  -4   0  149.06    7.26
   0  -4   0  159.30    7.31
   0  -4   0  153.46    7.25
   0  -4   0  145.09    7.24
   2   4  -2   59.48    2.83
  -2   4   2   58.73    2.86
  -2   4   2   57.34    2.96
  -2   4   2   60.48    2.78
   2   4  -2   53.65    2.90
  -2   4   2   59.36    2.85
  -2   4   2   57.49    2.80
   2   4  -2   59.04    2.76
   2   4  -2   56.35    2.90
  -2  -4   2   57.23    2.77
  -2  -4   2   56.81    2.78
  -2  -4   2   56.87    2.78
  -2  -4   2   56.51    2.79
   2  -4  -2   57.01    2.91
  -2  -4   2   54.53    2.73
   2  -4  -2   54.80    2.76
   2  -4  -2   59.05    2.88
  -2  -4   2   57.40    2.81
   2  -4  -2   53.13    2.81
   2  -4  -2   56.50    2.80
  -2  -4   2   56.55    2.95
   2  -4  -2   55.28    2.81
   4   4  -4   -0.06    0.34
  -4   4   4    0.16    0.18
   4   4  -4    0.07    0.17
  -4   4   4    0.35    0.31
  -4   4   4    0.32    0.22
  -4   4   4    0.45    0.27
   4   4  -4    0.29    0.15
  -4   4   4    0.00    0.17
   4   4  -4   -0.06    0.25
  -4   4   4    0.13    0.16
   4  -4  -4   -0.11    0.19
  -4  -4   4    0.51    0.33
   4  -4  -4    0.04    0.20
   4  -4  -4    0.25    0.30
  -4  -4   4    0.21    0.18
  -4  -4   4    0.02    0.15
   4  -4  -4    0.34    0.27
   4  -4  -4    0.06    0.23
   4  -4  -4    0.22    0.18
  -4  -4   4    0.06    0.18
  -6   4   6   63.16    3.04
   6   4  -6   64.01    3.07
  -6   4   6   63.58    3.05
   6   4  -6   62.41    3.13
   6   4  -6   58.98    3.21
  -6   4   6   61.52    3.31
  -6   4   6   62.10    3.11
  -6   4   6   58.13    3.17
  -6   4   6   62.41    3.08
  -6  -4   6   63.50    3.02
   6  -4  -6   64.45    3.20
   6  -4  -6   63.35    3.11
   6  -4  -6   61.91    3.04
   6  -4  -6   65.15    3.15
  -6  -4   6   62.19    3.11
   6  -4  -6   63.11    3.28
  -6  -4   6   60.47    3.05
   6  -4  -6   63.77    3.08
  -8   4   8    4.60    0.56
  -8   4   8    3.96    0.60
   8   4  -8    4.09    0.58
   8   4  -8    5.00    0.47
  -8   4   8    5.15    0.51
  -8   4   8    4.71    0.71
  -8   4   8    4.93    0.40
  -8   4   8    4.88    0.47
  -8  -4   8    4.89    0.40
  -8  -4   8    4.27    0.56
  -8  -4   8    4.61    0.42
   8  -4  -8    5.83    0.61
   8  -4  -8    5.52    0.68
  -8  -4   8    4.46    0.49
   8  -4  -8    4.79    0.53
   8  -4  -8    4.51    0.72
   8  -4  -8    5.33    0.58
  10   4 -10   14.37    0.90
  10   4 -10   14.02    1.12
 -10   4  10   15.01    1.21
 -10   4  10   17.47    1.07
 -10   4  10   14.54    1.34
 -10  -4  10   13.89    0.82
  10  -4 -10   14.17    1.36
 -10  -4  10   13.48    0.93
 -10  -4  10   13.78    0.98
  10  -4 -10   15.05    1.01
 -10  -4  10   12.11    1.04
  10  -4 -10   14.15    1.07
  10  -4 -10   13.62    0.93
  12   4 -12   64.94    3.49
 -12   4  12   69.85    4.01
  12   4 -12   70.04    3.52
 -12   4  12   61.80    4.43
 -12   4  12   72.52    3.60
 -12  -4  12   70.47    3.52
  12  -4 -12   71.23    3.45
 -12  -4  12   59.65    3.47
 -12  -4  12   73.17    3.37
 -12  -4  12   71.76    3.38
  12  -4 -12   68.59    3.50
 -14   4  14   15.72    1.81
  14   4 -14   16.12    1.44
 -14   4  14   17.73    1.47
 -14   4  14   16.93    1.42
  14   4 -14   16.18    1.16
  14  -4 -14   16.09    1.29
  14  -4 -14   16.25    1.36
 -14  -4  14   16.99    1.09
 -14  -4  14   19.11    1.07
 -14  -4  14   19.21    1.31
 -16   4  16    1.22    0.70
  16   4 -16    2.41    0.58
 -16   4  16    2.84    1.01
 -16  -4  16    2.37    0.73
 -16  -4  16    2.60    0.59
  16  -4 -16    2.13    0.66
 -16  -4  16    2.86    0.52
  16  -4 -16    1.96    0.55
 -18   4  18    4.73    1.27
  18   4 -18    3.40    0.64
 -18   4  18    4.65    0.88
  18  -4 -18    4.93    0.74
 -18  -4  18    3.54    0.70
 -18  -4  18    1.19    0.86
  -1   5   1   28.25    1.72
  -1   5   1   28.01    1.45
   1   5  -1   29.23    1.45
   1   5  -1   27.97    1.69
   1   5  -1   28.46    1.55
   1   5  -1   28.39    1.66
  -1   5   1   28.46    1.61
  -1   5   1   29.38    1.46
  -1   5   1   27.07    1.56
  -1  -5   1   28.69    1.54
  -1  -5   1   28.59    1.47
   1  -5  -1   27.08    1.49
   1  -5  -1   28.33    1.52
  -1  -5   1   27.74    1.41
   1  -5  -1   27.98    1.46
  -1  -5   1   28.29    1.49
  -1  -5   1   26.88    1.50
  -1  -5   1   28.52    1.47
   1  -5  -1   26.79    1.49
   1  -5  -1   28.74    1.59
   1  -5  -1   26.96    1.47
  -3   5   3   12.89    0.82
  -3   5   3   12.60    1.06
   3   5  -3   11.17    1.04
  -3   5   3   12.05    0.89
  -3   5   3   11.90    0.86
   3   5  -3   11.61    0.80
  -3   5   3   12.37    0.75
   3   5  -3   12.57    0.99
   3   5  -3   11.87    0.72
   3  -5  -3   11.99    0.80
  -3  -5   3   11.94    0.79
  -3  -5   3   12.46    0.73
   3  -5  -3   12.62    0.83
   3  -5  -3   11.35    0.74
   3  -5  -3   11.44    0.81
   3  -5  -3   10.87    0.80
  -3  -5   3   12.86    0.80
  -3  -5   3   12.33    0.77
   3  -5  -3   12.92    0.94
  -3  -5   3   11.17    0.77
  -5   5   5   24.65    1.42
   5   5  -5   19.97    1.53
   5   5  -5   24.79    1.33
  -5   5   5   23.80    1.33
  -5   5   5   22.73    1.62
  -5   5   5   24.75    1.47
   5   5  -5   25.41    1.49
   5   5  -5   25.51    1.26
  -5   5   5   25.19    1.32
  -5  -5   5   24.27    1.31
  -5  -5   5   22.79    1.29
   5  -5  -5   23.09    1.27
  -5  -5   5   23.23    1.29
   5  -5  -5   24.21    1.37
   5  -5  -5   23.47    1.33
   5  -5  -5   21.49    1.36
  -5  -5   5   24.48    1.26
   7   5  -7    5.90    0.54
  -7   5   7    5.42    0.77
  -7   5   7    5.28    0.54
  -7   5   7    5.67    0.67
  -7   5   7    6.73    0.61
   7   5  -7    5.24    0.68
   7   5  -7    5.77    0.75
  -7   5   7    6.51    0.65
   7  -5  -7    5.69    0.54
   7  -5  -7    5.75    0.68
   7  -5  -7    5.51    0.82
  -7  -5   7    5.01    0.47
  -7  -5   7    5.95    0.58
  -7  -5   7    5.64    0.53
   7  -5  -7    5.17    0.61
   7  -5  -7    5.49    0.66
  -7  -5   7    6.36    0.58
  -9   5   9    6.33    0.74
  -9   5   9    4.30    0.72
  -9   5   9    4.12    0.85
   9   5  -9    5.78    0.57
   9   5  -9    5.33    0.74
  -9  -5   9    5.84    0.65
   9  -5  -9    4.14    0.83
   9  -5  -9    5.03    0.61
   9  -5  -9    5.63    0.69
   9  -5  -9    6.38    0.76
  -9  -5   9    4.58    0.51
  -9  -5   9    5.46    0.49
 -11   5  11   26.12    2.09
 -11   5  11   27.26    1.76
  11   5 -11   28.15    1.79
  11   5 -11   29.96    1.65
 -11   5  11   28.19    1.90
  11   5 -11   28.14    1.58
 -11  -5  11   29.24    1.63
  11  -5 -11   28.21    1.70
 -11  -5  11   28.76    1.51
  11  -5 -11   28.72    1.62
 -11  -5  11   25.04    1.66
 -11  -5  11   29.48    1.51
 -13   5  13   11.25    1.31
 -13   5  13   12.82    1.41
  13   5 -13   12.03    1.20
 -13   5  13   11.10    1.50
 -13  -5  13   12.68    0.90
 -13  -5  13   12.09    1.08
  13  -5 -13   13.04    1.02
 -13  -5  13   12.71    0.88
  13  -5 -13   11.64    1.13
 -15   5  15   14.85    1.58
 -15   5  15   11.14    1.51
  15   5 -15   12.56    1.24
 -15  -5  15   13.31    1.31
  15  -5 -15   13.24    1.35
 -15  -5  15    8.98    1.07
 -15  -5  15   14.97    1.23
  15  -5 -15   13.25    1.13
 -17   5  17    2.53    0.87
 -17   5  17    5.19    1.39
  17   5 -17    3.33    0.68
 -17  -5  17    1.81    0.90
  17  -5 -17    2.86    0.69
 -17  -5  17    0.92    0.59
   0   6   0    0.91    0.54
   0   6   0    0.89    0.50
   0  -6   0    0.26    0.29
   0  -6   0    0.57    0.29
   0  -6   0    0.51    0.34
   0  -6   0    0.81    0.41
   0  -6   0    0.44    0.23
   0  -6   0    0.20    0.30
  -2   6   2   31.41    1.63
  -2   6   2   29.33    1.98
   2   6  -2   31.30    1.90
  -2   6   2   32.38    1.79
   2   6  -2   30.56    1.94
  -2  -6   2   29.76    1.70
  -2  -6   2   30.70    1.67
  -2  -6   2   30.71    1.63
   2  -6  -2   30.39    1.64
   2  -6  -2   30.39    1.72
  -2  -6   2   30.28    1.52
   2  -6  -2   34.73    2.12
   2  -6  -2   28.32    1.67
   2  -6  -2   29.77    1.68
  -2  -6   2   32.64    1.72
  -2  -6   2   31.06    1.65
   2  -6  -2   31.26    1.64
  -4   6   4   27.96    1.56
  -4   6   4   24.53    1.88
   4   6  -4   28.11    1.75
  -4   6   4   27.82    1.53
   4  -6  -4   27.88    1.54
   4  -6  -4   25.84    1.77
  -4  -6   4   28.07    1.44
  -4  -6   4   26.79    1.51
  -4  -6   4   26.68    1.48
  -4  -6   4   24.33    1.66
   4  -6  -4   24.82    1.51
   4  -6  -4   25.99    1.55
  -4  -6   4   27.00    1.49
  -6   6   6    0.31    0.35
  -6   6   6    0.66    0.43
  -6   6   6    0.63    0.65
   6   6  -6   -0.05    0.57
   6  -6  -6    0.94    0.44
   6  -6  -6   -0.05    0.33
   6  -6  -6    0.19    0.39
  -6  -6   6    0.15    0.31
  -6  -6   6   -0.06    0.34
  -6  -6   6   -0.25    0.25
  -6  -6   6    0.24    0.33
  -6  -6   6    0.80    0.34
   6  -6  -6    0.77    0.42
   6  -6  -6    0.19    0.29
   8   6  -8   21.47    1.68
  -8   6   8   21.40    2.06
   8   6  -8   25.57    1.56
  -8   6   8   23.81    1.32
  -8   6   8   21.98    1.92
   8  -6  -8   22.35    1.49
   8  -6  -8   22.75    1.40
   8  -6  -8   22.43    1.33
  -8  -6   8   23.95    1.40
  -8  -6   8   25.14    1.38
  -8  -6   8   21.94    1.34
  -8  -6   8   23.80    1.28
   8  -6  -8   23.52    1.56
 -10   6  10    1.50    0.66
 -10   6  10    1.64    0.81
  10   6 -10    1.29    0.69
 -10  -6  10    1.70    0.42
  10  -6 -10    1.90    0.47
  10  -6 -10    2.29    0.59
 -10  -6  10    1.85    0.39
 -10  -6  10    1.79    0.49
 -10  -6  10    1.32    0.46
 -12   6  12    6.70    1.27
 -12   6  12    4.62    0.90
  12   6 -12    6.00    0.89
  12  -6 -12    7.61    0.90
 -12  -6  12    5.05    0.67
  12  -6 -12    4.91    0.82
 -12  -6  12    7.26    0.79
 -14   6  14    5.04    1.30
 -14   6  14    2.15    0.87
  14   6 -14    2.54    0.73
 -14  -6  14    0.48    0.52
  14  -6 -14    2.00    0.59
  14  -6 -14    0.36    1.05
 -14  -6  14    4.23    0.79
  -1   7   1    3.91    0.69
  -1   7   1    1.65    0.81
   1   7  -1    2.55    0.80
   1   7  -1    2.48    0.66
   1  -7  -1    2.06    0.44
  -1  -7   1    2.40    0.27
  -1  -7   1    2.57    0.45
  -1  -7   1    1.90    0.50
   1  -7  -1    2.45    0.54
   1  -7  -1    2.87    0.36
  -1  -7   1    2.70    0.45
   1  -7  -1    2.33    0.47
  -1  -7   1    2.63    0.46
   1  -7  -1    2.47    0.43
  -3   7   3    1.19    0.39
   3   7  -3    0.13    0.61
  -3   7   3    1.00    0.60
   3   7  -3   -0.01    0.69
  -3   7   3    1.05    0.77
   3  -7  -3    0.77    0.38
   3  -7  -3   -0.18    0.44
   3  -7  -3    0.67    0.45
  -3  -7   3    0.98    0.40
  -3  -7   3    0.92    0.45
   3  -7  -3    0.40    0.39
  -3  -7   3    0.45    0.40
  -3  -7   3    1.33    0.36
   3  -7  -3    0.76    0.38
   5   7  -5   24.42    2.04
  -5   7   5   29.11    2.32
  -5   7   5   30.07    1.76
   5   7  -5   31.67    2.15
  -5   7   5   32.87    1.78
  -5  -7   5   30.41    1.69
   5  -7  -5   30.65    1.78
   5  -7  -5   29.04    1.80
   5  -7  -5   29.86    1.65
   5  -7  -5   29.00    1.80
  -5  -7   5   28.54    1.76
   5  -7  -5   30.46    1.74
  -5  -7   5   29.67    1.72
  -7   7   7    0.08    0.43
  -7   7   7   -0.52    0.52
   7   7  -7    0.92    0.74
  -7   7   7   -0.71    0.82
   7  -7  -7    0.68    0.37
  -7  -7   7   -0.12    0.42
  -7  -7   7    0.44    0.50
   7  -7  -7    0.73    0.56
   7  -7  -7    0.23    0.43
  -7  -7   7    0.04    0.44
   9   7  -9   27.40    2.05
  -9   7   9   27.35    1.97
  -9   7   9   31.85    2.51
   9  -7  -9   29.12    1.61
   9  -7  -9   27.45    1.83
  -9  -7   9   25.05    1.71
  -9  -7   9   27.18    1.71
   9  -7  -9   26.99    1.72
  -9  -7   9   30.16    1.71
  11   7 -11   11.72    1.51
 -11   7  11   12.86    1.31
 -11   7  11   12.39    1.73
  11  -7 -11   11.46    1.14
  11  -7 -11   11.92    1.32
 -11  -7  11   10.37    1.13
 -11  -7  11   13.65    1.18
   0   8   0   12.31    1.43
   0   8   0   12.70    1.55
   0  -8   0    9.57    1.04
   0  -8   0   13.08    0.99
   0  -8   0    9.29    1.21
   2   8  -2   13.42    1.63
  -2   8   2   16.83    1.41
  -2   8   2   17.41    2.16
  -2  -8   2   15.38    1.29
   2  -8  -2   13.29    1.27
  -2  -8   2   14.92    1.12
   2  -8  -2   14.35    1.09
   2  -8  -2   13.64    1.16
  -2  -8   2   12.62    1.16
   4   8  -4   38.85    2.68
  -4   8   4   43.03    3.07
  -4   8   4   41.55    2.36
  -4  -8   4   41.10    2.30
   4  -8  -4   38.93    2.37
  -4  -8   4   39.09    2.37
   4  -8  -4   41.20    2.28
  -4  -8   4   41.31    2.23
   4  -8  -4   40.45    2.21
  -6   8   6    0.85    0.61
   6   8  -6   -0.50    0.91
  -6   8   6   -2.58    1.13
  -6   8   6    0.11    0.53
   6  -8  -6    0.66    0.54
   6  -8  -6    0.25    0.46
  -6  -8   6   -0.23    0.62
  -6  -8   6    0.25    0.55
   6  -8  -6    1.13    0.68
  -6  -8   6    0.52    0.52
 -22   0  21   -1.01    0.63
 -22   0  21   -0.46    0.80
 -20   0  19    0.18    0.70
 -20   0  19   -0.02    0.53
  18   0 -17    0.29    0.30
 -18   0  17   -0.39    0.46
 -18   0  17    0.83    0.62
 -18   0  17   -0.97    0.39
 -16   0  15   -0.10    0.35
  16   0 -15    0.00    0.26
 -16   0  15   -0.09    0.38
  16   0 -15    0.10    0.28
 -16   0  15   -0.04    0.33
 -16   0  15    0.04    0.53
 -14   0  13    0.19    0.28
  14   0 -13    0.26    0.20
 -14   0  13    0.16    0.46
 -14   0  13    0.14    0.34
 -14   0  13    0.32    0.30
  14   0 -13    0.08    0.41
  14   0 -13    0.40    0.22
  14   0 -13    0.24    0.17
  14   0 -13    0.25    0.18
 -12   0  11    0.08    0.38
 -12   0  11   -0.16    0.23
  12   0 -11    0.01    0.19
 -12   0  11    0.22    0.26
  12   0 -11    0.01    0.36
  12   0 -11    0.12    0.17
 -12   0  11    0.21    0.29
  12   0 -11    0.17    0.18
  12   0 -11   -0.11    0.20
 -10   0   9   -0.07    0.19
 -10   0   9   -0.03    0.23
  10   0  -9    0.10    0.15
  10   0  -9    0.10    0.28
  10   0  -9    0.05    0.17
  10   0  -9    0.01    0.15
 -10   0   9    0.11    0.33
  10   0  -9    0.14    0.13
 -10   0   9    0.11    0.20
   8   0  -7    0.20    0.13
   8   0  -7    0.46    0.16
   8   0  -7    0.24    0.14
  -8   0   7    0.10    0.16
  -8   0   7   -0.13    0.16
   8   0  -7    0.19    0.22
   8   0  -7    0.07    0.15
  -8   0   7   -0.06    0.17
  -8   0   7    0.11    0.24
   6   0  -5   -0.01    0.10
  -6   0   5   -0.07    0.20
  -6   0   5   -0.07    0.13
   6   0  -5   -0.09    0.16
  -6   0   5    0.00    0.13
  -6   0   5    0.00    0.12
   6   0  -5   -0.04    0.14
   6   0  -5    0.08    0.11
  -4   0   3    0.09    0.08
   4   0  -3   -0.05    0.08
  -4   0   3   -0.15    0.12
   4   0  -3   -0.13    0.10
   4   0  -3    0.26    0.08
  -4   0   3    0.13    0.08
   4   0  -3    0.04    0.08
  -4   0   3   -0.07    0.08
  -2   0   1    0.01    0.02
   0   0   1    0.00    0.01
   2   0  -3    0.02    0.05
   2   0  -3    0.09    0.07
  -2   0   3   -0.04    0.05
   2   0  -3    0.13    0.05
  -2   0   3    0.14    0.04
  -2   0   3    0.08    0.05
  -2   0   3    0.01    0.05
  -2   0   3    0.07    0.05
  -2   0   3    0.06    0.07
   2   0  -3    0.07    0.05
   4   0  -5    0.02    0.12
  -4   0   5    0.14    0.16
   4   0  -5    0.08    0.07
   4   0  -5    0.10    0.06
   4   0  -5    0.06    0.10
  -4   0   5    0.11    0.08
   4   0  -5   -0.06    0.09
   4   0  -5    0.06    0.07
  -4   0   5    0.08    0.09
  -4   0   5    0.02    0.10
  -4   0   5    0.11    0.09
   6   0  -7    0.28    0.19
  -6   0   7    0.00    0.13
  -6   0   7    0.06    0.12
   6   0  -7    0.03    0.10
  -6   0   7   -0.05    0.23
  -6   0   7    0.06    0.14
   6   0  -7    0.18    0.09
   6   0  -7    0.05    0.13
  -6   0   7    0.11    0.18
   6   0  -7   -0.04    0.13
   6   0  -7    0.04    0.08
   8   0  -9    0.08    0.24
   8   0  -9    0.43    0.19
  -8   0   9    0.06    0.18
  -8   0   9   -0.03    0.21
   8   0  -9    0.09    0.13
  -8   0   9    0.65    0.33
  -8   0   9   -0.03    0.17
   8   0  -9    0.25    0.17
  10   0 -11    0.24    0.21
  10   0 -11    0.17    0.19
 -10   0  11    0.30    0.36
  10   0 -11    0.31    0.32
 -10   0  11   -0.03    0.27
 -10   0  11   -0.12    0.22
  12   0 -13   -0.34    0.41
 -12   0  13    0.07    0.28
 -12   0  13    0.10    0.29
 -12   0  13    0.54    0.45
  12   0 -13    0.09    0.20
  12   0 -13   -0.06    0.21
 -12   0  13    0.23    0.33
 -14   0  15   -0.55    0.34
  14   0 -15   -0.21    0.46
  14   0 -15    0.19    0.24
  14   0 -15    0.26    0.28
 -14   0  15    0.47    0.49
 -14   0  15   -0.03    0.38
 -14   0  15    0.14    0.34
 -16   0  17   -0.29    0.38
  16   0 -17   -0.32    0.28
 -16   0  17    0.50    0.46
 -16   0  17    0.12    0.45
 -16   0  17    0.25    0.59
 -18   0  19    0.20    0.52
 -18   0  19    0.50    0.71
 -20   0  21   -1.54    0.62
 -20   0  21   -0.22    0.79
 -21   1  20    3.62    0.96
 -21   1  20    1.86    0.69
 -21  -1  20    2.05    0.64
 -21  -1  20    4.36    0.87
 -19   1  18   -0.22    0.54
 -19   1  18    0.24    0.70
  19   1 -18   -0.62    0.28
 -19  -1  18   -0.11    0.47
 -19  -1  18   -0.90    0.47
 -19  -1  18   -0.08    0.66
 -17   1  16   -0.83    0.59
  17   1 -16    0.58    0.30
 -17   1  16    0.29    0.49
  17   1 -16    0.85    0.28
  17   1 -16    0.03    0.28
 -17   1  16   -0.15    0.44
  17  -1 -16   -0.12    0.30
 -17  -1  16    0.18    0.43
  17  -1 -16    0.62    0.45
  17  -1 -16   -0.07    0.23
 -17  -1  16    0.05    0.37
 -17  -1  16   -0.39    0.36
  15   1 -14    7.45    0.92
 -15   1  14   10.27    0.88
  15   1 -14   10.45    0.71
 -15   1  14    9.52    1.19
  15   1 -14   11.38    0.71
 -15   1  14   11.79    0.98
  15   1 -14   10.25    0.72
 -15   1  14   11.14    0.90
 -15  -1  14   11.09    0.79
  15  -1 -14   10.55    0.70
  15  -1 -14    9.51    0.76
 -15  -1  14   13.36    1.18
 -15  -1  14    9.91    0.78
  15  -1 -14    8.82    1.06
 -15  -1  14   10.41    0.86
  15  -1 -14   10.63    0.77
  15  -1 -14   10.39    0.76
 -13   1  12    0.35    0.45
 -13   1  12    0.03    0.29
  13   1 -12    0.42    0.26
 -13   1  12    0.03    0.35
  13   1 -12    0.07    0.34
  13   1 -12    0.15    0.21
  13   1 -12    0.22    0.20
 -13   1  12   -0.03    0.29
  13  -1 -12    0.13    0.23
 -13  -1  12    0.12    0.26
 -13  -1  12   -0.19    0.29
 -13  -1  12    0.01    0.25
 -13  -1  12    0.03    0.42
  13  -1 -12   -0.18    0.24
  13  -1 -12    0.13    0.41
  13  -1 -12    0.05    0.24
 -11   1  10   22.41    1.31
  11   1 -10   20.75    1.17
 -11   1  10   24.31    1.26
 -11   1  10   21.39    1.49
  11   1 -10   23.77    1.18
  11   1 -10   23.01    1.33
 -11   1  10   21.85    1.26
  11   1 -10   22.38    1.19
  11  -1 -10   23.32    1.22
  11  -1 -10   20.46    1.21
 -11  -1  10   20.51    1.22
  11  -1 -10   22.94    1.24
 -11  -1  10   22.69    1.21
 -11  -1  10   17.44    1.37
  11  -1 -10   22.99    1.23
 -11  -1  10   21.88    1.22
  11  -1 -10   23.72    1.43
   9   1  -8   14.75    0.83
  -9   1   8   15.12    1.08
  -9   1   8   13.56    0.90
   9   1  -8   15.90    0.79
  -9   1   8   14.40    0.86
   9   1  -8   14.68    0.90
  -9   1   8   14.42    0.85
   9   1  -8   14.48    0.79
   9  -1  -8   13.51    0.84
  -9  -1   8   13.35    0.82
  -9  -1   8   13.58    0.79
   9  -1  -8   15.66    0.95
   9  -1  -8   15.57    1.03
   9  -1  -8   14.46    0.81
  -9  -1   8   13.97    0.80
  -9  -1   8   12.28    0.95
   7   1  -6   18.79    0.96
   7   1  -6   19.20    1.02
  -7   1   6   18.00    1.17
   7   1  -6   19.94    0.96
   7   1  -6   17.57    0.93
  -7   1   6   16.21    1.03
   7   1  -6   19.32    1.03
  -7   1   6   20.17    1.00
  -7   1   6   18.41    1.02
   7  -1  -6   18.92    1.01
   7  -1  -6   19.66    1.14
  -7  -1   6   18.44    0.95
   7  -1  -6   19.83    1.03
  -7  -1   6   19.23    1.06
  -7  -1   6   18.26    0.96
   5   1  -4   12.04    0.73
   5   1  -4   13.05    0.65
  -5   1   4   13.67    0.68
  -5   1   4   13.49    0.83
  -5   1   4   12.39    0.72
   5   1  -4   13.22    0.69
   5   1  -4   12.79    0.65
   5  -1  -4   13.64    0.71
  -5  -1   4   13.45    0.65
   5  -1  -4   12.00    0.66
  -5  -1   4   12.70    0.70
  -5  -1   4   12.98    0.65
   5  -1  -4   12.60    0.79
   5  -1  -4   13.17    0.69
   5  -1  -4   12.15    0.63
  -5  -1   4   11.99    0.65
   3   1  -2   25.98    1.29
  -3   1   2   25.95    1.29
   3   1  -2   27.13    1.30
  -3   1   2   27.42    1.31
  -3   1   2   26.69    1.31
   3   1  -2   27.73    1.28
  -3   1   2   26.56    1.28
  -3   1   2   26.37    1.37
  -3   1   2   26.53    1.28
   3   1  -2   24.81    1.34
   3  -1  -2   27.03    1.31
   3  -1  -2   27.13    1.37
  -3  -1   2   27.38    1.29
   3  -1  -2   26.25    1.28
  -3  -1   2   26.72    1.31
   3  -1  -2   26.29    1.29
  -3  -1   2   26.02    1.28
  -3  -1   2   27.30    1.28
   3  -1  -2   27.25    1.31
  -1   1   0   16.98    0.83
  -1   1   0   15.84    0.81
   1   1   0   16.87    0.84
   1   1   0   16.20    0.81
  -1   1   0   16.44    0.85
  -1   1   0   17.13    0.81
   1   1   0   16.46    0.82
   1   1   0   16.25    0.81
  -1   1   0   16.71    0.81
  -1   1   0   17.28    0.81
   1   1   0   17.03    0.83
  -1  -1   0   16.50    0.84
  -1  -1   0   16.94    0.81
  -1  -1   0   16.20    0.81
   1  -1   0   16.20    0.81
   1  -1   0   17.23    0.81
   1  -1   0   17.43    0.82
  -1  -1   0   17.77    0.83
   1  -1   0   16.85    0.85
  -1  -1   0   16.62    0.82
   1  -1   0   17.43    0.82
   1  -1   0   17.11    0.84
  -1   1   2  106.92    4.87
   1   1  -2  101.14    4.85
   1   1  -2   98.81    4.86
  -1   1   2  100.22    4.88
  -1   1   2  105.52    4.86
   1   1  -2  103.14    4.85
  -1   1   2  103.40    4.87
  -1   1   2  105.62    4.89
  -1   1   2  102.96    4.90
   1   1  -2   99.48    4.88
   1  -1  -2  108.54    4.89
  -1  -1   2  101.96    4.85
   1  -1  -2  102.64    4.85
  -1  -1   2   95.45    4.85
   1  -1  -2  102.22    4.87
   1  -1  -2  105.86    4.90
  -1  -1   2  104.70    4.84
   1  -1  -2  101.61    4.88
  -1  -1   2  103.68    4.88
   3   1  -4   39.92    1.92
  -3   1   4   40.32    1.93
  -3   1   4   40.02    1.94
   3   1  -4   41.97    1.90
  -3   1   4   41.07    1.95
   3   1  -4   40.68    1.93
  -3   1   4   39.06    2.00
  -3  -1   4   42.47    1.97
   3  -1  -4   38.58    1.93
   3  -1  -4   41.51    1.95
   3  -1  -4   38.04    1.97
   3  -1  -4   40.73    1.97
  -3  -1   4   38.84    1.91
  -3  -1   4   38.76    1.92
   3  -1  -4   40.71    2.01
  -3  -1   4   40.52    1.93
  -5   1   6    5.03    0.46
   5   1  -6    5.30    0.33
   5   1  -6    5.48    0.40
  -5   1   6    5.12    0.35
   5   1  -6    5.35    0.30
  -5   1   6    4.80    0.46
  -5   1   6    5.60    0.37
   5   1  -6    4.54    0.40
  -5   1   6    5.62    0.36
   5  -1  -6    5.07    0.33
  -5  -1   6    4.82    0.35
   5  -1  -6    5.29    0.35
  -5  -1   6    5.11    0.33
   5  -1  -6    5.40    0.39
  -5  -1   6    5.65    0.40
   5  -1  -6    5.43    0.48
  -5  -1   6    5.18    0.29
  -5  -1   6    4.78    0.41
   7   1  -8    0.89    0.22
  -7   1   8    0.48    0.24
   7   1  -8    0.76    0.14
   7   1  -8    0.63    0.17
  -7   1   8    0.56    0.29
   7   1  -8    0.90    0.21
  -7   1   8    0.85    0.20
  -7   1   8    0.59    0.18
  -7  -1   8    0.44    0.26
  -7  -1   8    0.52    0.19
  -7  -1   8    1.06    0.22
   7  -1  -8    0.82    0.18
  -7  -1   8    0.68    0.18
   7  -1  -8    0.78    0.19
   7  -1  -8    0.42    0.29
   7  -1  -8    0.85    0.17
  -7  -1   8    0.45    0.14
  -9   1  10    2.33    0.34
  -9   1  10    2.21    0.32
  -9   1  10    2.57    0.51
   9   1 -10    2.76    0.39
   9   1 -10    2.50    0.26
   9   1 -10    2.68    0.38
   9   1 -10    2.54    0.29
  -9   1  10    2.14    0.36
   9  -1 -10    2.33    0.31
  -9  -1  10    1.59    0.41
   9  -1 -10    2.61    0.47
  -9  -1  10    2.89    0.35
   9  -1 -10    2.07    0.28
   9  -1 -10    3.27    0.40
   9  -1 -10    2.63    0.29
  -9  -1  10    2.47    0.31
  -9  -1  10    2.49    0.29
  11   1 -12   15.29    0.92
 -11   1  12   15.73    1.27
 -11   1  12   15.31    0.99
  11   1 -12   15.97    0.91
 -11   1  12   15.09    1.08
 -11   1  12   15.44    1.00
  11   1 -12   16.32    1.04
  11   1 -12   15.78    0.87
  11  -1 -12   14.94    0.88
 -11  -1  12   16.92    1.25
 -11  -1  12   14.69    1.14
  11  -1 -12   16.26    1.16
  11  -1 -12   17.08    0.88
  11  -1 -12   14.06    0.92
 -11  -1  12   15.27    1.03
 -11  -1  12   15.65    1.00
  11  -1 -12   16.03    0.97
 -13   1  14    0.08    0.37
 -13   1  14   -0.27    0.32
 -13   1  14    0.08    0.53
  13   1 -14   -0.05    0.24
 -13   1  14   -0.17    0.33
  13   1 -14    0.25    0.38
  13   1 -14    0.47    0.21
  13   1 -14    0.13    0.26
  13  -1 -14    0.18    0.20
 -13  -1  14   -0.25    0.30
 -13  -1  14    0.25    0.34
 -13  -1  14   -0.36    0.26
  13  -1 -14    0.03    0.25
  13  -1 -14    0.25    0.48
 -13  -1  14    0.29    0.48
  13  -1 -14   -0.04    0.19
 -15   1  16    2.76    0.56
 -15   1  16    2.51    0.54
  15   1 -16    2.68    0.40
 -15   1  16    0.90    0.80
  15   1 -16    3.65    0.44
 -15   1  16    2.35    0.73
 -15  -1  16    2.82    0.51
  15  -1 -16    3.14    0.42
 -15  -1  16    3.20    0.46
 -15  -1  16    4.07    0.70
 -15  -1  16    2.39    0.48
 -17   1  18    5.02    0.91
 -17   1  18    3.90    0.69
 -17   1  18    5.88    0.94
 -17  -1  18    4.69    0.61
 -17  -1  18    4.72    0.67
 -17  -1  18    5.57    0.82
 -17  -1  18    4.37    0.73
 -19   1  20    3.35    0.76
 -19   1  20    4.66    0.95
 -19  -1  20    3.66    0.70
 -19  -1  20    6.11    0.92
 -20   2  19   14.91    1.51
  20   2 -19   15.65    1.11
 -20   2  19   20.43    1.87
 -20  -2  19   18.22    1.62
  20  -2 -19   18.00    1.16
 -20  -2  19   17.98    1.31
  18   2 -17    6.91    0.74
 -18   2  17    8.84    1.07
  18   2 -17    7.65    0.63
 -18   2  17    6.40    0.84
  18   2 -17    6.90    0.66
 -18   2  17    7.49    1.13
  18  -2 -17    8.44    0.95
 -18  -2  17    6.57    0.85
 -18  -2  17    9.80    1.20
  18  -2 -17    6.77    0.69
 -18  -2  17    7.07    0.71
 -18  -2  17    7.27    0.88
  18  -2 -17    8.11    0.71
  16   2 -15   43.65    2.31
 -16   2  15   46.31    2.48
 -16   2  15   39.22    2.98
  16   2 -15   46.16    2.26
 -16   2  15   44.44    2.78
  16   2 -15   46.99    2.27
 -16  -2  15   43.85    2.34
  16  -2 -15   43.02    2.40
  16  -2 -15   45.52    2.30
  16  -2 -15   44.98    2.33
 -16  -2  15   44.48    2.35
 -16  -2  15   46.78    2.37
  14   2 -13    0.43    0.20
  14   2 -13    0.36    0.32
  14   2 -13   -0.18    0.19
 -14   2  13    0.51    0.41
 -14   2  13    0.27    0.53
 -14   2  13    0.18    0.44
  14   2 -13    0.40    0.38
 -14   2  13   -0.18    0.37
 -14  -2  13    0.12    0.30
  14  -2 -13    0.11    0.38
  14  -2 -13   -0.31    0.29
 -14  -2  13    0.29    0.31
  14  -2 -13    0.12    0.31
 -14  -2  13   -0.15    0.29
 -14  -2  13   -0.08    0.47
  14  -2 -13    0.58    0.30
  12   2 -11   37.92    1.92
  12   2 -11   35.94    1.97
 -12   2  11   35.54    1.91
  12   2 -11   35.93    1.82
 -12   2  11   38.44    2.04
 -12   2  11   34.92    2.20
 -12   2  11   35.02    2.23
 -12   2  11   38.97    1.97
  12   2 -11   36.89    1.84
 -12  -2  11   34.21    1.87
  12  -2 -11   34.58    1.88
  12  -2 -11   34.95    1.95
  12  -2 -11   41.34    1.95
 -12  -2  11   36.51    1.93
  12  -2 -11   36.26    2.17
  12  -2 -11   36.95    1.93
 -12  -2  11   35.82    1.85
 -10   2   9   16.57    0.96
 -10   2   9   16.35    0.91
  10   2  -9   16.25    0.86
 -10   2   9   15.55    1.22
  10   2  -9   16.23    0.98
 -10   2   9   15.39    1.06
 -10   2   9   15.14    0.98
  10   2  -9   15.10    0.96
  10   2  -9   13.90    0.83
  10  -2  -9   18.76    1.01
 -10  -2   9   16.43    1.03
  10  -2  -9   16.09    0.97
 -10  -2   9   15.65    0.87
  10  -2  -9   16.63    0.98
 -10  -2   9   14.98    0.88
  10  -2  -9   15.65    1.16
  10  -2  -9   15.83    0.90
 -10  -2   9   15.74    0.85
  -8   2   7   27.09    1.34
  -8   2   7   27.75    1.38
   8   2  -7   25.86    1.38
  -8   2   7   25.07    1.56
  -8   2   7   28.61    1.43
   8   2  -7   27.79    1.32
   8   2  -7   25.99    1.29
   8   2  -7   27.22    1.44
  -8   2   7   24.27    1.45
  -8  -2   7   26.42    1.41
   8  -2  -7   26.88    1.58
  -8  -2   7   25.83    1.32
   8  -2  -7   25.54    1.39
   8  -2  -7   26.07    1.35
  -8  -2   7   25.35    1.31
   8  -2  -7   28.12    1.44
  -8  -2   7   25.96    1.36
  -8  -2   7   26.60    1.31
   6   2  -5    9.79    0.53
  -6   2   5    9.59    0.59
  -6   2   5    9.31    0.65
   6   2  -5   10.00    0.52
  -6   2   5   10.01    0.57
   6   2  -5    9.09    0.66
  -6   2   5    9.35    0.54
  -6   2   5    9.50    0.74
   6   2  -5    9.96    0.57
  -6  -2   5    9.62    0.55
   6  -2  -5    9.61    0.59
  -6  -2   5    9.67    0.59
  -6  -2   5    9.51    0.52
  -6  -2   5    9.59    0.52
   6  -2  -5    9.47    0.56
   6  -2  -5    9.94    0.54
   6  -2  -5   10.93    0.64
   6  -2  -5    9.61    0.73
  -4   2   3    9.82    0.56
  -4   2   3    9.78    0.53
  -4   2   3    8.90    0.51
   4   2  -3    9.39    0.49
   4   2  -3    9.03    0.52
   4   2  -3    8.43    0.52
  -4   2   3    9.89    0.49
  -4   2   3    8.85    0.50
   4   2  -3    8.50    0.62
  -4   2   3    8.52    0.65
   4  -2  -3   10.09    0.64
  -4  -2   3    8.73    0.49
   4  -2  -3    9.14    0.49
   4  -2  -3    9.05    0.53
   4  -2  -3    9.94    0.56
  -4  -2   3    8.70    0.53
   4  -2  -3    8.12    0.52
  -4  -2   3    9.16    0.50
  -4  -2   3    9.17    0.49
  -2   2   1  109.38    4.91
   2   2  -1  104.43    4.89
  -2   2   1  107.25    4.90
  -2   2   1  104.45    4.92
  -2   2   1  109.56    5.00
   2   2  -1  105.32    4.94
   2   2  -1  100.37    4.91
   2   2  -1  102.32    4.90
   2   2  -1   97.78    4.95
   2   2  -1   90.27    4.97
  -2   2   1  103.22    4.93
  -2  -2   1  103.02    4.90
   2  -2  -1  104.23    4.92
   2  -2  -1  106.67    4.91
   2  -2  -1   98.06    4.94
  -2  -2   1  105.58    4.91
   2  -2  -1  101.59    4.90
   2  -2  -1  107.73    4.93
  -2  -2   1  101.06    4.88
  -2  -2   1  107.68    4.93
   2  -2  -1  105.34    4.98
  -2  -2   1  101.77    4.94
   0   2  -1    7.25    0.40
   0   2  -1    7.79    0.49
   0   2  -1    7.90    0.43
   0   2   1    7.93    0.42
   0   2   1    7.54    0.41
   0   2   1    6.24    0.49
   0   2  -1    7.86    0.46
   0   2   1    7.55    0.46
   0   2   1    6.36    0.45
   0   2   1    7.12    0.50
   0  -2   1    7.37    0.40
   0  -2   1    7.53    0.41
   0  -2   1    7.53    0.40
   0  -2  -1    7.22    0.42
   0  -2   1    7.38    0.49
   0  -2  -1    7.73    0.46
   0  -2  -1    7.45    0.42
   0  -2   1    7.54    0.40
   0  -2   1    7.35    0.45
   0  -2  -1    7.46    0.42
   0  -2  -1    7.71    0.43
  -2   2   3   61.34    2.81
  -2   2   3   60.54    2.83
  -2   2   3   51.56    2.86
   2   2  -3   58.55    2.81
  -2   2   3   57.85    2.90
   2   2  -3   55.83    2.87
  -2   2   3   60.12    2.83
   2   2  -3   60.13    2.80
  -2   2   3   60.85    2.83
  -2  -2   3   56.64    2.81
   2  -2  -3   58.78    2.81
   2  -2  -3   58.94    2.83
   2  -2  -3   54.24    2.84
  -2  -2   3   59.24    2.88
   2  -2  -3   61.02    2.90
  -2  -2   3   61.54    2.79
   2  -2  -3   61.98    2.87
  -2  -2   3   57.16    2.80
   4   2  -5   67.85    3.58
  -4   2   5   74.08    3.52
   4   2  -5   75.25    3.49
  -4   2   5   76.09    3.55
  -4   2   5   75.77    3.54
   4   2  -5   72.11    3.51
  -4   2   5   76.35    3.50
  -4   2   5   71.95    3.61
  -4   2   5   72.67    3.64
   4  -2  -5   66.89    3.58
  -4  -2   5   72.17    3.51
   4  -2  -5   73.34    3.59
  -4  -2   5   72.15    3.51
   4  -2  -5   73.77    3.51
  -4  -2   5   72.66    3.48
  -4  -2   5   78.94    3.60
  -4  -2   5   72.23    3.49
   4  -2  -5   76.87    3.65
  -4  -2   5   75.29    3.49
   4  -2  -5   74.00    3.58
   4  -2  -5   73.47    3.53
  -6   2   7  103.81    4.83
  -6   2   7   92.36    4.94
  -6   2   7   99.50    4.90
  -6   2   7  105.56    4.85
   6   2  -7  105.51    4.75
   6   2  -7   98.82    4.86
  -6   2   7  100.12    4.80
   6   2  -7   95.68    4.80
   6  -2  -7   97.61    4.80
  -6  -2   7   89.85    4.80
  -6  -2   7  102.08    4.81
  -6  -2   7   97.12    4.76
  -6  -2   7  100.58    4.75
  -6  -2   7   99.50    4.80
  -6  -2   7  106.14    4.88
   6  -2  -7  103.43    4.96
   6  -2  -7  107.08    4.87
   6  -2  -7  102.96    4.87
   8   2  -9    1.52    0.31
  -8   2   9    1.87    0.32
  -8   2   9    1.88    0.36
  -8   2   9    1.62    0.26
  -8   2   9    1.56    0.26
  -8   2   9    1.21    0.38
   8   2  -9    1.51    0.31
   8   2  -9    1.72    0.20
  -8  -2   9    1.69    0.26
   8  -2  -9    1.84    0.30
  -8  -2   9    1.48    0.28
   8  -2  -9    1.72    0.24
   8  -2  -9    1.16    0.38
  -8  -2   9    1.31    0.35
   8  -2  -9    1.73    0.31
   8  -2  -9    1.49    0.31
  -8  -2   9    1.21    0.22
  -8  -2   9    1.38    0.17
 -10   2  11   89.49    4.26
 -10   2  11   84.80    4.49
 -10   2  11   90.49    4.36
  10   2 -11   87.39    4.15
 -10   2  11   89.89    4.28
  10   2 -11   91.86    4.26
  10   2 -11   88.20    4.26
  10   2 -11   83.46    4.19
  10  -2 -11   83.03    4.26
 -10  -2  11   88.56    4.23
  10  -2 -11   82.79    4.21
  10  -2 -11   89.50    4.29
 -10  -2  11   73.89    4.28
  10  -2 -11   95.15    4.26
  10  -2 -11   87.30    4.45
 -10  -2  11   87.51    4.18
 -12   2  13    5.01    0.66
 -12   2  13    3.61    0.56
  12   2 -13    3.99    0.55
  12   2 -13    4.09    0.44
  12   2 -13    3.92    0.35
  12   2 -13    3.85    0.46
 -12   2  13    3.78    0.49
 -12   2  13    4.58    0.80
 -12   2  13    4.39    0.55
 -12  -2  13    4.35    0.57
  12  -2 -13    3.98    0.54
 -12  -2  13    4.31    0.46
  12  -2 -13    4.45    0.52
 -12  -2  13    4.52    0.50
  12  -2 -13    3.38    0.48
 -12  -2  13    2.22    0.55
  12  -2 -13    4.56    0.58
  14   2 -15   34.85    1.87
  14   2 -15   36.13    1.80
 -14   2  15   35.84    2.36
 -14   2  15   37.74    2.09
  14   2 -15   36.58    1.95
  14   2 -15   34.38    1.90
  14  -2 -15   33.87    1.95
 -14  -2  15   37.13    1.91
 -14  -2  15   36.87    1.92
  14  -2 -15   36.58    1.86
 -14  -2  15   38.64    1.95
  14  -2 -15   34.94    1.89
  16   2 -17    8.18    0.55
 -16   2  17    6.32    0.80
  16   2 -17    7.17    0.71
 -16   2  17    8.06    1.13
 -16   2  17    7.44    0.86
 -16  -2  17    7.86    0.84
  16  -2 -17    7.64    0.62
  16  -2 -17    7.17    0.62
  16  -2 -17    8.60    0.79
 -16  -2  17    6.71    0.83
 -16  -2  17    6.53    1.49
 -16  -2  17    7.68    0.78
 -18   2  19    4.54    0.78
 -18   2  19    4.33    1.06
 -18  -2  19    3.67    0.63
 -18  -2  19    3.96    0.77
  19   3 -18    6.60    0.69
 -19   3  18    8.50    1.33
 -19   3  18    5.68    0.90
  19  -3 -18    8.42    0.94
 -19  -3  18    7.10    1.00
 -19  -3  18    4.40    0.87
 -19  -3  18    6.96    0.85
  17   3 -16    6.98    0.62
 -17   3  16    6.46    1.15
 -17   3  16    7.84    0.90
 -17   3  16   10.45    1.19
  17   3 -16    8.42    0.86
 -17  -3  16    4.64    0.82
  17  -3 -16    9.68    0.94
 -17  -3  16    5.99    0.75
  17  -3 -16    7.06    0.86
  17  -3 -16    8.52    0.96
 -17  -3  16    6.09    0.88
 -17  -3  16    6.98    0.86
 -15   3  14   63.54    3.21
 -15   3  14   58.88    3.52
  15   3 -14   59.35    2.93
  15   3 -14   59.27    3.11
  15   3 -14   59.48    3.05
 -15   3  14   61.37    3.23
  15  -3 -14   59.90    3.12
  15  -3 -14   61.07    3.05
 -15  -3  14   52.87    3.14
 -15  -3  14   54.16    2.96
 -15  -3  14   63.70    3.01
  15  -3 -14   62.49    3.06
 -13   3  12    1.58    0.52
 -13   3  12    1.37    0.40
  13   3 -12    1.39    0.40
 -13   3  12    1.63    0.70
  13   3 -12    1.44    0.25
  13   3 -12    1.18    0.41
 -13  -3  12    0.96    0.31
  13  -3 -12    0.90    0.60
  13  -3 -12    1.26    0.33
  13  -3 -12    1.39    0.43
 -13  -3  12    1.17    0.46
 -13  -3  12    1.35    0.27
  13  -3 -12    1.73    0.42
 -13  -3  12    1.00    0.28
 -13  -3  12    1.60    0.43
 -11   3  10   43.70    2.22
 -11   3  10   42.28    2.16
 -11   3  10   42.68    2.26
  11   3 -10   43.43    2.26
 -11   3  10   39.27    2.48
  11   3 -10   44.47    2.11
 -11   3  10   39.85    2.32
  11   3 -10   41.43    2.19
 -11  -3  10   43.53    2.11
 -11  -3  10   41.07    2.25
  11  -3 -10   40.42    2.21
  11  -3 -10   44.44    2.24
 -11  -3  10   42.21    2.19
 -11  -3  10   42.49    2.12
  11  -3 -10   47.31    2.28
  11  -3 -10   41.71    2.16
  11  -3 -10   41.26    2.48
   9   3  -8   51.96    2.64
  -9   3   8   43.54    2.64
  -9   3   8   51.22    2.52
   9   3  -8   51.77    2.49
  -9   3   8   53.76    2.61
   9   3  -8   51.93    2.55
  -9   3   8   52.78    2.56
  -9   3   8   47.22    2.78
   9  -3  -8   54.52    2.63
  -9  -3   8   51.35    2.48
   9  -3  -8   55.29    2.66
  -9  -3   8   51.34    2.59
   9  -3  -8   49.13    2.57
  -9  -3   8   51.20    2.49
   9  -3  -8   52.48    2.80
  -9  -3   8   50.42    2.53
   9  -3  -8   47.60    2.52
  -7   3   6  157.26    7.54
  -7   3   6  158.63    7.52
  -7   3   6  146.41    7.63
   7   3  -6  160.53    7.54
  -7   3   6  149.27    7.75
  -7   3   6  160.54    7.58
  -7   3   6  166.61    7.61
   7   3  -6  158.78    7.58
   7   3  -6  155.56    7.66
  -7  -3   6  164.06    7.53
   7  -3  -6  154.37    7.56
   7  -3  -6  154.04    7.59
   7  -3  -6  155.25    7.54
  -7  -3   6  151.25    7.55
   7  -3  -6  161.81    7.56
   7  -3  -6  166.58    7.77
   7  -3  -6  167.53    7.65
  -7  -3   6  156.03    7.60
  -7  -3   6  163.63    7.54
   7  -3  -6  168.32    7.68
   5   3  -4   19.57    1.04
  -5   3   4   19.41    1.10
  -5   3   4   19.92    1.05
   5   3  -4   20.80    1.01
  -5   3   4   19.91    1.01
   5   3  -4   17.61    1.16
  -5   3   4   19.13    1.22
  -5   3   4   19.25    1.02
   5  -3  -4   19.21    1.08
  -5  -3   4   19.85    1.01
  -5  -3   4   19.42    1.07
   5  -3  -4   20.20    1.07
   5  -3  -4   19.04    1.01
   5  -3  -4   19.59    1.04
  -5  -3   4   20.74    1.02
   5  -3  -4   20.41    1.20
   5  -3  -4   20.88    1.12
  -3   3   2  262.79   12.42
   3   3  -2  274.94   12.44
  -3   3   2  267.49   12.41
  -3   3   2  260.63   12.52
   3   3  -2  265.01   12.38
  -3   3   2  273.21   12.39
   3   3  -2  261.59   12.47
  -3   3   2  275.34   12.40
  -3   3   2  258.88   12.41
   3   3  -2  228.92   12.48
  -3  -3   2  262.74   12.39
   3  -3  -2  255.04   12.46
   3  -3  -2  258.01   12.38
  -3  -3   2  259.04   12.39
  -3  -3   2  249.96   12.44
  -3  -3   2  270.27   12.42
   3  -3  -2  259.14   12.42
   3  -3  -2  262.39   12.40
   3  -3  -2  267.32   12.50
   3  -3  -2  274.74   12.45
  -1   3   0    7.70    0.55
   1   3   0    7.03    0.59
   1   3   0    7.41    0.50
  -1   3   0    7.63    0.43
   1   3   0    7.28    0.43
   1   3   0    7.08    0.58
  -1   3   0    7.81    0.49
  -1   3   0    7.31    0.44
  -1   3   0    6.74    0.82
   1  -3   0    7.84    0.54
  -1  -3   0    8.28    0.51
  -1  -3   0    7.55    0.47
  -1  -3   0    7.23    0.46
   1  -3   0    7.65    0.46
   1  -3   0    7.86    0.47
  -1  -3   0    7.48    0.46
   1  -3   0    7.14    0.58
   1  -3   0    7.20    0.48
   1  -3   0    7.21    0.44
  -1  -3   0    7.57    0.44
  -1  -3   0    6.89    0.44
   1   3  -2  133.21    6.65
  -1   3   2  143.63    6.57
  -1   3   2  134.92    6.61
  -1   3   2  146.97    6.59
  -1   3   2  133.44    6.68
  -1   3   2  141.25    6.63
  -1   3   2  139.76    6.64
   1   3  -2  143.84    6.60
   1   3  -2  140.36    6.64
   1   3  -2  141.46    6.56
  -1  -3   2  139.53    6.68
  -1  -3   2  138.60    6.57
  -1  -3   2  135.92    6.56
   1  -3  -2  135.48    6.60
   1  -3  -2  135.69    6.59
  -1  -3   2  137.03    6.56
  -1  -3   2  137.93    6.61
   1  -3  -2  139.41    6.59
   1  -3  -2  144.26    6.65
  -1  -3   2  138.82    6.57
   1  -3  -2  137.48    6.60
   1  -3  -2  135.05    6.57
  -1  -3   2  131.38    6.56
   3   3  -4   14.52    0.73
  -3   3   4   12.48    0.74
   3   3  -4   13.46    0.77
   3   3  -4   11.57    0.85
  -3   3   4   13.80    0.76
  -3   3   4   13.32    0.72
  -3   3   4   11.54    0.83
  -3   3   4   13.47    0.89
  -3   3   4   12.87    0.74
   3  -3  -4   13.03    0.74
  -3  -3   4   13.41    0.69
  -3  -3   4   13.42    0.87
  -3  -3   4   12.91    0.72
   3  -3  -4   13.88    0.87
  -3  -3   4   13.31    0.72
   3  -3  -4   12.82    0.78
   3  -3  -4   13.98    0.84
   3  -3  -4   13.21    0.76
   5   3  -6   31.87    1.77
   5   3  -6   32.97    1.64
  -5   3   6   30.34    1.78
  -5   3   6   32.58    1.63
  -5   3   6   32.09    1.64
  -5   3   6   35.14    1.70
  -5   3   6   32.89    1.67
  -5   3   6   30.94    1.83
   5  -3  -6   32.21    1.64
   5  -3  -6   33.50    1.69
  -5  -3   6   34.41    1.79
   5  -3  -6   33.07    1.84
  -5  -3   6   34.37    1.61
   5  -3  -6   33.62    1.67
  -5  -3   6   33.20    1.62
  -5  -3   6   32.72    1.66
  -5  -3   6   31.91    1.65
   5  -3  -6   33.64    1.73
   5  -3  -6   34.98    1.77
  -7   3   8    8.98    0.89
   7   3  -8    9.18    0.59
  -7   3   8    9.06    0.84
  -7   3   8    9.61    0.65
  -7   3   8    9.08    0.61
  -7   3   8    9.98    0.70
   7   3  -8    9.09    0.80
  -7  -3   8    8.54    0.61
   7  -3  -8   10.39    0.90
   7  -3  -8    9.72    0.64
   7  -3  -8   10.32    0.72
  -7  -3   8    9.50    0.63
  -7  -3   8   10.32    0.80
  -7  -3   8    9.99    0.55
   7  -3  -8    9.84    0.68
  -7  -3   8    9.15    0.62
   7  -3  -8   11.89    0.79
  -9   3  10   18.59    1.27
  -9   3  10   18.77    1.07
   9   3 -10   17.27    1.04
   9   3 -10   17.71    1.17
  -9   3  10   19.47    1.12
  -9   3  10   20.22    1.26
  -9   3  10   18.39    1.37
  -9  -3  10   19.21    1.01
  -9  -3  10   20.51    1.11
   9  -3 -10   18.29    1.11
  -9  -3  10   17.98    1.00
   9  -3 -10   21.28    1.17
  -9  -3  10   18.41    1.08
   9  -3 -10   18.02    1.06
   9  -3 -10   17.41    1.34
 -11   3  12   28.10    1.68
 -11   3  12   30.20    1.67
  11   3 -12   30.02    1.57
 -11   3  12   28.63    1.95
 -11   3  12   30.54    1.79
 -11   3  12   28.96    1.60
  11   3 -12   29.79    1.65
 -11  -3  12   30.02    1.52
 -11  -3  12   26.69    1.60
  11  -3 -12   27.60    1.62
 -11  -3  12   30.31    1.53
  11  -3 -12   29.93    1.57
 -11  -3  12   28.11    1.65
  11  -3 -12   32.41    1.64
 -11  -3  12   25.11    1.59
 -13   3  14    0.03    0.49
 -13   3  14    1.01    0.45
 -13   3  14   -0.05    0.65
  13   3 -14    0.62    0.42
  13   3 -14    0.13    0.34
  13  -3 -14    0.52    0.36
 -13  -3  14    0.41    0.41
 -13  -3  14    0.19    0.32
 -13  -3  14    0.38    0.57
  13  -3 -14   -0.19    0.35
 -13  -3  14    0.13    0.30
 -13  -3  14    0.42    0.28
  13  -3 -14   -0.37    0.40
 -15   3  16   20.03    1.50
 -15   3  16   20.00    1.90
 -15   3  16   20.04    1.52
  15   3 -16   17.44    1.19
  15   3 -16   20.08    1.28
  15  -3 -16   20.25    1.31
 -15  -3  16   20.92    1.20
  15  -3 -16   19.93    1.39
  15  -3 -16   20.81    1.24
 -15  -3  16   22.86    1.32
 -15  -3  16   19.55    1.22
 -15  -3  16   14.15    1.43
  17   3 -18    6.90    0.85
 -17   3  18   10.49    1.20
 -17   3  18    7.37    1.31
 -17  -3  18    8.23    0.85
 -17  -3  18    6.07    0.95
 -17  -3  18    7.55    0.78
 -17  -3  18    5.18    0.75
  17  -3 -18    8.42    0.85
 -19   3  20   32.73    2.20
 -19   3  20   35.96    2.77
 -19  -3  20   26.74    1.90
 -19  -3  20   34.06    2.23
 -18   4  17    6.43    1.25
  18   4 -17    6.85    0.74
 -18   4  17    6.82    0.94
 -18  -4  17    4.27    0.91
  18  -4 -17    6.99    0.81
 -16   4  15  103.44    5.56
 -16   4  15  104.24    5.18
  16   4 -15   96.80    4.99
 -16   4  15  104.79    5.20
  16   4 -15  103.26    4.82
  16  -4 -15   96.23    5.07
 -16  -4  15  102.32    4.94
 -16  -4  15  103.07    4.93
 -16  -4  15   86.52    5.06
  16  -4 -15  102.37    4.98
  14   4 -13    0.47    0.44
  14   4 -13    0.68    0.49
 -14   4  13    0.39    0.56
 -14   4  13    1.25    0.57
 -14   4  13    1.21    0.85
  14  -4 -13   -0.46    0.42
 -14  -4  13    0.46    0.49
 -14  -4  13    0.52    0.37
 -14  -4  13    0.12    0.29
 -14  -4  13    0.92    0.46
  12   4 -11   72.01    3.34
 -12   4  11   66.16    3.61
  12   4 -11   71.13    3.52
 -12   4  11   67.08    3.84
  12   4 -11   66.31    3.43
 -12   4  11   70.51    3.54
 -12  -4  11   67.57    3.43
 -12  -4  11   69.90    3.36
 -12  -4  11   61.85    3.49
 -12  -4  11   72.90    3.36
  12  -4 -11   66.83    3.47
  12  -4 -11   68.47    3.42
  12  -4 -11   67.46    3.83
  10   4  -9    3.95    0.57
  10   4  -9    3.62    0.49
 -10   4   9    4.92    0.61
 -10   4   9    2.82    0.70
 -10   4   9    3.53    0.60
 -10   4   9    3.62    0.48
  10   4  -9    3.62    0.39
  10  -4  -9    3.33    0.41
  10  -4  -9    3.56    0.53
  10  -4  -9    3.70    0.48
 -10  -4   9    3.71    0.43
  10  -4  -9    2.63    0.42
 -10  -4   9    3.55    0.49
 -10  -4   9    3.72    0.40
  10  -4  -9    2.12    0.64
 -10  -4   9    3.33    0.39
  -8   4   7   10.25    0.70
  -8   4   7    8.19    0.63
  -8   4   7    8.60    0.56
  -8   4   7    8.33    0.82
  -8   4   7    7.77    0.96
  -8   4   7    8.85    0.60
   8   4  -7    7.67    0.61
   8   4  -7    7.92    0.87
  -8  -4   7    9.13    0.55
   8  -4  -7    8.81    0.70
  -8  -4   7    8.32    0.58
   8  -4  -7    7.64    0.64
   8  -4  -7    8.61    0.60
   8  -4  -7    8.09    0.72
   8  -4  -7    9.74    0.82
  -8  -4   7    9.54    0.72
   8  -4  -7   10.20    0.98
  -6   4   5   21.37    1.30
  -6   4   5   23.86    1.22
  -6   4   5   23.04    1.18
   6   4  -5   20.52    1.39
  -6   4   5   24.16    1.24
  -6   4   5   21.43    1.46
  -6   4   5   22.48    1.20
   6   4  -5   22.27    1.22
   6   4  -5   22.42    1.16
   6  -4  -5   24.62    1.29
   6  -4  -5   23.56    1.36
   6  -4  -5   22.21    1.22
   6  -4  -5   21.63    1.18
  -6  -4   5   21.41    1.27
  -6  -4   5   21.76    1.19
   6  -4  -5   22.81    1.43
  -6  -4   5   21.58    1.19
   6  -4  -5   24.37    1.32
  -6  -4   5   23.14    1.17
   6  -4  -5   21.68    1.25
   4   4  -3   40.89    2.16
   4   4  -3   42.77    2.09
   4   4  -3   35.94    2.18
   4   4  -3   42.69    2.02
  -4   4   3   40.58    2.08
  -4   4   3   38.63    2.25
  -4   4   3   42.62    2.08
  -4   4   3   40.60    2.06
  -4   4   3   44.00    2.04
  -4   4   3   43.40    2.05
   4  -4  -3   41.21    2.20
  -4  -4   3   41.40    2.05
   4  -4  -3   40.26    2.08
   4  -4  -3   39.54    2.16
   4  -4  -3   40.49    2.03
  -4  -4   3   40.06    2.03
  -4  -4   3   41.19    2.06
   4  -4  -3   41.08    2.06
   4  -4  -3   41.41    2.17
   4  -4  -3   38.51    2.19
  -4  -4   3   43.00    2.03
  -2   4   1  115.93    5.57
  -2   4   1  118.05    5.58
   2   4  -1  112.44    5.62
   2   4  -1  110.91    5.46
   2   4  -1  119.41    5.49
   2   4  -1  110.63    5.62
  -2   4   1  114.04    5.67
  -2   4   1  124.46    5.50
   2   4  -1  121.63    5.58
  -2   4   1  114.22    5.50
   2  -4  -1  112.78    5.53
  -2  -4   1  114.10    5.51
  -2  -4   1  125.84    5.56
   2  -4  -1  110.76    5.55
   2  -4  -1  105.78    5.62
  -2  -4   1  112.28    5.49
   2  -4  -1  114.57    5.49
   2  -4  -1  119.70    5.61
  -2  -4   1  115.31    5.46
  -2  -4   1  112.42    5.52
  -2  -4   1  114.98    5.51
   2  -4  -1  112.90    5.51
   0   4  -1    1.19    0.35
   0   4   1    1.10    0.34
   0   4   1    1.21    0.25
   0   4   1    1.36    0.21
   0   4  -1    1.43    0.34
   0   4   1    1.38    0.33
   0   4  -1    1.19    0.18
   0   4   1    1.18    0.22
   0   4  -1    1.43    0.26
   0  -4   1    1.05    0.22
   0  -4   1    0.81    0.22
   0  -4   1    0.80    0.19
   0  -4  -1    1.12    0.20
   0  -4   1    1.85    0.29
   0  -4  -1    1.40    0.24
   0  -4   1    1.25    0.35
   0  -4   1    1.56    0.25
   0  -4  -1    1.53    0.22
   0  -4   1    1.32    0.22
   0  -4  -1    1.99    0.28
   0  -4  -1    1.46    0.25
   0  -4  -1    1.19    0.27
  -2   4   3   52.13    2.49
  -2   4   3   47.32    2.64
  -2   4   3   49.73    2.52
  -2   4   3   51.51    2.46
  -2   4   3   51.51    2.54
   2   4  -3   50.99    2.45
   2   4  -3   45.60    2.59
   2   4  -3   51.32    2.50
  -2   4   3   50.98    2.57
   2   4  -3   51.54    2.58
   2  -4  -3   48.39    2.50
  -2  -4   3   49.86    2.46
  -2  -4   3   49.67    2.46
  -2  -4   3   49.95    2.47
   2  -4  -3   49.36    2.45
  -2  -4   3   53.81    2.51
   2  -4  -3   48.63    2.50
  -2  -4   3   49.70    2.63
  -2  -4   3   51.72    2.46
   2  -4  -3   53.46    2.58
   2  -4  -3   49.95    2.49
   2  -4  -3   51.09    2.50
  -2  -4   3   47.54    2.43
   4   4  -5   53.56    2.54
  -4   4   5   49.13    2.74
  -4   4   5   53.27    2.66
  -4   4   5   53.12    2.57
  -4   4   5   52.61    2.52
   4   4  -5   52.36    2.61
   4   4  -5   52.02    2.51
  -4   4   5   53.01    2.55
   4   4  -5   46.20    2.67
  -4   4   5   53.44    2.56
  -4   4   5   48.51    2.64
  -4  -4   5   53.52    2.71
  -4  -4   5   49.60    2.51
   4  -4  -5   50.91    2.65
   4  -4  -5   50.14    2.55
  -4  -4   5   51.62    2.52
  -4  -4   5   51.34    2.49
   4  -4  -5   49.77    2.59
   4  -4  -5   50.16    2.52
   4  -4  -5   50.77    2.57
  -4  -4   5   51.07    2.52
   4  -4  -5   53.66    2.73
  -6   4   7  145.50    7.32
   6   4  -7  144.04    7.21
  -6   4   7  146.69    7.11
   6   4  -7  147.73    7.07
  -6   4   7  154.44    7.14
  -6   4   7  151.02    7.05
  -6   4   7  131.89    7.19
  -6   4   7  145.36    7.07
   6  -4  -7  151.56    7.16
   6  -4  -7  158.80    7.21
  -6  -4   7  144.20    7.07
  -6  -4   7  148.85    7.07
   6  -4  -7  147.89    7.30
   6  -4  -7  148.62    7.10
  -6  -4   7  150.54    7.05
  -6  -4   7  154.93    7.24
   6  -4  -7  147.51    7.06
   6  -4  -7  147.21    7.13
   8   4  -9    7.03    0.57
   8   4  -9    6.62    0.80
  -8   4   9    5.52    0.66
   8   4  -9    6.46    0.51
  -8   4   9    5.91    0.71
  -8   4   9    6.36    0.92
  -8   4   9    6.28    0.44
  -8  -4   9    6.51    0.48
  -8  -4   9    5.60    0.57
  -8  -4   9    5.50    0.59
   8  -4  -9    6.66    0.94
   8  -4  -9    5.92    0.74
   8  -4  -9    6.48    0.67
   8  -4  -9    5.93    0.64
  -8  -4   9    6.25    0.48
   8  -4  -9    5.84    0.59
 -10   4  11  188.38    9.74
  10   4 -11  194.65    9.50
  10   4 -11  186.19    9.38
  10   4 -11  207.74    9.41
 -10   4  11  201.12    9.59
 -10   4  11  204.33    9.53
 -10  -4  11  195.53    9.43
 -10  -4  11  176.60    9.41
 -10  -4  11  198.75    9.35
  10  -4 -11  215.40    9.52
  10  -4 -11  190.28    9.73
 -10  -4  11  200.91    9.34
  10  -4 -11  190.92    9.47
  10  -4 -11  197.33    9.41
  10  -4 -11  205.59    9.52
  12   4 -13    2.47    0.54
  12   4 -13    1.95    0.39
 -12   4  13    2.08    0.61
 -12   4  13    3.30    0.82
 -12   4  13    3.04    0.60
  12  -4 -13    3.02    0.53
 -12  -4  13    1.91    0.44
 -12  -4  13    2.27    0.37
 -12  -4  13    2.25    0.32
  12  -4 -13    2.44    0.45
 -12  -4  13    2.70    0.52
 -14   4  15   37.22    2.27
 -14   4  15   36.11    2.68
  14   4 -15   34.18    2.06
 -14   4  15   36.02    2.26
 -14  -4  15   39.57    1.94
  14  -4 -15   34.91    2.03
  14  -4 -15   35.93    2.13
 -14  -4  15   34.27    2.16
 -14  -4  15   38.24    1.94
 -16   4  17    3.13    0.83
 -16   4  17    3.71    1.08
  16   4 -17    3.87    0.63
 -16  -4  17    2.39    0.57
 -16  -4  17    1.46    0.78
  16  -4 -17    4.57    0.65
 -16  -4  17    4.97    0.51
 -18   4  19   11.12    1.87
  18  -4 -19    8.57    1.20
 -17   5  16    6.44    1.43
 -17   5  16    5.22    0.95
  17   5 -16    6.08    0.80
  17  -5 -16    4.52    0.73
  17  -5 -16    5.98    0.94
 -17  -5  16    4.92    0.88
  15   5 -14   52.04    2.83
 -15   5  14   44.53    3.01
 -15   5  14   51.49    3.46
 -15   5  14   52.69    3.05
  15  -5 -14   52.52    2.75
  15  -5 -14   54.08    2.89
 -15  -5  14   53.77    2.67
 -15  -5  14   50.45    2.66
 -15  -5  14   51.68    2.84
 -13   5  12   -0.56    0.60
  13   5 -12   -0.59    0.50
 -13   5  12   -0.32    0.75
 -13   5  12   -0.30    0.57
 -13  -5  12    0.31    0.33
 -13  -5  12   -0.17    0.42
 -13  -5  12    0.33    0.56
 -13  -5  12   -0.29    0.35
  13  -5 -12   -0.62    0.37
  13  -5 -12   -0.13    0.47
  11   5 -10   56.24    3.10
  11   5 -10   60.22    3.00
 -11   5  10   56.30    3.37
 -11   5  10   57.11    3.03
 -11  -5  10   52.40    3.01
  11  -5 -10   56.99    2.92
 -11  -5  10   57.44    2.84
  11  -5 -10   57.63    2.99
 -11  -5  10   56.38    2.91
 -11  -5  10   60.51    2.85
   9   5  -8   24.20    1.65
  -9   5   8   23.25    1.61
  -9   5   8   23.96    1.82
  -9   5   8   25.87    1.49
   9   5  -8   24.07    1.40
   9   5  -8   25.61    1.54
   9  -5  -8   24.33    1.43
   9  -5  -8   25.93    1.38
  -9  -5   8   25.63    1.33
  -9  -5   8   25.65    1.53
   9  -5  -8   24.21    1.49
   9  -5  -8   26.88    1.52
   9  -5  -8   26.41    1.83
  -9  -5   8   24.93    1.40
  -9  -5   8   25.86    1.36
  -7   5   6   63.13    3.10
  -7   5   6   63.73    3.10
  -7   5   6   62.56    3.45
  -7   5   6   59.78    3.22
   7   5  -6   61.03    3.08
   7   5  -6   59.38    3.32
  -7   5   6   63.22    3.17
   7   5  -6   63.36    3.15
  -7   5   6   66.04    3.15
   7  -5  -6   64.06    3.09
  -7  -5   6   62.76    3.08
   7  -5  -6   63.03    3.40
   7  -5  -6   62.91    3.18
  -7  -5   6   65.72    3.11
   7  -5  -6   62.83    3.15
  -7  -5   6   61.81    3.11
  -7  -5   6   62.54    3.13
   7  -5  -6   65.46    3.22
   5   5  -4   12.24    0.74
  -5   5   4   12.97    0.81
  -5   5   4   12.03    0.84
  -5   5   4   13.33    0.88
  -5   5   4   12.91    0.93
  -5   5   4   12.77    1.16
  -5   5   4   12.78    0.77
   5   5  -4   12.17    0.99
   5   5  -4   11.17    1.10
   5   5  -4   12.55    0.85
  -5   5   4   12.89    0.79
   5  -5  -4   12.56    0.89
   5  -5  -4   12.05    0.86
   5  -5  -4   12.54    1.00
  -5  -5   4   11.83    0.79
   5  -5  -4   11.51    0.81
   5  -5  -4   12.22    1.05
  -5  -5   4   11.78    0.79
   5  -5  -4   14.01    1.00
   5  -5  -4   12.16    0.77
  -5  -5   4   13.03    0.75
  -5  -5   4   12.73    0.81
  -5  -5   4   11.98    0.80
  -3   5   2  261.44   12.17
   3   5  -2  260.06   12.28
  -3   5   2  263.81   12.10
  -3   5   2  263.51   12.22
   3   5  -2  267.22   12.19
   3   5  -2  258.78   12.09
  -3   5   2  258.75   12.35
   3   5  -2  241.00   12.25
  -3   5   2  249.03   12.10
  -3  -5   2  255.03   12.03
  -3  -5   2  252.41   12.12
   3  -5  -2  265.13   12.24
  -3  -5   2  249.65   12.13
   3  -5  -2  254.78   12.14
  -3  -5   2  260.96   12.10
   3  -5  -2  251.68   12.09
  -3  -5   2  258.54   12.15
   3  -5  -2  249.56   12.25
  -3  -5   2  249.46   12.11
   3  -5  -2  239.12   12.15
   3  -5  -2  257.03   12.13
   3  -5  -2  247.63   12.15
   1   5   0    0.89    0.30
  -1   5   0    0.37    0.41
   1   5   0    1.20    0.42
  -1   5   0    0.45    0.20
  -1   5   0    0.25    0.25
   1   5   0    0.47    0.20
   1   5   0    0.36    0.38
   1   5   0    0.69    0.20
  -1   5   0    1.19    0.38
  -1  -5   0    0.47    0.25
   1  -5   0    0.51    0.23
  -1  -5   0    0.53    0.27
   1  -5   0    0.26    0.40
  -1  -5   0    0.52    0.24
   1  -5   0    0.63    0.25
   1  -5   0    0.31    0.22
   1  -5   0    0.75    0.31
  -1  -5   0    0.49    0.31
   1  -5   0    0.35    0.27
   1  -5   0    0.24    0.26
  -1  -5   0    0.51    0.24
  -1  -5   0   -0.12    0.26
  -1   5   2  117.58    5.45
  -1   5   2  118.46    5.58
   1   5  -2  112.31    5.43
  -1   5   2  112.17    5.46
  -1   5   2  117.87    5.56
   1   5  -2  109.18    5.59
   1   5  -2  115.56    5.52
   1   5  -2  115.68    5.65
  -1   5   2  116.16    5.69
  -1  -5   2  108.98    5.41
  -1  -5   2  110.45    5.44
  -1  -5   2  114.65    5.45
   1  -5  -2  112.01    5.50
   1  -5  -2  114.90    5.46
   1  -5  -2  113.28    5.49
  -1  -5   2  111.37    5.46
  -1  -5   2  119.59    5.52
  -1  -5   2  110.36    5.48
   1  -5  -2  115.61    5.48
   1  -5  -2  114.75    5.56
   1  -5  -2  109.91    5.44
  -1  -5   2  106.13    5.64
  -3   5   4    5.26    0.60
   3   5  -4    4.89    0.61
  -3   5   4    5.34    0.62
  -3   5   4    2.80    0.46
   3   5  -4    4.44    0.48
  -3   5   4    4.10    0.62
  -3   5   4    5.86    0.65
   3   5  -4    4.52    0.42
   3   5  -4    3.23    0.57
   3  -5  -4    3.58    0.42
   3  -5  -4    4.75    0.54
  -3  -5   4    4.73    0.64
  -3  -5   4    3.92    0.48
   3  -5  -4    4.88    0.47
   3  -5  -4    4.80    0.56
   3  -5  -4    4.42    0.55
  -3  -5   4    4.59    0.41
  -3  -5   4    4.63    0.51
  -3  -5   4    4.98    0.48
  -3  -5   4    4.22    0.48
  -5   5   6    9.67    0.73
  -5   5   6   10.79    1.09
  -5   5   6   10.64    0.92
   5   5  -6   10.01    0.68
  -5   5   6    9.75    0.72
   5   5  -6   10.29    0.65
  -5   5   6    8.64    0.90
   5   5  -6    9.07    1.01
   5   5  -6   11.04    0.84
   5  -5  -6    9.63    0.75
   5  -5  -6   10.02    0.69
   5  -5  -6   10.46    0.79
  -5  -5   6   10.23    0.72
  -5  -5   6    9.57    0.70
   5  -5  -6   10.36    0.81
  -5  -5   6   10.22    0.63
   5  -5  -6   10.36    0.80
   7   5  -8    1.90    0.57
  -7   5   8    1.57    0.65
   7   5  -8    1.96    0.31
  -7   5   8    1.43    0.53
  -7   5   8    1.84    0.32
  -7   5   8    3.00    0.58
   7  -5  -8    2.05    0.41
   7  -5  -8    2.30    0.38
  -7  -5   8    1.91    0.36
  -7  -5   8    2.14    0.31
  -7  -5   8    2.12    0.42
   7  -5  -8    1.90    0.40
   7  -5  -8    2.00    0.33
  -7  -5   8    2.41    0.37
   9   5 -10   45.26    2.30
  -9   5  10   46.67    2.40
  -9   5  10   39.25    2.66
   9   5 -10   37.75    2.62
  -9   5  10   43.29    2.74
   9   5 -10   44.49    2.22
  -9  -5  10   43.59    2.19
   9  -5 -10   43.36    2.30
   9  -5 -10   45.12    2.35
  -9  -5  10   43.90    2.17
 -11   5  12   49.63    2.72
  11   5 -12   52.06    2.52
 -11   5  12   48.90    3.04
  11   5 -12   43.95    2.46
 -11   5  12   49.32    2.81
  11   5 -12   45.81    2.68
  11  -5 -12   47.78    2.54
 -11  -5  12   48.96    2.44
  11  -5 -12   49.89    2.64
 -11  -5  12   49.91    2.44
 -11  -5  12   50.34    2.59
 -13   5  14    0.45    0.67
 -13   5  14    0.44    0.89
  13   5 -14    0.11    0.57
 -13   5  14    1.09    0.76
  13  -5 -14    0.54    0.46
  13  -5 -14   -0.25    0.52
 -13  -5  14    0.38    0.36
 -13  -5  14    1.34    0.56
 -15   5  16    6.69    1.01
 -15   5  16    7.05    1.42
  15   5 -16    6.11    0.78
  15  -5 -16    6.30    0.73
 -15  -5  16    4.85    0.87
  16   6 -15   42.59    2.59
 -16   6  15   48.28    3.55
 -16   6  15   42.23    2.90
 -16  -6  15   42.39    2.67
  16  -6 -15   42.09    2.83
  16  -6 -15   45.61    2.51
  14   6 -13    2.58    0.74
 -14   6  13    2.40    0.88
 -14   6  13    3.50    1.27
  14  -6 -13    2.80    0.77
 -14  -6  13    4.11    0.71
  14  -6 -13    2.46    0.59
 -12   6  11   26.53    2.38
 -12   6  11   24.91    1.99
  12   6 -11   27.93    1.90
 -12  -6  11   30.08    1.62
 -12  -6  11   28.14    1.68
  12  -6 -11   28.97    1.92
 -12  -6  11   31.00    1.72
  12  -6 -11   26.90    1.69
 -10   6   9    0.99    0.60
 -10   6   9   -1.09    0.69
  10   6  -9    0.87    0.65
  10   6  -9   -0.19    0.54
  10  -6  -9    0.29    0.48
  10  -6  -9    0.50    0.41
 -10  -6   9    0.19    0.29
 -10  -6   9   -0.19    0.40
 -10  -6   9    0.04    0.41
 -10  -6   9    0.34    0.37
   8   6  -7    4.24    0.80
  -8   6   7    4.17    0.63
  -8   6   7    3.48    0.44
  -8   6   7    3.93    0.90
   8   6  -7    3.26    0.74
  -8  -6   7    3.48    0.40
  -8  -6   7    2.99    0.45
   8  -6  -7    3.56    0.43
   8  -6  -7    4.36    0.62
  -8  -6   7    3.58    0.51
  -8  -6   7    3.52    0.46
   8  -6  -7    3.53    0.59
   8  -6  -7    2.77    0.47
  -6   6   5   14.20    0.97
   6   6  -5   12.86    1.29
  -6   6   5   13.80    1.03
  -6   6   5   13.25    1.41
   6   6  -5   12.19    1.17
   6  -6  -5   13.37    1.02
   6  -6  -5   13.53    0.97
  -6  -6   5   13.82    0.97
   6  -6  -5   14.72    1.03
   6  -6  -5   14.00    0.89
  -6  -6   5   14.27    0.88
   6  -6  -5   13.64    1.03
  -6  -6   5   13.32    0.94
  -6  -6   5   12.78    0.92
   4   6  -3   37.34    2.32
  -4   6   3   41.01    2.14
   4   6  -3   38.11    2.32
  -4   6   3   41.68    2.08
  -4   6   3   40.65    2.47
  -4  -6   3   41.05    2.07
  -4  -6   3   40.01    2.05
   4  -6  -3   38.87    2.10
  -4  -6   3   38.87    2.08
   4  -6  -3   40.33    2.04
   4  -6  -3   41.09    2.14
  -4  -6   3   39.31    2.14
   4  -6  -3   39.93    2.09
  -4  -6   3   40.07    2.11
   4  -6  -3   37.01    2.09
  -2   6   1   76.20    4.04
  -2   6   1   79.11    3.83
   2   6  -1   74.45    3.90
   2   6  -1   75.47    3.98
   2  -6  -1   75.97    3.69
  -2  -6   1   74.02    3.73
   2  -6  -1   76.98    3.84
  -2  -6   1   74.29    3.75
   2  -6  -1   73.88    3.70
  -2  -6   1   74.51    3.61
  -2  -6   1   74.51    3.71
   2  -6  -1   76.33    3.73
  -2  -6   1   74.52    3.78
   2  -6  -1   73.68    3.76
   2  -6  -1   74.20    3.73
  -2  -6   1   76.34    3.70
   0   6   1    0.44    0.46
   0   6   1    0.42    0.25
   0   6   1    0.96    0.55
   0   6  -1    0.10    0.50
   0   6  -1    0.33    0.47
   0  -6  -1   -0.23    0.34
   0  -6   1    0.32    0.27
   0  -6  -1    0.46    0.23
   0  -6   1    0.81    0.23
   0  -6  -1    0.51    0.43
   0  -6   1    0.75    0.35
   0  -6  -1    0.04    0.29
   0  -6   1    0.26    0.38
   0  -6   1    0.40    0.30
   0  -6   1    0.61    0.29
   0  -6  -1    0.00    0.30
   0  -6  -1    0.64    0.31
   2   6  -3   18.98    1.46
  -2   6   3   21.10    1.31
  -2   6   3   20.00    1.53
  -2   6   3   20.71    1.19
   2   6  -3   21.08    1.48
  -2  -6   3   18.86    1.17
   2  -6  -3   19.53    1.21
   2  -6  -3   20.21    1.22
  -2  -6   3   19.70    1.16
   2  -6  -3   19.54    1.16
  -2  -6   3   19.70    1.13
  -2  -6   3   17.78    1.30
  -2  -6   3   21.79    1.24
   2  -6  -3   20.98    1.25
   2  -6  -3   18.44    1.19
   4   6  -5    7.20    0.90
  -4   6   5   10.04    0.90
  -4   6   5    7.84    1.03
  -4   6   5    9.50    0.82
  -4  -6   5    9.18    0.65
   4  -6  -5    8.28    0.85
   4  -6  -5    9.82    0.79
  -4  -6   5    9.55    0.76
  -4  -6   5    8.94    0.90
   4  -6  -5    9.43    0.72
  -4  -6   5   10.56    0.80
   4  -6  -5    8.12    0.81
  -4  -6   5    9.46    0.76
   4  -6  -5   10.17    0.84
   6   6  -7   46.06    2.76
  -6   6   7   46.43    2.68
  -6   6   7   51.09    2.50
   6   6  -7   50.97    2.69
  -6   6   7   49.82    2.98
   6  -6  -7   45.29    2.60
   6  -6  -7   47.61    2.61
   6  -6  -7   49.68    2.48
   6  -6  -7   48.62    2.59
  -6  -6   7   49.65    2.51
  -6  -6   7   50.24    2.45
  -6  -6   7   47.87    2.53
  -6  -6   7   51.03    2.50
  -6  -6   7   48.17    2.50
   6  -6  -7   48.46    2.54
   8   6  -9    0.86    0.63
   8   6  -9    0.83    0.50
  -8   6   9    1.27    0.34
  -8   6   9    1.05    0.76
  -8   6   9    0.76    0.62
  -8  -6   9    0.72    0.32
   8  -6  -9    0.11    0.56
  -8  -6   9    1.51    0.43
   8  -6  -9    1.00    0.36
   8  -6  -9    0.48    0.39
  -8  -6   9    0.31    0.36
   8  -6  -9    1.32    0.51
  -8  -6   9    0.45    0.41
 -10   6  11   98.45    5.39
  10   6 -11   98.17    5.04
 -10   6  11   96.73    5.11
  10  -6 -11   98.60    4.87
 -10  -6  11   99.53    4.75
 -10  -6  11   85.52    4.81
  10  -6 -11  100.79    4.97
 -10  -6  11  103.17    4.88
 -10  -6  11  102.75    4.80
  12   6 -13   -0.37    0.64
 -12   6  13    0.88    0.78
 -12   6  13   -1.12    1.02
  12  -6 -13   -0.45    0.47
 -12  -6  13    0.67    0.54
 -12  -6  13   -0.38    0.45
  12  -6 -13    0.36    0.65
  14   6 -15   19.01    1.60
 -14   6  15   25.69    2.56
 -14   6  15   20.20    1.96
  14  -6 -15   17.51    1.46
 -14  -6  15   20.09    1.69
 -13   7  12    3.77    1.40
 -13   7  12   -1.12    0.83
  13   7 -12    1.06    0.82
 -13  -7  12    0.83    0.67
  13  -7 -12   -0.06    0.55
 -13  -7  12    0.27    0.64
  13  -7 -12   -1.27    0.71
  11   7 -10    8.87    1.12
 -11   7  10   10.72    1.59
 -11   7  10    7.43    1.07
  11  -7 -10   10.57    1.06
 -11  -7  10   10.96    1.09
 -11  -7  10   10.53    1.11
  11  -7 -10    9.62    1.21
 -11  -7  10    9.73    1.07
  -9   7   8    5.69    1.17
  -9   7   8    3.72    0.75
   9   7  -8    5.69    0.99
   9  -7  -8    4.78    0.76
   9  -7  -8    4.01    0.61
   9  -7  -8    5.60    0.59
  -9  -7   8    5.07    0.66
  -9  -7   8    5.51    0.65
  -9  -7   8    4.37    0.67
   7   7  -6   14.42    1.62
  -7   7   6   17.46    1.17
  -7   7   6   15.45    1.44
   7   7  -6   16.51    1.58
  -7   7   6   20.31    1.98
   7  -7  -6   17.32    1.11
   7  -7  -6   16.79    1.30
  -7  -7   6   16.40    1.15
   7  -7  -6   16.11    1.18
  -7  -7   6   16.89    1.24
   7  -7  -6   16.84    1.59
  -7  -7   6   16.01    1.19
  -5   7   4    4.50    1.06
  -5   7   4    4.22    1.00
   5   7  -4    1.44    0.75
  -5   7   4    3.43    0.52
   5   7  -4    4.91    0.90
  -5  -7   4    3.92    0.53
  -5  -7   4    3.06    0.50
   5  -7  -4    3.41    0.48
  -5  -7   4    3.81    0.52
   5  -7  -4    3.44    0.60
   5  -7  -4    2.79    0.60
  -5  -7   4    3.30    0.59
   5  -7  -4    3.60    0.56
   5  -7  -4    2.91    0.50
  -3   7   2   60.58    3.12
  -3   7   2   59.97    3.49
   3   7  -2   58.28    3.37
   3   7  -2   56.62    3.25
  -3  -7   2   58.17    3.06
  -3  -7   2   61.63    2.99
   3  -7  -2   57.50    3.08
   3  -7  -2   61.27    2.97
   3  -7  -2   56.87    3.02
  -3  -7   2   58.89    3.02
  -3  -7   2   61.57    3.00
   3  -7  -2   56.96    3.02
   3  -7  -2   55.97    2.97
   1   7   0    6.32    1.02
   1   7   0    6.04    0.85
  -1   7   0    5.56    0.99
  -1   7   0    7.24    0.86
   1  -7   0    7.72    0.88
   1  -7   0    6.14    0.74
  -1  -7   0    6.17    0.74
   1  -7   0    6.63    0.59
  -1  -7   0    5.46    0.51
  -1  -7   0    6.65    0.63
  -1  -7   0    5.15    0.60
   1  -7   0    5.88    0.72
   1  -7   0    6.30    0.70
  -1  -7   0    6.50    0.82
  -1   7   2   26.51    1.99
  -1   7   2   27.77    1.70
   1   7  -2   26.19    1.83
  -1   7   2   27.39    1.45
   1   7  -2   27.72    2.01
  -1  -7   2   25.10    1.48
  -1  -7   2   25.39    1.59
   1  -7  -2   26.03    1.42
   1  -7  -2   24.36    1.54
  -1  -7   2   25.79    1.50
   1  -7  -2   26.69    1.49
   1  -7  -2   26.33    1.55
  -1  -7   2   25.72    1.53
   1  -7  -2   24.82    1.59
  -3   7   4    1.45    0.67
  -3   7   4    1.38    0.84
   3   7  -4    0.78    0.66
   3   7  -4    0.68    0.77
  -3   7   4    1.00    0.42
  -3  -7   4    0.99    0.36
  -3  -7   4    0.26    0.41
   3  -7  -4    1.17    0.40
   3  -7  -4    1.06    0.48
   3  -7  -4    1.02    0.36
  -3  -7   4    0.97    0.40
   3  -7  -4    1.24    0.43
  -3  -7   4    0.77    0.47
   3  -7  -4    0.90    0.50
  -5   7   6   10.66    0.95
   5   7  -6    7.73    1.01
  -5   7   6   10.81    1.12
  -5   7   6   11.50    1.61
   5  -7  -6    7.19    0.87
  -5  -7   6    8.36    0.88
   5  -7  -6    9.92    0.82
  -5  -7   6    8.99    0.94
   5  -7  -6    9.63    0.98
   5  -7  -6    9.87    0.92
   7   7  -8    1.36    0.80
  -7   7   8    2.49    1.00
  -7   7   8    2.98    0.71
  -7   7   8    2.26    0.47
  -7  -7   8    3.24    0.68
   7  -7  -8    2.56    0.55
  -7  -7   8    2.68    0.58
  -7  -7   8    2.33    0.52
   7  -7  -8    3.56    0.50
   7  -7  -8    2.36    0.61
   9   7 -10   18.00    1.71
  -9   7  10   15.48    1.70
  -9   7  10   18.63    2.12
  -9  -7  10   20.63    1.35
   9  -7 -10   18.84    1.51
  -9  -7  10   20.01    1.36
   9  -7 -10   19.31    1.35
  -9  -7  10   15.51    1.31
 -11   7  12   14.96    1.86
  11   7 -12   13.10    1.47
 -11   7  12    9.02    1.26
 -11  -7  12   10.16    1.11
 -11  -7  12   14.71    1.29
  11  -7 -12   12.08    1.17
  11  -7 -12   12.55    1.39
  -8   8   7    1.17    1.30
  -8   8   7    1.65    0.67
   8   8  -7   -1.07    0.90
   8  -8  -7    0.66    0.48
   8  -8  -7    0.51    0.55
  -8  -8   7    0.53    0.59
   8  -8  -7    0.36    0.72
  -8  -8   7    0.84    0.52
  -8  -8   7    0.46    0.65
  -6   8   5    6.13    0.75
  -6   8   5    3.30    1.35
   6   8  -5    6.17    1.06
   6  -8  -5    6.52    0.89
  -6  -8   5    7.95    1.03
  -6  -8   5    5.51    0.84
   6  -8  -5    5.77    0.74
  -6  -8   5    6.17    0.72
   6  -8  -5    8.36    0.86
   4   8  -3   14.72    1.66
  -4   8   3   15.76    1.33
  -4   8   3   18.73    2.28
  -4  -8   3   13.35    1.21
   4  -8  -3   12.76    1.29
  -4  -8   3   15.66    1.15
   4  -8  -3   13.68    1.18
   4  -8  -3   15.33    1.11
  -4  -8   3   15.19    1.31
   2   8  -1   19.35    2.12
   2   8  -1   19.85    1.74
  -2   8   1   19.85    2.27
  -2   8   1   21.03    1.61
   2  -8  -1   19.17    1.38
   2  -8  -1   20.33    1.31
  -2  -8   1   19.25    1.48
  -2  -8   1   18.64    1.38
   2  -8  -1   18.83    1.48
  -2  -8   1   21.19    1.33
   0   8   1    3.35    1.17
   0   8   1    1.49    0.76
   0   8  -1    2.14    0.76
   0  -8   1    2.23    0.55
   0  -8  -1    2.52    0.53
   0  -8   1    2.89    0.65
   0  -8  -1    2.01    0.55
   0  -8  -1    1.56    0.64
   0  -8   1    1.82    0.51
  -2   8   3   -0.20    0.60
   2   8  -3    0.71    0.74
  -2   8   3   -0.41    1.23
   2  -8  -3    1.03    0.48
   2  -8  -3   -0.23    0.56
  -2  -8   3   -0.36    0.49
   2  -8  -3    0.74    0.51
  -2  -8   3   -0.06    0.46
  -2  -8   3    0.06    0.61
   4   8  -5   -0.51    0.72
  -4   8   5    1.11    0.56
  -4   8   5    1.17    1.12
  -4   8   5   -0.18    0.59
  -4  -8   5    0.69    0.48
   4  -8  -5   -0.74    0.47
   4  -8  -5    0.59    0.60
  -4  -8   5    0.77    0.53
  -4  -8   5    0.44    0.61
   4  -8  -5    0.64    0.47
  -6   8   7    7.35    0.93
  -6   8   7    5.38    0.81
  -6   8   7    4.38    1.28
   6   8  -7    3.79    0.96
  -6  -8   7    4.51    0.74
  -6  -8   7    4.21    0.81
  -6  -8   7    4.43    0.69
   6  -8  -7    4.32    0.86
   6  -8  -7    4.27    0.69
   6  -8  -7    4.91    0.66
 -22   0  20   15.62    1.68
 -22   0  20   14.75    1.39
 -20   0  18   15.81    1.57
 -20   0  18   15.12    1.28
 -18   0  16  234.91   11.20
  18   0 -16  215.16   10.88
 -18   0  16  236.27   10.95
 -18   0  16  226.26   10.97
 -18   0  16  226.83   10.95
  16   0 -14    3.03    0.39
 -16   0  14    4.31    0.49
 -16   0  14    3.38    0.55
  16   0 -14    3.17    0.60
 -16   0  14    3.86    0.51
  16   0 -14    3.80    0.40
  16   0 -14    3.73    0.41
 -16   0  14    3.68    0.72
  14   0 -12   79.24    3.97
 -14   0  12   93.54    4.11
 -14   0  12   83.25    4.10
  14   0 -12   82.26    4.01
  14   0 -12   82.57    4.24
  14   0 -12   79.74    4.05
  14   0 -12   84.59    3.99
  14   0 -12   86.65    4.07
 -14   0  12   78.17    4.11
 -14   0  12   79.28    4.31
 -12   0  10  263.40   11.06
 -12   0  10  208.51   11.04
  12   0 -10  237.74   11.18
  12   0 -10  222.58   10.95
  12   0 -10  227.65   10.97
 -12   0  10  217.35   11.21
  12   0 -10  230.64   11.02
  12   0 -10  239.22   11.03
 -12   0  10  238.11   11.06
  10   0  -8  111.53    5.30
  10   0  -8  111.42    5.32
 -10   0   8   96.06    5.33
 -10   0   8  116.76    5.36
  10   0  -8  111.12    5.50
 -10   0   8   99.83    5.48
  10   0  -8  115.68    5.34
 -10   0   8  123.51    5.35
   8   0  -6    5.00    0.41
   8   0  -6    5.87    0.42
  -8   0   6    5.66    0.44
   8   0  -6    5.73    0.39
  -8   0   6    5.57    0.44
  -8   0   6    4.84    0.57
  -8   0   6    6.01    0.43
   8   0  -6    5.66    0.55
   6   0  -4 1000.00   47.12
  -4   0   2    1.45    0.20
   4   0  -2    1.75    0.13
  -4   0   2    1.66    0.13
   4   0  -2    1.67    0.15
   4   0  -2    1.65    0.19
  -4   0   2    1.49    0.15
  -4   0   2    1.07    0.15
  -2   0   0  141.76    6.29
   2   0   0  111.90    6.30
   2   0   0  142.15    6.31
   2   0   0  137.86    6.29
   0   0   2    1.27    0.08
   0   0  -2    1.29    0.08
   0   0   2    1.36    0.09
   0   0   2    1.34    0.09
   0   0  -2    1.11    0.08
   0   0   2    1.18    0.10
   0   0   2    1.16    0.10
  -2   0   4    2.18    0.14
  -2   0   4    1.93    0.22
  -2   0   4    2.11    0.16
  -2   0   4    2.18    0.15
  -2   0   4    1.53    0.20
  -2   0   4    1.98    0.16
   2   0  -4    1.79    0.17
   2   0  -4    2.01    0.19
   2   0  -4    2.29    0.15
  -4   0   6   48.02    2.30
   4   0  -6   48.27    2.32
   4   0  -6   48.84    2.29
   4   0  -6   50.29    2.34
  -4   0   6   45.66    2.35
  -4   0   6   50.17    2.28
  -4   0   6   46.79    2.31
  -4   0   6   46.32    2.28
  -4   0   6   43.56    2.29
  -6   0   8  139.82    6.99
  -6   0   8  137.88    7.07
   6   0  -8  153.73    7.03
   6   0  -8  152.68    6.96
   6   0  -8  142.20    6.98
  -6   0   8  141.78    6.97
  -6   0   8  150.69    6.93
  -6   0   8  151.79    6.96
  -8   0  10  367.58   15.96
  -8   0  10  328.02   15.96
   8   0 -10  350.82   15.94
   8   0 -10  348.74   16.04
   8   0 -10  319.91   15.97
  -8   0  10  326.51   16.09
  -8   0  10  318.97   15.99
  10   0 -12    0.46    0.20
  10   0 -12    0.32    0.24
 -10   0  12   -0.04    0.36
  10   0 -12   -0.07    0.32
 -10   0  12   -0.16    0.30
 -10   0  12   -0.03    0.24
 -10   0  12    0.27    0.47
 -12   0  14   30.25    1.69
 -12   0  14   29.14    1.89
  12   0 -14   32.01    1.61
 -12   0  14   34.60    1.76
  12   0 -14   30.16    1.79
 -12   0  14   30.51    1.75
  12   0 -14   30.00    1.67
 -14   0  16  110.41    4.93
 -14   0  16  103.16    4.93
  14   0 -16   85.65    5.03
 -14   0  16  100.04    5.11
 -14   0  16   98.16    4.97
  14   0 -16  101.14    4.83
 -16   0  18   35.81    2.27
 -16   0  18   36.37    2.08
 -16   0  18   38.60    2.16
 -18   0  20    0.55    0.57
 -18   0  20    0.10    0.74
 -23   1  21   11.47    1.44
 -23   1  21   11.82    1.38
 -23  -1  21   12.31    1.29
 -23  -1  21   11.34    1.61
 -21   1  19    0.76    0.78
 -21   1  19   -0.03    0.57
 -21  -1  19    0.57    0.76
 -21  -1  19    0.37    0.55
 -19   1  17  155.47    7.74
  19   1 -17  156.72    7.34
 -19   1  17  160.49    7.52
  19   1 -17  143.79    7.27
  19   1 -17  139.10    7.32
 -19   1  17  160.78    7.49
  19  -1 -17  151.72    7.27
 -19  -1  17  158.14    7.69
  19  -1 -17  146.11    7.37
 -19  -1  17  158.25    7.42
 -19  -1  17  153.48    7.44
  19  -1 -17  148.88    7.28
 -17   1  15   12.97    1.06
  17   1 -15   13.95    0.89
  17   1 -15   15.38    0.92
  17   1 -15   15.22    0.90
 -17   1  15   13.40    1.18
 -17   1  15   14.79    1.13
  17  -1 -15   14.23    0.96
 -17  -1  15   14.20    0.99
  17  -1 -15   12.92    0.88
 -17  -1  15   14.79    1.07
  17  -1 -15   14.37    0.88
 -17  -1  15   13.54    1.06
 -17  -1  15   17.21    1.43
 -15   1  13   54.83    2.57
  15   1 -13   47.42    2.43
 -15   1  13   50.15    2.56
  15   1 -13   49.96    2.46
  15   1 -13   47.12    2.62
 -15   1  13   48.63    2.82
 -15   1  13   47.56    2.59
  15   1 -13   48.09    2.44
  15  -1 -13   50.29    2.47
  15  -1 -13   48.63    2.50
 -15  -1  13   44.29    2.74
 -15  -1  13   53.08    2.51
  15  -1 -13   45.82    2.48
 -15  -1  13   48.99    2.50
  15  -1 -13   49.12    2.45
 -15  -1  13   44.11    2.51
  13   1 -11   11.57    1.00
  13   1 -11   14.02    0.74
 -13   1  11   15.68    0.95
 -13   1  11   14.51    0.93
 -13   1  11   14.62    1.00
  13   1 -11   14.94    0.82
  13   1 -11   13.72    0.84
  13   1 -11   12.95    0.82
 -13   1  11   11.51    1.16
  13  -1 -11   13.49    0.87
  13  -1 -11   14.28    1.09
  13  -1 -11   14.09    0.90
 -13  -1  11   13.33    0.88
 -13  -1  11   12.34    0.90
 -13  -1  11   14.20    0.89
  13  -1 -11   14.97    0.88
 -13  -1  11   10.47    1.09
  11   1  -9   24.30    1.25
  11   1  -9   23.38    1.17
  11   1  -9   24.36    1.36
 -11   1   9   22.37    1.52
 -11   1   9   24.29    1.31
  11   1  -9   24.59    1.21
 -11   1   9   20.27    1.31
 -11   1   9   24.08    1.29
  11  -1  -9   23.76    1.27
  11  -1  -9   25.12    1.46
  11  -1  -9   24.43    1.29
 -11  -1   9   23.12    1.25
 -11  -1   9   22.38    1.24
 -11  -1   9   20.51    1.24
  11  -1  -9   21.87    1.25
 -11  -1   9   19.50    1.41
  -9   1   7   50.84    2.72
   9   1  -7   44.20    2.44
   9   1  -7   50.13    2.55
   9   1  -7   51.16    2.50
   9   1  -7   52.42    2.47
  -9   1   7   49.80    2.53
  -9   1   7   47.43    2.53
  -9   1   7   51.33    2.51
  -9  -1   7   48.74    2.47
  -9  -1   7   49.80    2.60
   9  -1  -7   56.00    2.69
   9  -1  -7   53.79    2.51
   9  -1  -7   52.30    2.53
   9  -1  -7   48.87    2.48
  -9  -1   7   49.90    2.47
  -9  -1   7   52.70    2.47
  -7   1   5  158.40    7.86
  -7   1   5  167.97    7.69
   7   1  -5  160.09    7.71
  -7   1   5  155.78    7.71
   7   1  -5  165.67    7.65
  -7   1   5  159.14    7.71
  -7  -1   5  161.97    7.66
   7  -1  -5  155.52    7.67
  -7  -1   5  153.76    7.66
  -7  -1   5  159.61    7.73
   7  -1  -5  168.54    7.69
  -7  -1   5  168.51    7.65
   7  -1  -5  163.04    7.72
   7  -1  -5  167.14    7.84
  -5   1   3  676.48   34.07
   5  -1  -3  762.28   33.98
  -3   1   1    9.63    0.63
   3   1  -1   10.30    0.51
  -3   1   1    9.87    0.53
  -3   1   1   10.64    0.54
  -3   1   1   10.54    0.50
   3   1  -1    9.48    0.52
  -3   1   1    9.96    0.51
   3   1  -1   10.51    0.53
   3   1  -1   10.06    0.54
  -3  -1   1    9.85    0.55
  -3  -1   1   10.49    0.53
   3  -1  -1   10.41    0.53
   3  -1  -1   10.47    0.53
  -3  -1   1   10.43    0.52
   3  -1  -1    9.78    0.52
   3  -1  -1    9.99    0.50
   3  -1  -1    9.66    0.61
  -3  -1   1   11.23    0.51
   3  -1  -1   10.07    0.54
  -1   1  -1   93.34    4.49
   1   1   1   94.97    4.50
   1   1   1   92.00    4.51
  -1   1  -1   97.57    4.50
  -1   1  -1   95.33    4.52
   1   1   1   97.49    4.53
   1   1   1   95.82    4.51
  -1  -1  -1   90.39    4.50
  -1  -1  -1   95.28    4.51
  -1  -1  -1   92.75    4.53
   1  -1   1   98.23    4.50
  -1  -1  -1   94.60    4.51
   1  -1   1   92.06    4.49
   1  -1   1   97.65    4.53
   1  -1   1   95.78    4.49
  -1  -1  -1  101.16    4.52
   1  -1   1   97.78    4.53
  -1  -1  -1   93.81    4.50
  -1   1   3  545.18   25.69
  -3   1   5   85.78    4.21
  -3   1   5   85.66    4.17
  -3   1   5   83.19    4.17
  -3   1   5   85.48    4.13
  -3   1   5   88.97    4.15
  -3   1   5   86.64    4.14
   3   1  -5   79.52    4.16
  -3  -1   5   91.15    4.16
   3  -1  -5   89.31    4.21
   3  -1  -5   86.02    4.17
   3  -1  -5   92.28    4.16
  -3  -1   5   89.05    4.12
   3  -1  -5   84.33    4.13
   3  -1  -5   89.65    4.15
  -5   1   7   -0.13    0.17
   5   1  -7    0.00    0.16
  -5   1   7   -0.15    0.12
  -5   1   7    0.17    0.14
  -5   1   7    0.18    0.12
   5   1  -7    0.04    0.08
  -5   1   7    0.24    0.21
   5   1  -7   -0.01    0.12
   5   1  -7    0.12    0.11
   5  -1  -7    0.20    0.12
  -5  -1   7   -0.02    0.17
  -5  -1   7    0.07    0.13
   5  -1  -7    0.28    0.14
   5  -1  -7   -0.13    0.19
  -5  -1   7    0.10    0.12
   5  -1  -7    0.13    0.12
   5  -1  -7    0.01    0.16
  -5  -1   7    0.30    0.15
   7   1  -9  678.87   32.83
  -7   1   9  678.24   32.94
  -7   1   9  708.89   32.89
   7   1  -9  667.61   32.87
  -7   1   9  700.59   32.91
  -7   1   9  650.29   33.00
   7   1  -9  763.98   32.91
   7   1  -9  683.74   32.88
  -7  -1   9  663.14   32.88
  -7  -1   9  701.16   32.85
   7  -1  -9  741.35   33.01
  -7  -1   9  728.34   32.89
   7  -1  -9  661.75   32.85
   7  -1  -9  724.72   32.87
  -7  -1   9  723.64   32.87
   7  -1  -9  690.40   32.92
  -9   1  11   14.55    0.97
   9   1 -11   16.00    0.85
  -9   1  11   16.04    1.06
  -9   1  11   16.03    1.17
  -9   1  11   16.12    0.97
   9   1 -11   15.23    0.91
   9   1 -11   15.09    0.91
   9   1 -11   17.69    0.99
  -9  -1  11   14.20    1.06
   9  -1 -11   15.37    0.88
   9  -1 -11   15.13    1.10
  -9  -1  11   17.94    0.95
  -9  -1  11   16.76    0.90
   9  -1 -11   16.08    0.97
   9  -1 -11   17.39    0.88
  -9  -1  11   16.13    0.93
  -9  -1  11   15.22    0.97
 -11   1  13   34.46    1.93
  11   1 -13   33.23    1.82
 -11   1  13   36.25    1.92
  11   1 -13   37.46    1.80
 -11   1  13   33.95    2.16
 -11   1  13   36.25    1.99
  11   1 -13   37.23    1.93
  11   1 -13   35.25    1.87
  11  -1 -13   37.08    2.08
 -11  -1  13   37.75    1.87
 -11  -1  13   37.20    1.89
  11  -1 -13   34.97    1.77
  11  -1 -13   36.69    1.77
 -11  -1  13   35.36    1.92
 -11  -1  13   36.19    2.05
  13   1 -15   34.53    1.94
 -13   1  15   38.21    1.98
  13   1 -15   35.27    1.87
 -13   1  15   36.01    2.02
  13   1 -15   37.48    1.78
 -13   1  15   33.71    2.22
 -13   1  15   33.43    1.95
  13  -1 -15   33.78    1.85
 -13  -1  15   34.16    1.93
 -13  -1  15   33.73    2.08
 -13  -1  15   38.51    1.87
 -13  -1  15   33.21    1.97
  15   1 -17    0.36    0.34
 -15   1  17   -0.47    0.45
  15   1 -17    1.10    0.26
 -15   1  17    0.45    0.49
 -15   1  17    0.33    0.62
 -15  -1  17    0.87    0.46
  15  -1 -17    0.86    0.33
 -15  -1  17    1.18    0.42
 -15  -1  17    1.10    0.62
 -15  -1  17    0.91    0.46
 -17   1  19   12.95    1.23
 -17   1  19   10.30    1.42
 -17  -1  19   13.84    1.32
 -17  -1  19   10.25    1.11
 -19   1  21   33.79    2.43
 -19   1  21   36.01    2.23
 -19  -1  21   32.89    2.10
 -19  -1  21   34.47    2.20
 -22   2  20    2.75    1.00
 -22   2  20    2.37    0.76
 -22  -2  20    2.63    0.89
  20   2 -18   16.02    1.09
 -20   2  18   16.43    1.75
 -20   2  18   15.97    1.42
  20  -2 -18   16.93    1.07
 -20  -2  18   17.79    1.63
 -20  -2  18   16.27    1.24
  18   2 -16  190.17    9.64
 -18   2  16  203.70    9.84
  18   2 -16  198.53    9.62
 -18   2  16  202.18   10.10
  18   2 -16  210.68    9.65
 -18   2  16  213.32    9.82
 -18  -2  16  204.29    9.71
  18  -2 -16  202.14    9.66
  18  -2 -16  198.49    9.73
  18  -2 -16  200.96    9.66
 -18  -2  16  195.42    9.69
 -18  -2  16  203.96    9.72
  16   2 -14    6.78    0.51
  16   2 -14    7.41    0.57
  16   2 -14    6.80    0.69
  16   2 -14    4.92    0.68
 -16   2  14    4.71    0.69
 -16   2  14    5.95    0.73
 -16   2  14    5.26    0.91
 -16   2  14    5.54    0.67
  16  -2 -14    5.54    0.71
 -16  -2  14    6.57    0.69
  16  -2 -14    5.69    0.67
  16  -2 -14    5.72    0.63
 -16  -2  14    5.57    0.73
 -16  -2  14    5.17    0.69
 -14   2  12   27.36    1.95
 -14   2  12   29.22    1.67
  14   2 -12   28.21    1.56
  14   2 -12   30.40    1.46
 -14   2  12   27.59    1.63
  14   2 -12   26.70    1.66
  14   2 -12   27.23    1.49
 -14   2  12   29.44    1.72
 -14  -2  12   23.70    1.51
  14  -2 -12   28.52    1.60
 -14  -2  12   28.40    1.53
 -14  -2  12   28.06    1.53
  14  -2 -12   28.96    1.57
  14  -2 -12   29.39    1.86
  14  -2 -12   28.51    1.57
  14  -2 -12   31.33    1.60
  12   2 -10  181.41    8.29
 -12   2  10  167.79    8.41
  12   2 -10  175.60    8.34
  12   2 -10  183.65    8.26
 -12   2  10  171.90    8.62
  12   2 -10  168.25    8.39
 -12   2  10  178.55    8.40
 -12   2  10  184.11    8.38
 -12   2  10  177.50    8.32
  12  -2 -10  182.56    8.37
  12  -2 -10  193.06    8.60
 -12  -2  10  158.66    8.27
 -12  -2  10  170.59    8.30
  12  -2 -10  160.82    8.30
 -12  -2  10  155.74    8.44
 -12  -2  10  179.20    8.29
  12  -2 -10  169.42    8.37
  10   2  -8   28.29    1.40
  10   2  -8   28.31    1.51
 -10   2   8   26.88    1.76
  10   2  -8   28.34    1.53
  10   2  -8   29.49    1.44
  10   2  -8   28.96    1.39
 -10   2   8   26.46    1.57
 -10   2   8   30.21    1.51
 -10   2   8   27.26    1.54
 -10   2   8   28.35    1.45
  10  -2  -8   30.68    1.53
 -10  -2   8   27.44    1.42
 -10  -2   8   28.01    1.56
  10  -2  -8   28.34    1.72
 -10  -2   8   28.60    1.43
  10  -2  -8   27.52    1.46
  10  -2  -8   27.01    1.51
 -10  -2   8   28.56    1.48
 -10  -2   8   27.64    1.42
  -8   2   6    7.21    0.76
   8   2  -6    7.98    0.43
  -8   2   6    7.66    0.57
  -8   2   6    7.91    0.61
   8   2  -6    8.04    0.63
   8   2  -6    7.98    0.53
  -8   2   6    7.75    0.49
   8  -2  -6    8.34    0.75
  -8  -2   6    7.63    0.57
   8  -2  -6    8.00    0.47
  -8  -2   6    8.10    0.50
   8  -2  -6    7.37    0.50
   8  -2  -6    8.11    0.56
  -8  -2   6    7.73    0.47
  -8  -2   6    8.30    0.47
  -6   2   4  594.81   27.09
  -6   2   4  577.58   27.22
   6   2  -4  588.75   27.08
  -6   2   4  575.09   27.03
   6   2  -4  555.57   27.12
   6   2  -4  564.35   27.05
  -6   2   4  561.63   27.09
   6  -2  -4  613.64   27.22
  -6  -2   4  564.94   27.09
   6  -2  -4  567.25   27.08
  -6  -2   4  577.91   27.04
   6  -2  -4  510.75   27.04
  -6  -2   4  582.76   27.04
   6  -2  -4  608.17   27.09
  -4   2   2   34.46    2.17
   4   2  -2   41.54    1.97
   4   2  -2   37.68    2.06
  -4   2   2   40.13    1.99
  -4   2   2   42.74    1.97
  -4   2   2   41.75    1.98
  -4   2   2   41.38    1.99
   4   2  -2   40.94    1.98
   4   2  -2   41.35    2.01
  -4   2   2   41.07    1.98
   4   2  -2   42.39    2.02
  -4  -2   2   40.08    2.02
   4  -2  -2   40.98    1.98
  -4  -2   2   42.32    1.99
   4  -2  -2   42.44    2.10
   4  -2  -2   41.37    2.00
   4  -2  -2   39.96    2.00
  -4  -2   2   41.03    1.97
   4  -2  -2   40.99    2.00
   4  -2  -2   41.51    1.96
   2   2   0   52.20    2.60
   2   2   0   55.90    2.64
  -2   2   0   55.81    2.60
   2   2   0   53.72    2.61
  -2   2   0   53.55    2.63
   2   2   0   55.11    2.65
  -2   2   0   55.51    2.69
  -2   2   0   53.56    2.59
  -2   2   0   56.45    2.59
   2   2   0   54.47    2.59
   2  -2   0   52.20    2.61
  -2  -2   0   52.79    2.64
  -2  -2   0   53.31    2.61
   2  -2   0   53.12    2.59
   2  -2   0   55.26    2.60
  -2  -2   0   56.99    2.63
   2  -2   0   53.80    2.66
   2  -2   0   55.04    2.65
  -2  -2   0   51.96    2.59
  -2  -2   0   53.36    2.58
  -2  -2   0   55.24    2.61
   2  -2   0   55.32    2.61
   0   2  -2  105.55    5.11
   0   2   2  108.48    5.18
   0   2   2  107.22    5.20
   0   2  -2  108.43    5.13
   0   2   2  102.47    5.16
   0   2   2  109.75    5.18
   0   2   2  109.90    5.12
   0   2  -2  104.81    5.17
   0   2   2  113.73    5.14
   0   2   2  101.48    5.18
   0  -2  -2  114.20    5.17
   0  -2   2  111.06    5.18
   0  -2  -2  107.14    5.12
   0  -2  -2  110.87    5.14
   0  -2   2  104.58    5.11
   0  -2   2  110.76    5.14
   0  -2   2  106.89    5.11
  -2   2   4    1.49    0.24
   2   2  -4    1.59    0.14
  -2   2   4    1.48    0.27
  -2   2   4    1.70    0.19
  -2   2   4    1.99    0.22
  -2   2   4    1.06    0.23
   2   2  -4    1.78    0.18
   2   2  -4    1.82    0.26
  -2   2   4    1.52    0.21
  -2   2   4    1.56    0.21
   2  -2  -4    1.31    0.16
  -2  -2   4    1.50    0.13
   2  -2  -4    1.61    0.24
  -2  -2   4    1.62    0.18
  -2  -2   4    1.93    0.24
   2  -2  -4    1.41    0.20
   2  -2  -4    1.65    0.22
   2  -2  -4    1.76    0.22
   4   2  -6   62.48    3.28
  -4   2   6   66.00    3.33
  -4   2   6   71.34    3.21
  -4   2   6   67.94    3.25
   4   2  -6   64.22    3.20
  -4   2   6   67.13    3.22
  -4   2   6   70.43    3.26
  -4   2   6   68.12    3.36
  -4  -2   6   66.86    3.23
  -4  -2   6   64.84    3.20
   4  -2  -6   68.08    3.35
   4  -2  -6   69.63    3.29
   4  -2  -6   68.42    3.23
   4  -2  -6   67.68    3.25
   4  -2  -6   64.36    3.28
  -4  -2   6   71.96    3.29
  -4  -2   6   62.00    3.21
   6   2  -8  101.93    5.14
  -6   2   8  109.56    5.14
   6   2  -8  112.89    5.08
  -6   2   8  105.73    5.09
  -6   2   8  108.75    5.11
  -6   2   8  100.24    5.23
  -6   2   8  105.74    5.20
   6  -2  -8  102.77    5.10
  -6  -2   8  103.27    5.05
  -6  -2   8  107.02    5.10
  -6  -2   8  108.30    5.16
   6  -2  -8  115.84    5.15
   6  -2  -8  107.16    5.15
   6  -2  -8  109.59    5.25
  -6  -2   8  101.54    5.06
  -6  -2   8  103.79    5.07
   6  -2  -8  103.44    5.08
   8   2 -10  241.53   11.26
  -8   2  10  235.39   11.33
  -8   2  10  243.27   11.27
  -8   2  10  236.37   11.29
  -8   2  10  220.05   11.41
   8   2 -10  233.03   11.26
  -8   2  10  239.03   11.23
  -8  -2  10  231.99   11.22
   8  -2 -10  261.27   11.28
  -8  -2  10  225.00   11.16
   8  -2 -10  243.49   11.42
   8  -2 -10  226.53   11.21
   8  -2 -10  230.02   11.24
  -8  -2  10  213.76   11.22
  -8  -2  10  250.81   11.29
  -8  -2  10  244.20   11.20
   8  -2 -10  245.97   11.30
 -10   2  12    0.11    0.45
 -10   2  12    0.40    0.31
 -10   2  12   -0.14    0.35
  10   2 -12    0.27    0.25
 -10   2  12   -0.12    0.29
  10   2 -12    0.02    0.30
 -10   2  12   -0.06    0.31
  10  -2 -12    0.03    0.45
 -10  -2  12    0.15    0.23
 -10  -2  12    0.05    0.33
 -10  -2  12    0.05    0.19
  10  -2 -12   -0.20    0.23
  10  -2 -12    0.82    0.29
  10  -2 -12   -0.20    0.23
  10  -2 -12    0.30    0.27
 -10  -2  12    0.14    0.28
  12   2 -14    3.01    0.43
 -12   2  14    2.98    0.54
 -12   2  14    2.27    0.72
 -12   2  14    3.18    0.55
  12   2 -14    3.57    0.42
 -12   2  14    2.88    0.51
 -12   2  14    3.63    0.53
  12  -2 -14    3.05    0.40
  12  -2 -14    3.24    0.45
 -12  -2  14    4.15    0.43
  12  -2 -14    3.29    0.37
 -12  -2  14    3.62    0.45
 -12  -2  14    3.76    0.42
 -14   2  16   53.60    3.08
 -14   2  16   52.96    2.78
  14   2 -16   48.95    2.58
 -14   2  16   52.53    2.81
  14   2 -16   49.71    2.59
 -14  -2  16   52.87    2.66
 -14  -2  16   50.68    2.59
  14  -2 -16   50.47    2.53
  14  -2 -16   47.93    2.64
 -14  -2  16   51.84    2.59
 -16   2  18   21.35    1.58
 -16   2  18   22.42    1.92
 -16  -2  18   17.18    1.45
 -16  -2  18   19.85    1.36
 -16  -2  18   22.05    1.29
 -16  -2  18   22.90    1.39
 -18   2  20    6.30    1.17
 -18   2  20    3.13    0.78
 -18  -2  20    5.03    0.74
 -18  -2  20    3.48    0.65
 -21   3  19    2.04    0.74
 -21   3  19    3.07    1.10
 -21  -3  19    3.24    0.85
  21  -3 -19    2.72    0.56
 -21  -3  19    0.14    0.80
 -19   3  17   48.93    2.72
  19   3 -17   48.15    2.45
 -19   3  17   47.54    3.10
 -19  -3  17   37.58    2.66
  19  -3 -17   46.19    2.55
  17   3 -15   33.39    1.74
  17   3 -15   32.84    1.87
 -17   3  15   31.64    2.40
 -17   3  15   35.48    2.07
 -17   3  15   33.11    2.10
  17  -3 -15   32.81    1.94
  17  -3 -15   32.99    1.92
 -17  -3  15   35.96    1.90
  17  -3 -15   34.63    2.05
 -17  -3  15   35.21    1.89
 -17  -3  15   26.36    1.98
 -15   3  13    7.67    0.87
  15   3 -13    6.10    0.84
 -15   3  13    5.68    0.95
 -15   3  13    6.10    0.76
  15   3 -13    6.83    0.79
  15   3 -13    5.89    0.55
  15  -3 -13    7.00    0.79
  15  -3 -13    6.48    0.82
 -15  -3  13    6.22    0.71
 -15  -3  13    7.26    0.64
 -15  -3  13    4.35    0.77
 -15  -3  13    6.31    0.63
  15  -3 -13    6.33    0.72
 -13   3  11   12.56    1.02
 -13   3  11   12.30    1.12
  13   3 -11   13.70    1.00
  13   3 -11   13.20    0.96
  13   3 -11   14.31    0.82
 -13   3  11   13.27    1.40
  13  -3 -11   16.38    1.03
 -13  -3  11   14.43    0.97
 -13  -3  11   12.51    1.06
 -13  -3  11   13.63    0.83
  13  -3 -11   12.56    1.30
  13  -3 -11   13.31    0.91
  13  -3 -11   14.40    1.01
 -13  -3  11   14.00    0.84
  11   3  -9    5.11    0.55
 -11   3   9    6.69    0.53
 -11   3   9    6.14    0.67
  11   3  -9    6.73    0.47
  11   3  -9    6.48    0.72
 -11   3   9    6.82    0.60
 -11   3   9    5.24    0.77
 -11  -3   9    6.59    0.56
  11  -3  -9    5.77    0.81
  11  -3  -9    6.54    0.55
 -11  -3   9    5.22    0.67
  11  -3  -9    6.96    0.64
 -11  -3   9    6.11    0.48
  11  -3  -9    6.70    0.64
 -11  -3   9    5.42    0.69
   9   3  -7   12.59    0.91
  -9   3   7   12.61    0.77
   9   3  -7   12.40    0.77
  -9   3   7   11.42    1.07
  -9   3   7   13.44    0.84
  -9   3   7   10.80    0.89
  -9   3   7   12.25    0.72
   9   3  -7   12.60    0.71
   9  -3  -7   13.22    1.05
   9  -3  -7   12.29    0.76
  -9  -3   7   11.05    0.82
  -9  -3   7   12.50    0.70
   9  -3  -7   13.63    0.82
  -9  -3   7   12.34    0.70
   9  -3  -7   12.98    0.85
   9  -3  -7   12.75    0.73
  -7   3   5   55.92    2.87
   7   3  -5   57.99    2.81
  -7   3   5   58.19    2.81
  -7   3   5   58.12    2.78
  -7   3   5   55.97    3.02
   7   3  -5   60.86    2.84
   7   3  -5   53.64    2.91
  -7   3   5   59.15    2.85
  -7  -3   5   57.56    2.86
   7  -3  -5   54.36    2.84
  -7  -3   5   59.80    2.79
  -7  -3   5   53.73    2.78
   7  -3  -5   54.78    2.81
   7  -3  -5   59.84    3.01
  -7  -3   5   57.76    2.78
   7  -3  -5   58.09    2.82
   7  -3  -5   57.85    2.78
   7  -3  -5   60.95    2.88
   5   3  -3  337.78   16.65
  -5   3   3  347.03   16.58
  -5   3   3  349.78   16.56
  -5   3   3  346.98   16.55
   5   3  -3  357.03   16.54
   5   3  -3  337.83   16.66
   5   3  -3  323.47   16.58
   5   3  -3  349.85   16.55
  -5   3   3  357.99   16.58
  -5   3   3  347.65   16.72
  -5   3   3  364.17   16.56
   5  -3  -3  370.36   16.70
   5  -3  -3  354.15   16.59
  -5  -3   3  359.49   16.55
  -5  -3   3  339.73   16.54
  -5  -3   3  369.33   16.56
   5  -3  -3  327.80   16.59
   5  -3  -3  351.60   16.54
   5  -3  -3  350.18   16.56
  -5  -3   3  339.12   16.60
   5  -3  -3  384.33   16.61
   3   3  -1   13.75    0.78
  -3   3   1   14.14    0.71
  -3   3   1   13.39    0.77
   3   3  -1   11.60    0.87
   3   3  -1   13.39    0.69
  -3   3   1   13.89    0.70
  -3   3   1   13.38    0.72
   3   3  -1   12.32    0.81
  -3   3   1   13.36    0.89
  -3   3   1   13.32    0.72
  -3  -3   1   12.72    0.78
  -3  -3   1   12.72    0.66
   3  -3  -1   13.12    0.74
  -3  -3   1   13.21    0.72
  -3  -3   1   13.94    0.75
   3  -3  -1   13.10    0.70
   3  -3  -1   13.97    0.75
   3  -3  -1   13.79    0.83
   3  -3  -1   12.82    0.80
  -3  -3   1   12.87    0.71
   3  -3  -1   13.61    0.72
   1   3   1    2.43    0.34
   1   3   1    1.66    0.32
   1   3   1    2.01    0.27
  -1   3  -1    2.17    0.22
  -1   3  -1    2.12    0.29
   1   3   1    2.32    0.33
   1   3   1    2.39    0.24
  -1   3  -1    2.24    0.26
   1   3   1    2.17    0.30
  -1   3  -1    2.75    0.38
   1  -3   1    2.91    0.26
   1  -3   1    2.18    0.24
  -1  -3  -1    2.50    0.25
   1  -3   1    2.26    0.32
   1  -3   1    1.73    0.24
  -1  -3  -1    1.99    0.23
   1  -3   1    2.32    0.26
  -1  -3  -1    2.70    0.32
  -1  -3  -1    1.86    0.23
  -1  -3  -1    2.41    0.28
  -1  -3  -1    2.18    0.24
   1  -3   1    2.49    0.32
  -1   3   3  148.21    7.35
  -1   3   3  133.29    7.30
   1   3  -3  145.36    7.31
   1   3  -3  156.76    7.25
  -1   3   3  158.06    7.32
   1   3  -3  161.54    7.31
   1   3  -3  156.85    7.22
  -1   3   3  157.36    7.30
  -1   3   3  154.54    7.27
  -1  -3   3  144.11    7.38
  -1  -3   3  153.68    7.22
   1  -3  -3  150.99    7.26
   1  -3  -3  152.24    7.25
  -1  -3   3  147.54    7.23
  -1  -3   3  158.74    7.21
   1  -3  -3  157.57    7.37
  -1  -3   3  148.71    7.23
   1  -3  -3  160.52    7.27
   1  -3  -3  149.18    7.23
   1  -3  -3  155.14    7.27
  -3   3   5    6.22    0.64
  -3   3   5    6.84    0.47
   3   3  -5    6.11    0.60
  -3   3   5    6.96    0.44
   3   3  -5    7.64    0.47
  -3   3   5    5.61    0.62
  -3   3   5    7.62    0.51
  -3   3   5    7.35    0.49
  -3   3   5    5.30    0.62
   3   3  -5    6.95    0.41
   3  -3  -5    6.02    0.51
   3  -3  -5    6.31    0.49
  -3  -3   5    6.93    0.41
   3  -3  -5    6.40    0.55
  -3  -3   5    7.63    0.60
  -3  -3   5    6.76    0.39
   3  -3  -5    6.73    0.44
   3  -3  -5    6.51    0.47
  -3  -3   5    6.76    0.44
   3  -3  -5    6.64    0.62
  -3  -3   5    6.37    0.43
  -5   3   7   19.71    1.22
  -5   3   7   19.99    1.07
  -5   3   7   19.02    1.25
   5   3  -7   20.79    1.03
  -5   3   7   19.86    1.04
  -5   3   7   19.64    1.01
   5   3  -7   19.23    1.00
  -5   3   7   19.82    1.09
   5   3  -7   18.63    1.18
  -5  -3   7   20.11    0.99
  -5  -3   7   18.56    1.02
  -5  -3   7   21.07    1.18
   5  -3  -7   18.92    1.12
  -5  -3   7   18.56    0.97
  -5  -3   7   19.12    1.04
   5  -3  -7   20.29    1.04
   5  -3  -7   21.42    1.16
  -5  -3   7   19.56    0.98
   5  -3  -7   19.62    1.24
   5  -3  -7   18.73    1.08
   5  -3  -7   19.20    1.06
  -7   3   9  219.41   10.80
  -7   3   9  233.65   10.94
  -7   3   9  218.78   11.01
   7   3  -9  223.20   10.88
  -7   3   9  233.68   10.87
  -7   3   9  228.58   10.84
  -7  -3   9  227.41   10.74
   7  -3  -9  249.91   10.93
  -7  -3   9  215.65   10.78
   7  -3  -9  232.61   10.88
  -7  -3   9  223.86   10.81
  -7  -3   9  239.61   10.91
   7  -3  -9  225.84   10.84
  -7  -3   9  226.21   10.74
   7  -3  -9  232.18   11.02
  -7  -3   9  215.24   10.76
   7  -3  -9  223.26   10.80
   9   3 -11   23.62    1.41
   9   3 -11   23.67    1.23
  -9   3  11   23.45    1.40
  -9   3  11   22.87    1.63
  -9   3  11   24.39    1.38
  -9   3  11   24.97    1.33
  -9   3  11   23.95    1.51
   9  -3 -11   27.60    1.39
  -9  -3  11   20.94    1.26
   9  -3 -11   22.15    1.34
   9  -3 -11   23.34    1.59
  -9  -3  11   23.27    1.23
  -9  -3  11   24.13    1.26
   9  -3 -11   23.45    1.30
   9  -3 -11   24.39    1.40
  -9  -3  11   25.92    1.44
  -9  -3  11   22.98    1.35
  -9  -3  11   22.58    1.20
 -11   3  13   17.14    1.19
 -11   3  13   14.80    1.46
 -11   3  13   16.74    1.30
 -11   3  13   15.92    1.19
  11   3 -13   17.24    1.13
  11  -3 -13   18.75    1.08
 -11  -3  13   17.96    1.01
 -11  -3  13   17.97    0.98
 -11  -3  13   17.37    0.97
 -11  -3  13   13.55    1.01
  11  -3 -13   18.06    1.12
 -11  -3  13   15.73    1.18
  11  -3 -13   17.25    1.05
 -13   3  15   30.35    2.35
 -13   3  15   35.98    2.08
 -13   3  15   32.91    2.02
  13   3 -15   32.71    1.88
 -13  -3  15   36.47    1.82
 -13  -3  15   34.66    1.82
 -13  -3  15   36.40    1.78
  13  -3 -15   31.98    1.93
  13  -3 -15   35.27    1.84
  13  -3 -15   32.12    1.85
  15   3 -17    0.42    0.43
 -15   3  17   -0.76    0.54
 -15   3  17    0.05    0.81
 -15  -3  17   -0.24    0.61
 -15  -3  17    0.30    0.42
  15  -3 -17    0.63    0.57
 -15  -3  17   -0.66    0.38
  15  -3 -17   -0.91    0.40
 -15  -3  17   -0.14    0.55
 -15  -3  17    0.02    0.34
 -17   3  19    7.18    0.96
 -17   3  19    7.48    1.30
 -17  -3  19    5.87    0.85
 -17  -3  19    7.69    0.99
 -17  -3  19    7.20    0.91
  20   4 -18    5.69    0.73
 -20   4  18    6.93    1.41
 -20   4  18    5.96    0.94
 -20  -4  18    3.48    0.98
 -20  -4  18    6.61    0.98
  18   4 -16   45.90    2.50
 -18   4  16   49.64    2.78
 -18   4  16   46.56    3.23
  18  -4 -16   47.05    2.54
  18  -4 -16   49.16    2.64
 -18  -4  16   36.47    2.64
 -16   4  14    7.18    1.17
 -16   4  14    7.52    0.96
 -16   4  14    8.13    0.94
  16   4 -14    6.12    0.75
  16   4 -14    6.97    0.88
 -16  -4  14    8.10    0.76
 -16  -4  14    7.26    0.83
 -16  -4  14    5.66    0.85
  16  -4 -14    7.48    0.85
  16  -4 -14    7.41    0.85
  14   4 -12    0.92    0.28
  14   4 -12   -0.37    0.43
 -14   4  12   -0.13    1.07
 -14   4  12    0.28    0.47
  14   4 -12    0.51    0.43
 -14   4  12    0.08    0.54
 -14  -4  12    0.59    0.43
  14  -4 -12    0.11    0.37
  14  -4 -12   -0.08    0.44
 -14  -4  12    0.27    0.50
 -14  -4  12    0.26    0.32
 -14  -4  12    0.28    0.30
 -12   4  10   15.27    1.34
 -12   4  10   18.73    1.63
  12   4 -10   18.88    1.05
 -12   4  10   19.01    1.26
  12   4 -10   19.31    1.30
  12   4 -10   18.49    1.14
  12  -4 -10   19.51    1.30
 -12  -4  10   17.64    1.26
  12  -4 -10   17.68    1.21
  12  -4 -10   18.36    1.62
 -12  -4  10   19.01    1.05
 -12  -4  10   18.48    1.05
  12  -4 -10   19.31    1.22
  12  -4 -10   19.16    1.14
 -12  -4  10   19.13    1.14
  10   4  -8    0.43    0.27
  10   4  -8    0.27    0.20
 -10   4   8    0.52    0.31
 -10   4   8   -0.14    0.21
 -10   4   8    0.38    0.42
 -10   4   8    0.41    0.49
  10   4  -8    0.43    0.42
 -10   4   8    0.29    0.26
  10  -4  -8    0.01    0.52
  10  -4  -8    0.78    0.25
  10  -4  -8    0.22    0.33
 -10  -4   8    0.13    0.32
  10  -4  -8    0.30    0.27
 -10  -4   8    0.16    0.24
  10  -4  -8    0.40    0.39
  10  -4  -8    0.37    0.30
 -10  -4   8    0.00    0.21
 -10  -4   8    0.25    0.19
  -8   4   6   13.24    0.82
   8   4  -6   11.60    1.04
   8   4  -6   13.55    0.79
  -8   4   6   13.94    0.96
  -8   4   6   13.46    1.15
  -8   4   6   12.99    0.78
  -8   4   6   13.79    0.87
   8   4  -6   13.39    0.84
  -8  -4   6   13.88    0.92
   8  -4  -6   15.04    1.02
   8  -4  -6   14.08    0.89
   8  -4  -6   13.17    0.84
  -8  -4   6   13.41    0.92
   8  -4  -6   13.88    0.94
   8  -4  -6   14.15    0.89
   8  -4  -6   14.41    1.15
  -8  -4   6   12.96    0.80
  -8  -4   6   13.40    0.79
   8  -4  -6   13.08    0.79
  -6   4   4   69.53    3.71
  -6   4   4   73.49    3.46
   6   4  -4   73.92    3.53
  -6   4   4   70.83    3.50
   6   4  -4   72.18    3.45
  -6   4   4   71.35    3.52
  -6   4   4   74.14    3.48
   6   4  -4   66.79    3.62
  -6   4   4   70.34    3.47
  -6  -4   4   69.71    3.46
   6  -4  -4   70.27    3.51
  -6  -4   4   73.02    3.46
  -6  -4   4   73.53    3.48
   6  -4  -4   68.89    3.45
  -6  -4   4   69.14    3.54
   6  -4  -4   76.05    3.57
   6  -4  -4   70.81    3.48
   6  -4  -4   70.99    3.68
   4   4  -2   64.44    3.07
  -4   4   2   60.34    3.04
  -4   4   2   63.12    3.21
  -4   4   2   65.74    2.98
  -4   4   2   60.66    3.00
  -4   4   2   61.53    3.00
  -4   4   2   62.06    3.03
   4   4  -2   57.85    3.10
   4   4  -2   61.06    2.97
   4  -4  -2   57.35    3.10
   4  -4  -2   61.72    3.13
  -4  -4   2   61.72    2.99
   4  -4  -2   60.44    3.03
  -4  -4   2   59.19    3.06
   4  -4  -2   61.19    2.97
   4  -4  -2   65.58    3.06
  -4  -4   2   63.61    3.02
  -4  -4   2   59.80    2.98
  -4  -4   2   60.35    3.00
   4  -4  -2   61.67    3.00
  -4  -4   2   60.16    3.00
   2   4   0    6.00    0.52
  -2   4   0    6.31    0.69
  -2   4   0    5.73    0.48
  -2   4   0    5.44    0.40
   2   4   0    5.61    0.63
  -2   4   0    6.39    0.58
   2   4   0    5.42    0.67
   2   4   0    5.73    0.41
   2   4   0    6.40    0.43
  -2  -4   0    4.99    0.42
  -2  -4   0    6.39    0.51
   2  -4   0    5.46    0.63
  -2  -4   0    5.50    0.37
  -2  -4   0    5.56    0.44
   2  -4   0    5.03    0.44
  -2  -4   0    5.74    0.47
   2  -4   0    5.25    0.54
   2  -4   0    5.32    0.46
   2  -4   0    5.45    0.42
  -2  -4   0    6.25    0.48
   2  -4   0    6.40    0.50
   0   4  -2   25.60    1.30
   0   4   2   24.97    1.40
   0   4  -2   25.12    1.24
   0   4  -2   25.87    1.42
   0   4   2   23.11    1.32
   0   4   2   23.17    1.44
   0   4   2   25.22    1.37
   0   4   2   27.42    1.27
   0   4  -2   24.03    1.39
   0  -4   2   24.45    1.26
   0  -4  -2   25.04    1.29
   0  -4  -2   24.01    1.29
   0  -4   2   23.92    1.35
   0  -4   2   23.90    1.25
   0  -4  -2   25.32    1.27
   0  -4   2   24.02    1.28
   0  -4   2   24.32    1.25
   0  -4   2   23.62    1.43
   0  -4  -2   23.36    1.26
   0  -4  -2   23.63    1.30
   0  -4   2   23.76    1.27
   0  -4  -2   25.57    1.36
  -2   4   4    3.80    0.52
  -2   4   4    4.43    0.57
  -2   4   4    4.12    0.53
  -2   4   4    4.08    0.41
   2   4  -4    4.21    0.52
   2   4  -4    4.53    0.38
  -2   4   4    3.82    0.52
  -2   4   4    4.50    0.38
   2   4  -4    4.08    0.34
   2   4  -4    4.67    0.51
  -2  -4   4    4.10    0.39
   2  -4  -4    3.95    0.52
   2  -4  -4    3.50    0.44
   2  -4  -4    4.21    0.45
  -2  -4   4    4.19    0.34
   2  -4  -4    3.60    0.43
  -2  -4   4    4.00    0.38
   2  -4  -4    3.69    0.39
  -2  -4   4    4.47    0.55
  -2  -4   4    3.87    0.34
   2  -4  -4    3.86    0.42
  -2  -4   4    4.05    0.41
  -4   4   6    3.83    0.45
   4   4  -6    3.55    0.51
  -4   4   6    3.73    0.45
  -4   4   6    3.20    0.54
   4   4  -6    3.85    0.53
  -4   4   6    3.41    0.38
   4   4  -6    3.86    0.34
  -4   4   6    3.92    0.49
  -4   4   6    3.90    0.44
  -4   4   6    3.55    0.52
   4  -4  -6    3.92    0.39
   4  -4  -6    3.71    0.41
  -4  -4   6    4.05    0.37
  -4  -4   6    3.74    0.38
   4  -4  -6    3.17    0.45
   4  -4  -6    3.35    0.41
  -4  -4   6    3.93    0.53
   4  -4  -6    3.25    0.37
   4  -4  -6    4.01    0.45
  -4  -4   6    3.52    0.40
  -4  -4   6    3.88    0.33
  -6   4   8   43.11    2.12
  -6   4   8   41.04    2.36
  -6   4   8   42.07    2.24
   6   4  -8   45.79    2.19
  -6   4   8   41.51    2.21
  -6   4   8   41.44    2.16
  -6   4   8   41.57    2.45
   6   4  -8   42.83    2.13
   6   4  -8   41.29    2.32
   6  -4  -8   43.72    2.45
   6  -4  -8   43.47    2.23
   6  -4  -8   43.04    2.27
  -6  -4   8   43.93    2.12
  -6  -4   8   42.76    2.13
   6  -4  -8   42.49    2.19
   6  -4  -8   47.29    2.32
  -6  -4   8   41.88    2.17
  -6  -4   8   45.95    2.35
   6  -4  -8   43.02    2.16
  -6  -4   8   44.76    2.11
  -8   4  10   50.34    2.60
   8   4 -10   51.88    2.46
  -8   4  10   45.65    2.48
  -8   4  10   49.05    2.70
   8   4 -10   45.94    2.42
   8   4 -10   47.05    2.62
  -8   4  10   46.91    2.82
   8  -4 -10   49.23    2.59
  -8  -4  10   50.99    2.42
   8  -4 -10   49.32    2.82
  -8  -4  10   49.30    2.51
   8  -4 -10   48.18    2.55
  -8  -4  10   49.67    2.41
   8  -4 -10   54.88    2.62
  -8  -4  10   52.47    2.67
   8  -4 -10   49.50    2.50
 -10   4  12   15.87    1.73
  10   4 -12   16.80    1.25
 -10   4  12   17.65    1.25
  10  -4 -12   18.54    1.21
  10  -4 -12   17.35    1.10
 -10  -4  12   16.69    0.97
 -10  -4  12   18.84    0.95
 -10  -4  12   15.26    1.02
 -10  -4  12   18.52    1.16
  10  -4 -12   17.63    1.17
 -12   4  14    2.56    0.62
  12   4 -14    2.57    0.71
 -12   4  14    2.25    0.83
 -12   4  14    3.89    0.72
 -12  -4  14    2.67    0.59
  12  -4 -14    3.70    0.57
 -12  -4  14    2.96    0.40
 -12  -4  14    2.23    0.38
  12  -4 -14    2.76    0.50
 -12  -4  14    2.42    0.34
 -14   4  16   14.41    1.43
 -14   4  16   13.56    1.92
  14   4 -16   13.11    1.12
  14  -4 -16   12.14    1.20
 -14  -4  16   10.43    1.12
  14  -4 -16   16.72    1.26
 -16   4  18   -0.46    0.68
  16   4 -18   -0.80    0.51
 -16   4  18    0.21    1.06
  16  -4 -18    1.46    0.63
 -16  -4  18    0.06    0.74
 -19   5  17    5.21    1.40
 -19   5  17    3.01    0.96
  19   5 -17    5.09    0.77
 -19  -5  17    3.57    0.97
  19  -5 -17    6.67    0.86
 -19  -5  17    3.64    0.87
  17   5 -15   18.63    1.46
 -17   5  15   20.34    2.22
 -17   5  15   20.31    1.78
 -17  -5  15   18.44    1.54
  17  -5 -15   20.22    1.69
  17  -5 -15   19.38    1.43
 -15   5  13    0.54    0.68
 -15   5  13    1.62    0.96
  15   5 -13    1.17    0.60
 -15   5  13    1.28    0.75
 -15  -5  13    1.96    0.60
  15  -5 -13    0.00    0.58
 -15  -5  13    0.92    0.59
 -15  -5  13    1.59    0.50
 -15  -5  13    1.10    0.46
  15  -5 -13    0.92    0.48
 -13   5  11    3.53    0.84
  13   5 -11    3.28    0.66
 -13   5  11    2.91    0.70
 -13   5  11    2.35    0.65
 -13  -5  11    2.35    0.72
 -13  -5  11    2.87    0.47
 -13  -5  11    2.88    0.40
 -13  -5  11    2.88    0.42
  13  -5 -11    1.72    0.52
  13  -5 -11    2.39    0.47
 -11   5   9   17.49    1.19
 -11   5   9   16.59    1.64
  11   5  -9   13.93    1.76
 -11   5   9   15.00    1.29
  11  -5  -9   16.95    1.63
  11  -5  -9   15.01    1.21
 -11  -5   9   15.62    1.24
  11  -5  -9   16.19    1.15
 -11  -5   9   16.84    0.96
 -11  -5   9   15.82    1.21
 -11  -5   9   16.79    0.99
   9   5  -7    0.31    0.44
  -9   5   7   -0.24    0.33
   9   5  -7    0.23    0.50
  -9   5   7    0.22    0.28
  -9   5   7   -0.10    0.51
  -9   5   7    0.99    0.37
   9   5  -7    0.32    0.28
  -9   5   7    0.17    0.41
   9  -5  -7    0.44    0.31
  -9  -5   7    0.51    0.39
   9  -5  -7    0.02    0.57
  -9  -5   7    0.38    0.28
  -9  -5   7    0.62    0.24
   9  -5  -7    1.07    0.40
   9  -5  -7    0.83    0.29
  -9  -5   7    0.04    0.25
   9  -5  -7    0.64    0.36
   7   5  -5   33.88    1.76
   7   5  -5   33.43    1.89
  -7   5   5   32.03    2.08
  -7   5   5   33.09    1.71
  -7   5   5   32.24    1.70
  -7   5   5   30.88    1.77
   7   5  -5   29.88    1.93
  -7   5   5   32.33    1.68
  -7   5   5   30.69    1.73
   7  -5  -5   35.90    1.85
  -7  -5   5   32.39    1.82
  -7  -5   5   33.64    1.71
   7  -5  -5   32.32    1.73
  -7  -5   5   33.44    1.68
   7  -5  -5   31.11    1.77
   7  -5  -5   32.52    1.99
  -7  -5   5   32.18    1.70
   7  -5  -5   32.68    1.68
   7  -5  -5   32.93    1.90
   7  -5  -5   32.67    1.83
  -5   5   3   28.65    1.56
  -5   5   3   32.96    1.89
   5   5  -3   25.39    1.75
  -5   5   3   29.25    1.64
  -5   5   3   30.84    1.52
  -5   5   3   28.36    1.54
   5   5  -3   29.77    1.74
   5   5  -3   24.88    1.48
  -5   5   3   31.13    1.60
   5   5  -3   31.07    1.62
   5  -5  -3   28.62    1.59
  -5  -5   3   30.27    1.52
   5  -5  -3   29.33    1.64
   5  -5  -3   29.46    1.75
  -5  -5   3   29.75    1.56
  -5  -5   3   28.46    1.52
  -5  -5   3   29.51    1.55
   5  -5  -3   27.36    1.70
   5  -5  -3   29.24    1.55
  -5  -5   3   28.30    1.56
   5  -5  -3   29.08    1.51
   5  -5  -3   28.99    1.71
   3   5  -1   29.48    1.82
  -3   5   1   30.51    1.88
   3   5  -1   32.46    1.71
  -3   5   1   32.16    1.70
   3   5  -1   30.77    1.53
   3   5  -1   31.13    1.82
  -3   5   1   31.76    1.71
   3   5  -1   31.76    1.58
  -3   5   1   33.31    1.59
  -3  -5   1   30.62    1.51
  -3  -5   1   30.53    1.63
  -3  -5   1   30.73    1.66
   3  -5  -1   30.89    1.75
   3  -5  -1   31.49    1.59
  -3  -5   1   31.27    1.64
   3  -5  -1   28.84    1.67
   3  -5  -1   26.42    1.78
   3  -5  -1   30.06    1.62
  -3  -5   1   31.39    1.61
  -3  -5   1   30.09    1.59
   3  -5  -1   32.21    1.66
  -1   5  -1   29.04    1.75
  -1   5  -1   29.36    1.66
   1   5   1   30.43    1.50
   1   5   1   29.01    1.68
   1   5   1   27.72    1.72
  -1   5  -1   29.90    1.48
   1   5   1   30.05    1.50
  -1   5  -1   30.03    1.57
   1   5   1   30.25    1.63
  -1  -5  -1   29.88    1.53
   1  -5   1   26.70    1.73
   1  -5   1   29.12    1.52
  -1  -5  -1   27.53    1.54
   1  -5   1   28.19    1.49
  -1  -5  -1   28.17    1.58
   1  -5   1   29.46    1.61
  -1  -5  -1   28.20    1.59
   1  -5   1   29.05    1.54
   1  -5   1   28.11    1.50
  -1  -5  -1   27.39    1.53
   1  -5   1   25.36    1.58
  -1  -5  -1   29.40    1.50
   1   5  -3   12.35    0.78
  -1   5   3   10.87    1.05
   1   5  -3   12.19    0.99
  -1   5   3   13.45    0.90
  -1   5   3   12.16    0.83
  -1   5   3   12.82    0.92
  -1   5   3   10.52    0.72
   1   5  -3   12.25    1.01
   1   5  -3   11.36    0.70
   1  -5  -3   11.12    0.81
  -1  -5   3   12.07    0.78
  -1  -5   3   10.67    0.71
   1  -5  -3   12.28    0.86
  -1  -5   3   11.62    0.82
  -1  -5   3   11.37    0.74
   1  -5  -3   11.10    0.74
  -1  -5   3   11.74    1.02
  -1  -5   3   12.03    0.71
   1  -5  -3   11.92    0.75
  -1  -5   3   10.85    0.74
   1  -5  -3   11.06    0.88
   1  -5  -3   11.67    0.79
   3   5  -5   11.71    0.91
  -3   5   5    9.84    1.06
  -3   5   5   11.31    0.84
  -3   5   5   11.23    0.93
   3   5  -5   11.55    0.70
   3   5  -5   12.04    0.75
  -3   5   5   10.29    0.92
   3   5  -5   10.34    1.02
   3  -5  -5   11.56    0.73
  -3  -5   5   11.66    0.75
  -3  -5   5   11.93    0.77
   3  -5  -5   11.34    0.79
   3  -5  -5   12.51    0.83
  -3  -5   5   10.42    0.73
   3  -5  -5   11.36    0.81
  -3  -5   5   10.77    0.75
  -3  -5   5   12.11    0.69
  -5   5   7   25.13    1.59
   5   5  -7   23.56    1.60
  -5   5   7   22.06    1.56
   5   5  -7   25.80    1.32
  -5   5   7   22.35    1.38
   5   5  -7   25.58    1.67
  -5   5   7   25.05    1.34
  -5   5   7   24.69    1.70
  -5  -5   7   24.89    1.35
   5  -5  -7   24.76    1.39
  -5  -5   7   25.89    1.63
  -5  -5   7   26.00    1.32
   5  -5  -7   24.90    1.84
   5  -5  -7   24.84    1.43
   5  -5  -7   25.34    1.33
  -5  -5   7   24.66    1.34
   5  -5  -7   23.14    1.44
   7   5  -9   20.96    1.52
  -7   5   9   20.82    1.53
  -7   5   9   22.62    1.58
   7   5  -9   22.11    1.29
   7   5  -9   19.97    1.17
  -7   5   9   22.66    1.17
  -7   5   9   23.32    1.73
  -7  -5   9   21.65    1.22
   7  -5  -9   19.62    1.37
  -7  -5   9   22.19    1.14
   7  -5  -9   20.09    1.47
  -7  -5   9   22.50    1.18
   7  -5  -9   20.84    1.34
  -7  -5   9   21.86    1.25
   7  -5  -9   21.55    1.28
   9   5 -11   27.44    1.74
   9   5 -11   27.68    1.44
  -9   5  11   24.03    1.97
   9   5 -11   25.48    1.38
  -9   5  11   30.55    2.15
  -9   5  11   27.67    1.83
  -9   5  11   26.43    1.69
  -9  -5  11   22.52    1.42
  -9  -5  11   27.23    1.40
   9  -5 -11   25.92    1.51
   9  -5 -11   25.39    1.58
  -9  -5  11   26.28    1.53
  -9  -5  11   26.52    1.37
 -11   5  13    0.49    0.74
 -11   5  13    1.20    0.65
 -11   5  13    1.71    0.67
  11   5 -13    1.36    0.59
 -11  -5  13    0.61    0.31
  11  -5 -13    1.26    0.45
  11  -5 -13    1.73    0.56
 -11  -5  13    1.37    0.50
 -11  -5  13    1.10    0.31
 -11  -5  13    0.53    0.34
  13   5 -15    7.56    0.85
 -13   5  15    6.37    1.24
 -13   5  15    8.54    1.09
  13  -5 -15    7.83    0.95
  13  -5 -15    8.52    0.95
 -13  -5  15    7.98    0.96
 -15   5  17    1.11    1.28
  15   5 -17    1.18    0.64
 -15   5  17    3.61    0.89
  15  -5 -17    1.11    0.62
 -15  -5  17    1.66    0.82
 -16   6  14   12.69    1.77
 -16   6  14   12.58    1.65
  16   6 -14   15.25    1.40
 -16  -6  14   12.26    1.35
  16  -6 -14   11.42    1.24
  16  -6 -14   13.31    1.55
 -14   6  12   23.10    2.44
 -14   6  12   19.26    1.85
  14   6 -12   24.14    1.72
  14  -6 -12   22.77    1.71
  14  -6 -12   23.04    1.52
 -14  -6  12   24.99    1.56
 -12   6  10    2.32    0.98
  12   6 -10    0.10    0.63
 -12   6  10    1.27    0.65
  12   6 -10    0.40    0.61
 -12  -6  10    1.56    0.39
 -12  -6  10    0.76    0.45
  12  -6 -10    0.51    0.43
  10   6  -8   32.46    2.16
 -10   6   8   32.90    2.04
 -10   6   8   32.54    2.43
  10   6  -8   33.74    2.15
  10  -6  -8   34.95    1.89
  10  -6  -8   33.32    1.80
  10  -6  -8   33.53    1.97
 -10  -6   8   32.32    1.89
 -10  -6   8   32.95    1.84
 -10  -6   8   34.28    1.78
 -10  -6   8   37.02    1.98
   8   6  -6   25.93    1.87
  -8   6   6   29.68    1.56
  -8   6   6   27.11    1.68
  -8   6   6   29.71    2.09
   8   6  -6   31.28    1.85
  -8  -6   6   28.20    1.58
   8  -6  -6   27.29    1.59
   8  -6  -6   30.06    1.71
  -8  -6   6   27.90    1.51
  -8  -6   6   27.07    1.58
  -8  -6   6   27.30    1.60
   8  -6  -6   27.62    1.68
   8  -6  -6   26.87    2.00
   8  -6  -6   27.65    1.52
  -8  -6   6   27.81    1.56
  -6   6   4    3.11    0.47
   6   6  -4    3.42    0.66
  -6   6   4    2.76    0.44
   6   6  -4    2.45    0.80
  -6   6   4    3.34    0.78
   6  -6  -4    3.24    0.66
  -6  -6   4    2.41    0.42
   6  -6  -4    3.34    0.53
  -6  -6   4    2.73    0.46
  -6  -6   4    2.57    0.43
  -6  -6   4    3.89    0.45
   6  -6  -4    3.34    0.49
   6  -6  -4    3.66    0.53
  -6  -6   4    3.46    0.41
  -4   6   2   29.30    2.02
   4   6  -2   30.12    1.92
  -4   6   2   31.02    1.75
   4   6  -2   32.91    1.96
  -4  -6   2   31.24    1.64
  -4  -6   2   30.42    1.67
   4  -6  -2   31.14    1.72
   4  -6  -2   31.08    1.67
   4  -6  -2   27.42    1.69
   4  -6  -2   31.70    1.94
   4  -6  -2   29.54    1.66
  -4  -6   2   29.90    1.64
   4  -6  -2   32.65    1.62
  -4  -6   2   27.88    1.70
  -4  -6   2   31.18    1.69
  -2   6   0   17.17    1.19
   2   6   0   15.51    1.33
   2   6   0   17.51    1.30
   2   6   0   16.11    0.89
  -2   6   0   16.97    1.42
  -2  -6   0   15.18    1.12
  -2  -6   0   16.04    0.86
   2  -6   0   15.92    1.09
  -2  -6   0   15.02    1.03
   2  -6   0   15.99    1.01
   2  -6   0   15.94    0.97
   2  -6   0   15.93    1.16
  -2  -6   0   15.15    0.98
   2  -6   0   15.35    1.00
  -2  -6   0   15.69    1.05
   2  -6   0   15.46    0.98
  -2  -6   0   15.15    0.98
   0   6   2    6.23    0.88
   0   6   2    6.79    0.62
   0   6  -2    7.88    1.02
   0   6   2    7.06    1.01
   0   6  -2    7.29    0.97
   0  -6  -2    7.09    0.72
   0  -6   2    7.04    0.76
   0  -6  -2    6.69    0.63
   0  -6   2    6.72    0.64
   0  -6   2    6.11    0.57
   0  -6   2    6.38    0.62
   0  -6   2    5.64    0.52
   0  -6  -2    6.32    0.68
   0  -6   2    6.14    0.69
   0  -6  -2    6.83    0.54
  -2   6   4   18.41    1.17
   2   6  -4   13.66    1.92
  -2   6   4   16.80    1.44
  -2   6   4   16.30    1.13
   2  -6  -4   15.95    1.02
  -2  -6   4   16.80    0.98
   2  -6  -4   17.05    1.13
   2  -6  -4   18.31    1.05
  -2  -6   4   17.10    1.04
  -2  -6   4   16.42    1.09
   2  -6  -4   15.86    1.27
   2  -6  -4   15.57    1.09
  -2  -6   4   17.40    1.05
  -2  -6   4   17.41    1.13
  -4   6   6    0.19    0.37
  -4   6   6    1.21    0.67
   4   6  -6    1.11    0.47
  -4   6   6    0.48    0.45
   4   6  -6    1.26    0.59
  -4  -6   6    1.14    0.27
   4  -6  -6    0.04    0.41
  -4  -6   6    0.59    0.32
   4  -6  -6    0.28    0.40
   4  -6  -6    0.72    0.31
  -4  -6   6   -0.56    0.31
   4  -6  -6    0.31    0.34
   4  -6  -6    0.33    0.38
  -4  -6   6    0.49    0.37
  -6   6   8   29.49    1.56
  -6   6   8   25.03    2.51
   6   6  -8   30.75    1.74
   6   6  -8   26.39    1.90
  -6   6   8   24.18    1.87
  -6  -6   8   29.05    1.61
   6  -6  -8   28.05    1.62
  -6  -6   8   28.54    1.56
  -6  -6   8   28.71    1.50
  -6  -6   8   28.15    1.57
   6  -6  -8   27.35    1.72
   6  -6  -8   29.44    1.56
   6  -6  -8   30.33    1.70
  -6  -6   8   27.91    1.58
  -8   6  10    0.66    0.31
   8   6 -10   -0.60    0.63
  -8   6  10   -0.63    0.61
  -8   6  10   -0.54    0.76
  -8  -6  10   -0.25    0.36
   8  -6 -10    0.23    0.40
  -8  -6  10   -0.29    0.36
  -8  -6  10    0.31    0.27
   8  -6 -10   -0.53    0.46
  -8  -6  10   -0.20    0.41
 -10   6  12    7.04    1.07
  10   6 -12    6.65    0.86
 -10   6  12    6.10    1.12
 -10  -6  12    8.37    0.66
 -10  -6  12    8.69    0.95
  10  -6 -12    6.78    0.88
  10  -6 -12    8.99    0.90
  12   6 -14   19.89    1.64
 -12   6  14   23.41    2.41
 -12   6  14   20.16    1.90
  12  -6 -14   20.37    1.65
 -12  -6  14   22.32    1.58
  12  -6 -14   21.17    1.47
 -13   7  11    1.63    0.83
  13   7 -11    2.00    0.77
 -13   7  11    2.35    1.27
  13  -7 -11    0.98    0.74
  13  -7 -11    1.83    0.61
 -13  -7  11    1.11    0.66
 -13  -7  11    2.97    0.65
 -11   7   9   14.38    1.81
  11   7  -9   13.89    1.53
 -11   7   9   15.45    1.46
 -11  -7   9   12.63    1.22
 -11  -7   9   14.01    1.19
  11  -7  -9   14.65    1.33
 -11  -7   9   13.56    1.16
  11  -7  -9   13.19    1.17
   9   7  -7    2.88    0.80
  -9   7   7    4.16    1.09
  -9   7   7    3.87    0.65
   9  -7  -7    2.75    0.64
  -9  -7   7    3.55    0.65
   9  -7  -7    3.88    0.59
  -9  -7   7    3.91    0.60
  -9  -7   7    4.80    0.60
   9  -7  -7    4.64    0.54
  -7   7   5    9.79    1.34
   7   7  -5   10.03    1.40
  -7   7   5   10.05    0.95
   7   7  -5   10.02    1.45
  -7  -7   5   10.91    0.98
  -7  -7   5    9.58    0.89
  -7  -7   5    9.74    0.93
   7  -7  -5   10.56    0.94
   7  -7  -5    9.60    1.05
   7  -7  -5   10.93    0.85
  -5   7   3    1.37    0.83
   5   7  -3    1.38    0.75
   5   7  -3    0.91    0.69
  -5   7   3    1.26    0.51
   5  -7  -3    2.64    0.55
  -5  -7   3    0.44    0.42
   5  -7  -3    0.74    0.37
  -5  -7   3    2.11    0.44
  -5  -7   3    1.48    0.42
   5  -7  -3    1.22    0.48
  -5  -7   3    1.88    0.51
   5  -7  -3    1.67    0.59
   5  -7  -3    1.25    0.43
  -3   7   1   11.56    1.10
  -3   7   1    9.20    1.20
   3   7  -1   10.07    1.35
   3   7  -1   10.53    1.29
   3  -7  -1    9.99    0.89
  -3  -7   1    9.89    0.87
  -3  -7   1   10.30    0.92
  -3  -7   1   10.78    0.97
   3  -7  -1   10.55    0.99
   3  -7  -1   10.92    0.91
   3  -7  -1   11.82    0.86
  -3  -7   1   11.93    0.89
   3  -7  -1   11.20    0.85
  -1   7  -1   44.34    2.70
   1   7   1   41.97    2.10
   1   7   1   39.38    2.61
   1   7   1   47.45    2.45
  -1   7  -1   42.86    2.41
  -1  -7  -1   42.62    2.18
   1  -7   1   42.10    2.29
   1  -7   1   39.37    2.09
   1  -7   1   38.55    2.20
  -1  -7  -1   38.24    2.20
  -1  -7  -1   41.79    2.24
   1  -7   1   40.10    2.19
   1  -7   1   43.63    2.18
  -1  -7  -1   41.39    2.07
  -1  -7  -1   38.63    2.27
   1   7  -3    1.54    0.62
  -1   7   3    0.50    0.53
  -1   7   3    0.95    0.73
   1   7  -3    1.89    0.81
  -1   7   3    1.06    0.39
   1  -7  -3    0.86    0.48
  -1  -7   3    0.98    0.47
   1  -7  -3    0.57    0.36
  -1  -7   3    0.63    0.44
  -1  -7   3    0.91    0.36
   1  -7  -3    0.98    0.44
   1  -7  -3    0.45    0.37
   1  -7  -3    0.37    0.40
  -1  -7   3    1.29    0.39
   3   7  -5   48.31    3.36
   3   7  -5   46.11    2.79
  -3   7   5   49.95    2.58
  -3   7   5   51.22    2.60
  -3   7   5   45.71    3.39
  -3  -7   5   49.29    2.50
  -3  -7   5   49.29    2.49
  -3  -7   5   46.57    2.57
   3  -7  -5   48.16    2.48
   3  -7  -5   48.14    2.62
   3  -7  -5   45.85    2.60
  -3  -7   5   46.56    2.70
   3  -7  -5   45.81    2.52
   3  -7  -5   48.55    2.55
  -5   7   7   20.68    1.95
   5   7  -7   17.06    1.64
  -5   7   7   20.33    1.30
  -5   7   7   18.47    1.49
  -5  -7   7   18.28    1.32
   5  -7  -7   19.96    1.32
   5  -7  -7   20.18    1.54
   5  -7  -7   20.12    1.22
   5  -7  -7   16.71    1.36
  -5  -7   7   19.75    1.27
  -5  -7   7   18.43    1.33
   7   7  -9    0.70    0.67
  -7   7   9    1.45    1.03
  -7   7   9    1.50    0.43
  -7   7   9    1.30    0.73
   7  -7  -9    0.92    0.45
  -7  -7   9    1.68    0.54
   7  -7  -9    1.23    0.50
  -7  -7   9    0.50    0.82
   7  -7  -9    1.36    0.59
  -7  -7   9    1.79    0.54
  -9   7  11   11.30    1.62
   9   7 -11    8.55    1.09
  -9   7  11    6.30    1.06
  -9  -7  11   10.94    1.09
   9  -7 -11    8.30    1.01
   9  -7 -11    9.59    0.98
  -9  -7  11    5.84    0.76
  -9  -7  11   10.75    1.09
  -8   8   6    9.69    1.75
   8   8  -6    8.94    1.25
  -8  -8   6   10.23    1.27
   8  -8  -6   14.14    1.34
  -8  -8   6   10.90    1.09
  -8  -8   6   12.70    1.21
   8  -8  -6   11.51    1.14
   8  -8  -6   12.98    1.04
   6   8  -4   11.95    1.64
  -6   8   4    9.10    1.12
  -6  -8   4    9.79    1.14
   6  -8  -4   10.57    1.24
   6  -8  -4    9.53    1.07
  -6  -8   4   10.34    1.11
   6  -8  -4   12.17    1.00
  -6  -8   4   11.49    1.01
  -4   8   2    6.92    1.41
   4   8  -2    5.78    1.08
  -4   8   2    5.93    0.83
  -4  -8   2    5.48    0.68
   4  -8  -2    6.90    0.91
   4  -8  -2    7.90    0.84
  -4  -8   2    7.46    0.91
  -4  -8   2    6.42    0.75
   4  -8  -2    6.86    0.86
  -2   8   0   10.64    1.35
   2   8   0   10.98    1.46
   2   8   0   12.96    1.57
   2  -8   0   10.26    1.21
  -2  -8   0   11.53    1.18
  -2  -8   0   12.96    1.03
   2  -8   0   11.06    1.07
  -2  -8   0   12.48    1.09
   2  -8   0   12.11    1.00
   0   8   2    4.57    2.09
   0   8   2    2.89    0.78
   0   8  -2    2.09    0.77
   0  -8  -2    1.71    0.56
   0  -8   2    2.68    0.55
   0  -8   2    0.92    0.48
   0  -8  -2    2.94    0.53
   0  -8   2    1.33    0.66
   0  -8  -2    2.27    0.61
  -2   8   4   13.71    1.12
  -2   8   4   17.39    1.39
  -2   8   4   13.48    1.63
   2   8  -4   11.57    1.58
  -2  -8   4   12.68    1.14
  -2  -8   4   12.21    1.27
   2  -8  -4   11.78    1.25
  -2  -8   4   14.16    1.12
   2  -8  -4   13.33    1.18
   2  -8  -4   14.85    1.09
  -4   8   6    9.25    1.09
  -4   8   6    8.76    1.46
  -4   8   6    8.73    1.14
   4   8  -6    5.78    1.15
   4  -8  -6    7.67    1.02
  -4  -8   6    6.87    0.76
  -4  -8   6    7.73    1.03
  -4  -8   6    6.35    0.90
   4  -8  -6    6.51    0.87
   4  -8  -6    8.70    0.90
 -24   0  21    0.07    0.67
 -22   0  19    1.80    0.82
 -22   0  19   -0.32    0.54
 -20   0  17   -0.32    0.44
  20   0 -17    0.34    0.31
 -20   0  17   -0.33    0.64
 -20   0  17    0.14    0.53
  18   0 -15    0.22    0.27
 -18   0  15    0.46    0.43
 -18   0  15    0.22    0.40
 -18   0  15    0.38    0.39
 -18   0  15    0.71    0.72
  18   0 -15    0.09    0.28
  18   0 -15    0.03    0.27
  18   0 -15   -0.07    0.24
  16   0 -13    0.66    0.26
  16   0 -13    0.52    0.47
  16   0 -13    0.09    0.21
 -16   0  13    0.04    0.37
  16   0 -13    0.22    0.23
 -16   0  13    0.50    0.53
 -16   0  13   -0.08    0.31
  16   0 -13    0.30    0.25
 -16   0  13    0.14    0.32
 -14   0  11   -0.16    0.32
  14   0 -11    0.37    0.25
  14   0 -11    0.01    0.22
  14   0 -11    0.03    0.21
 -14   0  11   -0.19    0.41
 -14   0  11   -0.34    0.24
 -14   0  11    0.02    0.26
  14   0 -11    0.55    0.25
  14   0 -11   -0.38    0.36
 -12   0   9    0.00    0.22
  12   0  -9   -0.08    0.18
  12   0  -9    0.03    0.30
 -12   0   9   -0.05    0.24
  12   0  -9    0.25    0.23
 -12   0   9   -0.08    0.22
 -12   0   9    0.38    0.34
  12   0  -9    0.27    0.22
 -10   0   7   -0.17    0.29
 -10   0   7    0.28    0.20
 -10   0   7   -0.08    0.18
 -10   0   7   -0.17    0.18
  10   0  -7    0.30    0.15
  10   0  -7    0.26    0.26
  10   0  -7   -0.03    0.18
  10   0  -7    0.00    0.18
   8   0  -5    0.02    0.10
  -8   0   5    0.00    0.13
  -8   0   5    0.07    0.15
   8   0  -5    0.05    0.15
   8   0  -5    0.14    0.17
  -8   0   5    0.06    0.23
   8   0  -5   -0.23    0.13
  -8   0   5    0.11    0.15
   6   0  -3   -0.12    0.10
   6   0  -3    0.04    0.14
  -6   0   3    0.01    0.14
  -6   0   3   -0.09    0.10
   6   0  -3    0.07    0.08
   6   0  -3    0.08    0.14
  -6   0   3    0.02    0.13
   4   0  -1    0.02    0.06
  -4   0   1   -0.02    0.06
   4   0  -1   -0.08    0.08
  -4   0   1   -0.09    0.09
  -4   0   1   -0.07    0.06
   4   0  -1   -0.13    0.09
   2   0   1    0.08    0.04
  -2   0  -1   -0.01    0.07
   2   0   1    0.02    0.06
  -2   0  -1   -0.06    0.04
   2   0   1   -0.03    0.06
  -2   0  -1    0.04    0.05
   0   0   3    0.06    0.05
   0   0  -3   -0.03    0.04
   0   0  -3    0.10    0.05
   0   0   3    0.12    0.06
   0   0   3    0.15    0.06
   0   0   3    0.00    0.08
   0   0   3    0.07    0.04
  -2   0   5    0.02    0.06
   2   0  -5    0.09    0.07
  -2   0   5   -0.03    0.08
  -2   0   5    0.19    0.07
   2   0  -5    0.09    0.06
  -2   0   5    0.11    0.11
  -2   0   5   -0.05    0.08
  -2   0   5    0.02    0.07
   2   0  -5    0.14    0.09
  -4   0   7    0.17    0.11
  -4   0   7    0.11    0.16
  -4   0   7    0.06    0.12
   4   0  -7    0.03    0.13
   4   0  -7    0.16    0.15
  -4   0   7    0.25    0.11
  -4   0   7    0.49    0.12
  -4   0   7    0.09    0.11
   4   0  -7    0.48    0.11
   6   0  -9    0.16    0.15
  -6   0   9   -0.17    0.15
  -6   0   9    0.09    0.25
  -6   0   9    0.25    0.14
   6   0  -9    0.03    0.17
  -6   0   9    0.13    0.16
  -6   0   9   -0.04    0.17
   8   0 -11    0.11    0.29
   8   0 -11   -0.06    0.21
  -8   0  11   -0.17    0.17
  -8   0  11    0.31    0.27
  -8   0  11    0.13    0.35
  -8   0  11    0.05    0.21
  -8   0  11   -0.14    0.22
   8   0 -11    0.37    0.18
 -10   0  13    0.22    0.27
 -10   0  13   -0.13    0.28
  10   0 -13   -0.05    0.24
 -10   0  13    0.00    0.32
  10   0 -13    0.12    0.34
 -10   0  13    0.13    0.41
  10   0 -13    0.31    0.20
  12   0 -15    0.37    0.44
 -12   0  15   -0.13    0.36
 -12   0  15    0.21    0.39
 -12   0  15   -0.68    0.32
 -12   0  15   -0.06    0.47
  12   0 -15   -0.16    0.29
  12   0 -15    0.20    0.23
 -14   0  17   -1.09    0.43
 -14   0  17    0.59    0.43
  14   0 -17    0.24    0.26
 -14   0  17    0.06    0.53
 -14   0  17    0.07    0.51
 -16   0  19    0.44    0.64
 -16   0  19    0.05    0.54
 -18   0  21   -0.36    0.61
 -18   0  21    0.99    0.77
 -23   1  20    0.56    0.65
 -23   1  20    0.35    0.88
 -23  -1  20    0.49    0.84
 -23  -1  20   -0.22    0.57
  21   1 -18   11.78    0.87
 -21   1  18   12.79    1.27
 -21   1  18   14.38    1.59
 -21  -1  18   12.72    1.19
 -21  -1  18   13.92    1.54
  21  -1 -18   14.31    0.85
  19   1 -16    3.59    0.42
 -19   1  16    3.72    1.14
 -19   1  16    3.57    0.59
 -19   1  16    4.02    0.82
  19   1 -16    3.72    0.45
  19   1 -16    4.24    0.53
  19  -1 -16    3.53    0.44
 -19  -1  16    3.09    0.57
 -19  -1  16    2.77    0.60
 -19  -1  16    3.69    0.83
  19  -1 -16    3.88    0.57
  19  -1 -16    4.08    0.55
 -19  -1  16    3.42    0.53
 -17   1  14    9.97    1.19
  17   1 -14   10.16    0.82
  17   1 -14    9.68    0.68
  17   1 -14    6.91    1.01
  17   1 -14    9.29    0.72
 -17   1  14    9.45    0.90
 -17   1  14   10.40    0.89
 -17   1  14    8.92    0.99
 -17  -1  14    8.44    0.87
  17  -1 -14    9.56    0.74
 -17  -1  14   10.55    0.82
  17  -1 -14    9.96    1.11
  17  -1 -14   10.72    0.76
 -17  -1  14    9.51    1.21
 -17  -1  14    8.12    0.79
  17  -1 -14   10.53    0.77
  15   1 -12    5.17    0.55
  15   1 -12    5.05    0.43
  15   1 -12    4.96    0.48
  15   1 -12    3.78    0.61
 -15   1  12    4.82    0.57
 -15   1  12    5.44    0.58
 -15   1  12    4.62    0.61
 -15   1  12    4.52    0.75
 -15  -1  12    5.02    0.58
  15  -1 -12    3.47    0.49
  15  -1 -12    5.31    0.59
 -15  -1  12    4.24    0.51
  15  -1 -12    5.62    0.73
 -15  -1  12    3.64    0.68
 -15  -1  12    6.21    0.60
  15  -1 -12    4.27    0.56
  13   1 -10   19.37    1.27
  13   1 -10   19.27    1.12
  13   1 -10   21.09    1.11
  13   1 -10   20.79    1.07
 -13   1  10   21.03    1.21
 -13   1  10   21.38    1.21
 -13   1  10   20.65    1.47
  13   1 -10   21.36    1.14
 -13   1  10   17.74    1.24
  13  -1 -10   19.46    1.16
  13  -1 -10   21.68    1.41
 -13  -1  10   20.63    1.15
 -13  -1  10   16.17    1.35
  13  -1 -10   20.71    1.16
  13  -1 -10   21.43    1.20
 -13  -1  10   18.94    1.16
 -13  -1  10   22.49    1.19
 -11   1   8    0.70    0.27
  11   1  -8    0.60    0.18
  11   1  -8    0.55    0.17
  11   1  -8    0.36    0.19
 -11   1   8    0.48    0.40
  11   1  -8    0.20    0.23
 -11   1   8    0.21    0.25
 -11   1   8    0.30    0.22
  11   1  -8    0.45    0.23
  11  -1  -8    0.50    0.36
  11  -1  -8    0.60    0.26
 -11  -1   8    0.07    0.30
  11  -1  -8    0.66    0.23
 -11  -1   8    0.21    0.18
 -11  -1   8    0.59    0.21
  11  -1  -8    0.77    0.22
 -11  -1   8    0.33    0.19
  -9   1   6   22.92    1.47
   9   1  -6   23.74    1.30
   9   1  -6   23.26    1.23
  -9   1   6   25.07    1.30
   9   1  -6   24.11    1.20
  -9   1   6   23.66    1.28
  -9   1   6   24.86    1.27
   9  -1  -6   25.74    1.45
  -9  -1   6   24.45    1.21
  -9  -1   6   23.62    1.34
   9  -1  -6   23.52    1.30
  -9  -1   6   22.65    1.22
  -9  -1   6   25.03    1.24
   9  -1  -6   23.61    1.24
   9  -1  -6   23.07    1.25
   7   1  -4    1.27    0.14
   7   1  -4    0.81    0.16
  -7   1   4    0.68    0.29
  -7   1   4    1.06    0.18
   7   1  -4    1.09    0.19
  -7   1   4    1.17    0.17
  -7   1   4    0.99    0.19
   7   1  -4    0.90    0.14
  -7  -1   4    0.89    0.14
   7  -1  -4    1.04    0.15
  -7  -1   4    0.90    0.19
  -7  -1   4    0.91    0.14
   7  -1  -4    0.98    0.22
   7  -1  -4    0.86    0.15
   7  -1  -4    0.87    0.30
   5   1  -2    8.56    0.44
   5   1  -2    8.01    0.48
  -5   1   2    8.33    0.45
  -5   1   2    8.29    0.49
  -5   1   2    7.76    0.42
  -5   1   2    7.00    0.60
   5   1  -2    8.15    0.47
  -5  -1   2    8.55    0.44
   5  -1  -2    8.82    0.46
   5  -1  -2    8.41    0.45
   5  -1  -2    8.04    0.62
  -5  -1   2    8.50    0.46
  -5  -1   2    7.68    0.44
  -5  -1   2    8.16    0.49
   5  -1  -2    6.73    0.55
  -3   1   0    5.93    0.31
  -3   1   0    6.24    0.35
   3   1   0    5.99    0.31
  -3   1   0    5.65    0.41
   3   1   0    5.57    0.33
  -3   1   0    6.11    0.30
  -3  -1   0    6.38    0.35
  -3  -1   0    5.79    0.31
   3  -1   0    6.17    0.30
   3  -1   0    5.02    0.44
  -3  -1   0    5.93    0.37
  -3  -1   0    5.60    0.33
   3  -1   0    5.99    0.32
   1   1   2   16.35    0.84
   1   1   2   16.81    0.79
  -1   1  -2   16.34    0.80
   1   1   2   14.11    0.83
   1   1   2   14.89    0.85
   1   1   2   17.39    0.81
  -1   1  -2   16.45    0.78
  -1   1  -2   16.75    0.78
   1  -1   2   17.29    0.83
  -1  -1  -2   16.44    0.84
   1  -1   2   16.25    0.78
   1  -1   2   15.28    0.84
  -1  -1  -2   15.37    0.81
  -1  -1  -2   16.72    0.79
  -1  -1  -2   15.84    0.81
  -1  -1  -2   17.08    0.82
  -1   1   4   30.20    1.51
  -1   1   4   30.31    1.48
   1   1  -4   28.24    1.49
  -1   1   4   29.36    1.49
  -1   1   4   29.25    1.46
  -1   1   4   30.49    1.47
  -1   1   4   30.48    1.53
   1  -1  -4   30.13    1.47
   1  -1  -4   30.42    1.46
   1  -1  -4   32.03    1.49
  -1  -1   4   31.34    1.49
   1  -1  -4   29.64    1.49
   1  -1  -4   30.48    1.47
  -3   1   6   10.95    0.68
   3   1  -6   10.04    0.62
  -3   1   6   10.65    0.58
  -3   1   6   10.89    0.59
  -3   1   6   11.28    0.60
  -3   1   6   11.01    0.62
  -3   1   6   10.11    0.63
   3  -1  -6   11.98    0.68
   3  -1  -6   10.53    0.57
   3  -1  -6   11.03    0.60
   3  -1  -6   11.23    0.63
  -3  -1   6   10.70    0.61
  -3  -1   6   10.14    0.58
   5   1  -8   33.43    1.86
  -5   1   8   39.09    1.87
  -5   1   8   34.45    1.88
   5   1  -8   40.76    1.83
  -5   1   8   36.24    1.91
  -5   1   8   36.99    1.96
  -5   1   8   40.10    1.86
  -5   1   8   36.90    1.86
  -5  -1   8   37.98    1.85
   5  -1  -8   36.43    1.90
  -5  -1   8   40.85    1.87
  -5  -1   8   31.86    1.88
   5  -1  -8   40.00    1.96
   5  -1  -8   36.38    1.82
   5  -1  -8   38.89    1.84
  -7   1  10    2.06    0.37
  -7   1  10    2.26    0.30
   7   1 -10    2.28    0.30
  -7   1  10    2.47    0.33
   7   1 -10    2.91    0.35
   7   1 -10    2.33    0.23
  -7   1  10    2.55    0.43
  -7  -1  10    2.25    0.30
  -7  -1  10    2.21    0.29
  -7  -1  10    2.38    0.33
   7  -1 -10    1.98    0.25
  -7  -1  10    2.59    0.31
   7  -1 -10    1.93    0.38
   7  -1 -10    2.51    0.29
  -7  -1  10    1.85    0.37
   7  -1 -10    2.52    0.34
   9   1 -12   10.95    0.60
   9   1 -12   10.71    0.73
   9   1 -12    9.97    0.70
  -9   1  12   10.25    0.97
  -9   1  12   11.14    0.78
  -9   1  12   10.32    0.76
  -9   1  12   10.36    0.87
  -9  -1  12   11.50    0.73
  -9  -1  12   11.18    0.69
  -9  -1  12   10.83    0.73
  -9  -1  12    9.50    0.77
  -9  -1  12    9.67    0.87
   9  -1 -12   11.64    0.91
   9  -1 -12   10.93    0.71
   9  -1 -12    9.77    0.75
 -11   1  14    3.63    0.55
 -11   1  14    2.82    0.47
  11   1 -14    4.26    0.50
  11   1 -14    3.49    0.45
 -11   1  14    3.36    0.46
 -11   1  14    2.57    0.47
  11   1 -14    3.87    0.34
 -11   1  14    2.50    0.64
 -11  -1  14    3.71    0.45
 -11  -1  14    3.10    0.47
 -11  -1  14    3.92    0.56
  11  -1 -14    3.18    0.45
  11  -1 -14    3.01    0.59
 -11  -1  14    3.26    0.39
  11  -1 -14    2.85    0.39
  13   1 -16   11.07    0.61
 -13   1  16    9.82    1.24
 -13   1  16    7.47    0.97
 -13   1  16   10.09    0.93
  13   1 -16    9.12    0.88
  13   1 -16    8.60    0.79
 -13  -1  16   10.81    1.07
  13  -1 -16   10.25    0.75
 -13  -1  16    9.60    0.78
 -13  -1  16    9.28    0.92
 -13  -1  16   10.30    0.83
 -15   1  18    1.82    0.63
 -15   1  18    1.28    0.58
 -15   1  18    0.84    0.70
 -15  -1  18    1.37    0.54
 -15  -1  18    1.01    0.48
 -15  -1  18    2.22    0.63
 -15  -1  18    0.82    0.46
 -17   1  20    5.24    0.95
 -17   1  20    3.30    0.77
 -17  -1  20    4.26    0.70
 -17  -1  20    5.25    0.81
 -22   2  19   18.19    1.61
  22   2 -19   17.39    1.23
 -22   2  19   24.08    2.01
  22  -2 -19   19.61    1.21
 -22  -2  19   19.30    1.41
 -22  -2  19   18.79    1.84
 -20   2  17    3.54    0.93
 -20   2  17    2.91    0.66
  20   2 -17    2.83    0.38
  20   2 -17    1.72    0.44
 -20  -2  17    1.65    0.54
  20  -2 -17    1.56    0.47
 -20  -2  17    3.67    0.83
  20  -2 -17    2.43    0.54
  20  -2 -17    2.52    0.47
 -20  -2  17    3.12    0.57
  18   2 -15    3.90    0.49
  18   2 -15    3.87    0.46
 -18   2  15    5.83    0.72
 -18   2  15    4.24    0.71
 -18   2  15    3.88    0.88
  18   2 -15    4.88    0.56
 -18  -2  15    4.09    0.55
  18  -2 -15    3.46    0.52
 -18  -2  15    3.56    0.54
 -18  -2  15    3.05    1.37
  18  -2 -15    3.73    0.55
  18  -2 -15    2.64    0.49
 -18  -2  15    4.39    0.57
  16   2 -13    0.14    0.20
 -16   2  13    0.13    0.53
  16   2 -13   -0.34    0.22
  16   2 -13    0.66    0.45
  16   2 -13   -0.06    0.32
 -16   2  13   -0.35    0.41
 -16   2  13   -0.42    0.45
 -16   2  13    0.45    0.41
  16  -2 -13    0.28    0.38
 -16  -2  13   -0.05    0.30
 -16  -2  13   -0.11    0.32
 -16  -2  13   -0.16    0.56
  16  -2 -13    0.17    0.27
  16  -2 -13    0.11    0.34
  16  -2 -13    0.39    0.36
 -16  -2  13   -0.25    0.32
  14   2 -11    0.26    0.35
 -14   2  11    0.46    0.53
 -14   2  11   -0.11    0.30
 -14   2  11   -0.07    0.26
 -14   2  11    0.03    0.38
  14   2 -11    0.48    0.32
  14   2 -11    0.36    0.17
  14   2 -11    0.40    0.22
 -14  -2  11   -0.04    0.26
 -14  -2  11    0.36    0.27
 -14  -2  11    0.37    0.26
  14  -2 -11    0.91    0.28
  14  -2 -11    0.47    0.30
 -14  -2  11   -0.18    0.43
  14  -2 -11    0.20    0.53
  14  -2 -11    0.29    0.34
 -12   2   9   23.30    1.57
  12   2  -9   19.00    1.21
 -12   2   9   21.27    1.25
 -12   2   9   22.70    1.21
 -12   2   9   20.66    1.15
 -12   2   9   18.51    1.27
  12   2  -9   21.43    1.22
  12   2  -9   20.56    1.08
  12   2  -9   23.08    1.09
 -12  -2   9   20.35    1.12
 -12  -2   9   19.89    1.12
  12  -2  -9   21.66    1.48
  12  -2  -9   21.74    1.24
 -12  -2   9   20.39    1.10
  12  -2  -9   19.61    1.15
  12  -2  -9   21.30    1.21
 -12  -2   9   19.57    1.32
  10   2  -7    3.31    0.34
  10   2  -7    3.77    0.29
  10   2  -7    2.83    0.40
 -10   2   7    3.41    0.42
 -10   2   7    3.60    0.43
  10   2  -7    3.81    0.41
 -10   2   7    3.72    0.35
 -10   2   7    3.83    0.40
 -10   2   7    3.05    0.56
 -10  -2   7    3.79    0.32
 -10  -2   7    2.85    0.39
  10  -2  -7    3.20    0.54
  10  -2  -7    3.33    0.31
  10  -2  -7    3.41    0.41
  10  -2  -7    3.38    0.37
 -10  -2   7    3.19    0.32
 -10  -2   7    3.33    0.36
  10  -2  -7    3.19    0.39
  -8   2   5  193.68    9.11
   8   2  -5  196.24    9.12
   8   2  -5  191.79    9.21
  -8   2   5  203.33    9.15
  -8   2   5  189.06    9.38
   8   2  -5  193.96    9.08
   8   2  -5  180.38    9.13
   8   2  -5  196.39    9.17
  -8   2   5  204.91    9.19
  -8   2   5  191.10    9.18
   8  -2  -5  193.39    9.18
  -8  -2   5  200.52    9.20
  -8  -2   5  192.45    9.12
  -8  -2   5  188.60    9.12
   8  -2  -5  173.81    9.11
   8  -2  -5  177.85    9.13
  -8  -2   5  195.77    9.12
   8  -2  -5  198.92    9.16
   8  -2  -5  197.87    9.35
   6   2  -3   15.69    0.83
   6   2  -3   16.10    0.81
   6   2  -3   16.88    0.87
  -6   2   3   15.68    0.83
   6   2  -3   15.68    0.87
  -6   2   3   17.06    0.87
  -6   2   3   16.22    1.07
  -6   2   3   15.81    0.87
  -6   2   3   15.94    0.81
  -6  -2   3   15.42    0.82
  -6  -2   3   16.82    0.84
  -6  -2   3   15.42    0.89
   6  -2  -3   16.49    1.02
   6  -2  -3   16.12    0.86
   6  -2  -3   15.66    0.81
  -6  -2   3   15.66    0.82
   6  -2  -3   16.80    0.89
   6  -2  -3   15.39    0.85
   4   2  -1   92.00    4.45
  -4   2   1   93.45    4.62
   4   2  -1   91.40    4.51
  -4   2   1   97.44    4.47
   4   2  -1   91.92    4.48
   4   2  -1   95.98    4.46
  -4   2   1   96.49    4.49
  -4   2   1   89.09    4.49
   4   2  -1   95.14    4.52
  -4   2   1   93.31    4.46
   4  -2  -1   95.36    4.58
   4  -2  -1   94.79    4.46
  -4  -2   1   92.81    4.53
   4  -2  -1   91.72    4.47
   4  -2  -1   94.31    4.51
   4  -2  -1   94.26    4.49
  -4  -2   1   93.14    4.46
  -4  -2   1   95.30    4.48
   4  -2  -1   95.01    4.50
  -4  -2   1   98.83    4.50
   2   2   1   38.27    2.12
   2   2   1   44.98    2.14
   2   2   1   44.41    2.08
  -2   2  -1   42.74    2.06
  -2   2  -1   44.66    2.07
   2   2   1   43.53    2.13
   2   2   1   43.62    2.09
  -2   2  -1   43.40    2.17
  -2   2  -1   42.91    2.12
  -2  -2  -1   42.75    2.09
  -2  -2  -1   42.22    2.07
   2  -2   1   43.93    2.09
   2  -2   1   43.51    2.07
  -2  -2  -1   45.73    2.12
   2  -2   1   43.15    2.07
  -2  -2  -1   43.31    2.09
  -2  -2  -1   40.40    2.07
   2  -2   1   44.26    2.13
   2  -2   1   42.75    2.13
   0   2   3  112.40    5.36
   0   2  -3  110.61    5.28
   0   2   3  116.72    5.31
   0   2   3  111.96    5.29
   0   2   3  108.00    5.33
   0   2  -3  113.71    5.28
   0   2  -3  106.97    5.34
   0   2   3  109.11    5.34
   0   2   3  111.07    5.38
   0   2  -3  106.74    5.32
   0  -2  -3  113.14    5.29
   0  -2  -3  108.67    5.31
   0  -2  -3  119.46    5.34
   0  -2   3  108.08    5.28
   0  -2  -3  111.93    5.31
   0  -2   3  112.92    5.28
   0  -2   3  119.84    5.35
   0  -2  -3  109.03    5.31
   0  -2   3  108.92    5.29
  -2   2   5   10.61    0.61
  -2   2   5   11.66    0.68
  -2   2   5   10.50    0.72
  -2   2   5   11.22    0.62
  -2   2   5   10.11    0.67
  -2   2   5   11.24    0.59
  -2   2   5   10.58    0.67
   2   2  -5    9.82    0.68
   2  -2  -5   10.73    0.62
   2  -2  -5   10.54    0.62
  -2  -2   5   10.62    0.58
   2  -2  -5   10.25    0.58
   2  -2  -5   11.87    0.66
   2  -2  -5   10.33    0.60
  -2  -2   5   11.09    0.66
  -4   2   7   79.96    3.80
  -4   2   7   80.72    3.84
   4   2  -7   70.73    3.85
  -4   2   7   77.76    3.94
  -4   2   7   74.00    3.87
  -4   2   7   80.37    3.82
  -4   2   7   80.07    3.90
  -4  -2   7   84.72    3.86
   4  -2  -7   80.15    3.93
   4  -2  -7   80.58    3.86
   4  -2  -7   80.73    3.85
  -4  -2   7   82.23    3.81
  -4  -2   7   75.86    3.77
   4  -2  -7   79.31    3.82
   4  -2  -7   79.87    3.80
  -6   2   9   -0.02    0.27
  -6   2   9    0.01    0.18
   6   2  -9    0.06    0.26
  -6   2   9    0.28    0.19
  -6   2   9    0.38    0.21
  -6   2   9    0.38    0.31
   6  -2  -9    0.14    0.18
   6  -2  -9    0.14    0.21
  -6  -2   9    0.08    0.23
   6  -2  -9    0.13    0.18
   6  -2  -9   -0.01    0.20
  -6  -2   9    0.25    0.13
  -6  -2   9    0.14    0.16
   6  -2  -9    0.00    0.28
  -8   2  11   25.33    1.34
   8   2 -11   24.60    1.37
  -8   2  11   24.94    1.48
  -8   2  11   26.41    1.37
  -8   2  11   25.33    1.57
  -8   2  11   24.67    1.39
   8  -2 -11   25.00    1.54
   8  -2 -11   23.75    1.28
   8  -2 -11   23.91    1.38
  -8  -2  11   26.10    1.39
  -8  -2  11   24.00    1.32
  -8  -2  11   25.33    1.26
  -8  -2  11   20.72    1.27
   8  -2 -11   23.56    1.32
  -8  -2  11   24.49    1.22
  10   2 -13    0.90    0.34
 -10   2  13    0.60    0.40
 -10   2  13    1.32    0.53
 -10   2  13    0.72    0.35
 -10   2  13    1.82    0.38
 -10   2  13    1.12    0.37
  10  -2 -13    1.12    0.31
 -10  -2  13    0.62    0.27
 -10  -2  13    0.58    0.33
 -10  -2  13    1.02    0.25
 -10  -2  13    1.48    0.38
 -10  -2  13    0.82    0.33
  10  -2 -13    0.82    0.32
  10  -2 -13    0.71    0.46
  10  -2 -13    0.81    0.27
 -12   2  15    0.26    0.42
 -12   2  15    0.50    0.66
 -12   2  15    0.27    0.47
  12   2 -15    0.16    0.26
  12   2 -15    0.30    0.33
 -12   2  15   -0.33    0.43
  12  -2 -15    0.54    0.24
 -12  -2  15    0.35    0.37
 -12  -2  15   -0.11    0.28
 -12  -2  15    0.82    0.39
 -12  -2  15    0.50    0.31
  12  -2 -15    0.20    0.27
  12  -2 -15    0.52    0.35
 -14   2  17   19.49    1.38
 -14   2  17   18.60    1.42
 -14   2  17   19.30    1.71
 -14  -2  17   16.67    1.22
 -14  -2  17   17.31    1.13
 -14  -2  17   16.65    1.09
 -16   2  19   -1.52    0.81
 -16   2  19    0.39    0.63
 -16  -2  19   -0.18    0.43
 -16  -2  19    1.28    0.53
 -16  -2  19    0.35    0.50
  21   3 -18   44.52    2.76
 -21   3  18   56.37    3.37
 -21   3  18   52.32    2.96
 -21  -3  18   43.82    3.02
  21  -3 -18   55.48    2.72
 -21  -3  18   49.38    2.95
  19   3 -16    0.56    0.46
 -19   3  16    1.25    0.83
 -19   3  16    0.14    0.63
 -19   3  16    0.38    0.60
 -19  -3  16    0.31    0.67
  19  -3 -16    1.11    0.53
 -19  -3  16    1.09    0.53
  19  -3 -16   -0.26    0.51
 -19  -3  16    0.95    0.69
 -17   3  14   72.47    3.71
 -17   3  14   72.74    4.06
  17   3 -14   70.94    3.42
  17   3 -14   70.19    3.58
  17   3 -14   70.36    3.50
 -17   3  14   69.11    3.75
 -17  -3  14   72.38    3.56
 -17  -3  14   63.41    3.66
  17  -3 -14   69.96    3.64
  17  -3 -14   70.92    3.60
 -17  -3  14   75.63    3.58
  15   3 -12   26.99    1.37
  15   3 -12   25.47    1.27
 -15   3  12   22.06    1.64
  15   3 -12   23.20    1.54
 -15   3  12   26.53    1.60
  15   3 -12   26.76    1.51
 -15   3  12   24.21    1.94
 -15  -3  12   22.89    1.50
 -15  -3  12   25.11    1.40
 -15  -3  12   22.23    1.68
  15  -3 -12   25.28    1.45
  15  -3 -12   27.35    1.54
  15  -3 -12   28.50    1.92
  15  -3 -12   25.25    1.55
 -13   3  10   50.14    3.02
  13   3 -10   59.99    2.97
 -13   3  10   51.68    2.94
 -13   3  10   58.94    2.88
 -13   3  10   57.15    3.30
  13   3 -10   59.01    2.97
  13   3 -10   61.19    2.86
 -13   3  10   56.70    3.00
  13  -3 -10   57.31    2.97
 -13  -3  10   58.08    2.91
  13  -3 -10   58.63    2.96
 -13  -3  10   57.77    2.86
 -13  -3  10   56.55    3.04
 -13  -3  10   59.82    2.86
  13  -3 -10   58.68    2.90
  13  -3 -10   62.88    3.28
 -11   3   8   19.05    1.02
  11   3  -8   18.58    1.10
 -11   3   8   17.90    1.14
 -11   3   8   19.73    1.09
 -11   3   8   18.99    1.47
  11   3  -8   18.53    1.01
  11   3  -8   18.02    1.19
  11   3  -8   18.75    0.99
 -11   3   8   17.08    1.20
  11  -3  -8   17.66    1.39
  11  -3  -8   18.52    0.99
 -11  -3   8   18.90    1.01
 -11  -3   8   18.54    1.18
 -11  -3   8   18.91    1.02
  11  -3  -8   18.08    1.13
  11  -3  -8   18.02    1.05
  11  -3  -8   19.24    1.13
   9   3  -6  168.58    7.91
   9   3  -6  156.63    7.85
  -9   3   6  163.80    7.94
  -9   3   6  176.08    7.94
  -9   3   6  169.63    7.88
   9   3  -6  162.28    7.97
  -9   3   6  158.21    8.14
  -9   3   6  165.77    7.84
   9  -3  -6  163.61    7.86
   9  -3  -6  173.31    7.93
   9  -3  -6  170.98    8.12
  -9  -3   6  166.39    7.85
   9  -3  -6  163.34    7.91
   9  -3  -6  159.83    7.87
  -9  -3   6  157.25    7.85
  -9  -3   6  166.80    7.94
  -9  -3   6  164.60    7.85
   7   3  -4   14.72    0.85
  -7   3   4   14.61    0.81
   7   3  -4   15.48    0.78
   7   3  -4   13.61    0.98
  -7   3   4   14.60    1.08
   7   3  -4   13.63    0.85
  -7   3   4   14.44    0.87
  -7   3   4   14.61    0.78
   7   3  -4   14.09    0.80
   7  -3  -4   14.54    0.87
  -7  -3   4   14.57    0.79
   7  -3  -4   12.71    0.84
  -7  -3   4   15.02    0.81
  -7  -3   4   14.69    0.89
   7  -3  -4   16.48    0.88
  -7  -3   4   15.31    0.79
   7  -3  -4   14.88    0.78
   7  -3  -4   14.72    1.02
   7  -3  -4   14.58    0.82
  -5   3   2   37.58    1.90
   5   3  -2   39.89    1.95
  -5   3   2   40.46    1.87
   5   3  -2   35.53    1.85
   5   3  -2   39.94    1.88
   5   3  -2   37.12    1.89
  -5   3   2   37.44    2.09
   5   3  -2   33.27    2.01
  -5   3   2   37.50    1.90
   5   3  -2   37.54    1.94
  -5   3   2   40.94    1.88
  -5  -3   2   40.02    1.90
   5  -3  -2   36.93    1.94
   5  -3  -2   40.10    1.91
   5  -3  -2   38.91    1.86
  -5  -3   2   38.45    1.87
   5  -3  -2   39.08    2.03
  -5  -3   2   37.39    1.88
  -5  -3   2   37.27    1.95
   5  -3  -2   38.18    1.92
   5  -3  -2   38.01    1.89
   3   3   0    3.18    0.45
  -3   3   0    4.34    0.41
  -3   3   0    3.42    0.44
   3   3   0    3.82    0.39
   3   3   0    3.59    0.29
  -3   3   0    3.99    0.28
   3   3   0    3.79    0.44
   3  -3   0    4.05    0.33
   3  -3   0    3.67    0.29
   3  -3   0    3.32    0.42
  -3  -3   0    3.79    0.25
  -3  -3   0    3.93    0.36
   3  -3   0    3.74    0.31
   3  -3   0    4.10    0.35
  -3  -3   0    3.60    0.30
  -3  -3   0    3.41    0.39
   3  -3   0    3.77    0.40
  -3  -3   0    3.45    0.33
  -3  -3   0    3.83    0.31
  -1   3  -2    1.79    0.21
  -1   3  -2    1.93    0.29
   1   3   2    1.35    0.22
   1   3   2    2.36    0.36
   1   3   2    1.52    0.28
   1   3   2    2.04    0.31
  -1   3  -2    2.34    0.24
   1   3   2    2.48    0.38
  -1   3  -2    2.27    0.31
   1  -3   2    2.11    0.24
   1  -3   2    2.47    0.25
   1  -3   2    2.05    0.29
  -1  -3  -2    2.06    0.30
   1  -3   2    2.49    0.51
  -1  -3  -2    2.13    0.24
  -1  -3  -2    2.17    0.26
  -1  -3  -2    2.08    0.21
  -1  -3  -2    1.68    0.22
  -1  -3  -2    1.85    0.22
   1  -3   2    2.34    0.26
   1  -3   2    1.93    0.23
  -1   3   4   66.40    3.19
  -1   3   4   61.00    3.20
   1   3  -4   61.24    3.19
  -1   3   4   64.81    3.21
  -1   3   4   66.72    3.14
   1   3  -4   63.70    3.09
  -1   3   4   61.95    3.21
   1   3  -4   65.86    3.09
  -1   3   4   65.56    3.11
  -1   3   4   64.93    3.25
   1   3  -4   66.98    3.16
   1  -3  -4   62.49    3.10
  -1  -3   4   64.23    3.09
  -1  -3   4   66.54    3.08
  -1  -3   4   66.63    3.20
   1  -3  -4   64.06    3.14
  -1  -3   4   62.29    3.09
   1  -3  -4   67.13    3.18
   1  -3  -4   62.53    3.12
   1  -3  -4   63.54    3.14
  -3   3   6    7.29    0.52
  -3   3   6    6.64    0.69
  -3   3   6    7.22    0.48
  -3   3   6    8.27    0.56
  -3   3   6    7.24    0.53
   3   3  -6    6.97    0.66
   3   3  -6    7.34    0.42
  -3   3   6    7.95    0.71
   3   3  -6    7.78    0.49
  -3  -3   6    7.42    0.43
  -3  -3   6    7.45    0.49
  -3  -3   6    7.11    0.44
   3  -3  -6    7.57    0.54
   3  -3  -6    7.60    0.56
  -3  -3   6    7.70    0.61
   3  -3  -6    7.25    0.54
  -3  -3   6    7.41    0.42
   3  -3  -6    7.77    0.49
   3  -3  -6    7.62    0.52
   3  -3  -6    7.90    0.61
  -5   3   8  175.48    8.74
  -5   3   8  176.98    8.60
   5   3  -8  168.93    8.63
  -5   3   8  178.37    8.59
  -5   3   8  183.40    8.69
  -5   3   8  182.59    8.55
  -5  -3   8  175.69    8.55
  -5  -3   8  190.76    8.66
  -5  -3   8  179.99    8.49
   5  -3  -8  179.86    8.59
   5  -3  -8  193.77    8.64
   5  -3  -8  177.35    8.56
   5  -3  -8  184.21    8.75
   5  -3  -8  170.95    8.62
  -7   3  10    7.80    0.62
  -7   3  10    6.72    0.82
   7   3 -10    6.51    0.73
  -7   3  10    7.51    0.90
  -7   3  10    8.31    0.67
  -7   3  10    6.50    0.57
   7  -3 -10    7.06    0.58
   7  -3 -10    7.27    0.62
  -7  -3  10    6.73    0.51
   7  -3 -10    6.92    0.65
  -7  -3  10    7.40    0.70
  -7  -3  10    7.71    0.61
   7  -3 -10    8.45    0.68
   7  -3 -10    7.27    0.87
   9   3 -12   41.50    2.29
  -9   3  12   44.00    2.31
  -9   3  12   44.16    2.34
  -9   3  12   45.36    2.42
  -9   3  12   41.39    2.54
  -9   3  12   43.50    2.26
  -9  -3  12   41.87    2.29
   9  -3 -12   42.12    2.26
   9  -3 -12   42.84    2.21
  -9  -3  12   43.38    2.12
   9  -3 -12   47.29    2.26
  -9  -3  12   45.16    2.35
  -9  -3  12   43.34    2.20
 -11   3  14   40.00    2.62
 -11   3  14   40.39    2.37
  11   3 -14   42.28    2.27
 -11   3  14   44.62    2.44
 -11  -3  14   41.60    2.27
 -11  -3  14   44.62    2.21
  11  -3 -14   42.82    2.21
 -11  -3  14   38.77    2.35
  11  -3 -14   42.29    2.30
  11  -3 -14   48.58    2.23
 -13   3  16   52.08    2.85
 -13   3  16   51.20    3.19
  13   3 -16   49.03    2.64
 -13   3  16   51.06    2.84
  13  -3 -16   52.21    2.57
 -13  -3  16   52.04    2.61
  13  -3 -16   47.65    2.77
 -13  -3  16   52.59    2.62
  13  -3 -16   50.31    2.62
 -15   3  18    1.79    0.69
 -15   3  18   -0.12    0.94
  15  -3 -18    0.33    0.39
 -15  -3  18    0.41    0.71
 -15  -3  18    0.56    0.44
 -17   3  20   35.51    2.91
 -17   3  20   36.60    2.37
 -20   4  17    3.17    0.85
 -20   4  17    2.57    1.12
  20   4 -17    2.90    0.63
 -20  -4  17    2.73    0.85
 -20  -4  17    2.34    0.84
  20  -4 -17    4.38    0.75
 -18   4  15   10.12    1.09
 -18   4  15    7.60    1.28
 -18   4  15    8.55    1.06
  18   4 -15    9.03    1.01
 -18  -4  15    7.26    0.93
  18  -4 -15    8.47    1.00
  18  -4 -15   10.63    1.11
 -18  -4  15    9.71    1.00
 -16   4  13    1.85    0.68
  16   4 -13    2.12    0.40
 -16   4  13    1.36    0.63
  16   4 -13    1.61    0.62
 -16   4  13    1.67    0.85
 -16  -4  13    1.60    0.39
 -16  -4  13    1.44    0.64
 -16  -4  13    2.24    0.41
  16  -4 -13    2.42    0.49
  16  -4 -13    2.48    0.60
 -16  -4  13    1.77    0.54
 -14   4  11    5.06    0.93
  14   4 -11    3.85    0.60
 -14   4  11    3.81    0.70
  14   4 -11    2.72    0.53
  14   4 -11    4.54    0.51
 -14   4  11    5.41    0.68
 -14  -4  11    4.04    0.59
 -14  -4  11    3.29    0.65
  14  -4 -11    3.29    0.49
 -14  -4  11    3.94    0.52
 -14  -4  11    4.17    0.51
  14  -4 -11    2.79    0.89
  14  -4 -11    3.28    0.58
  12   4  -9   55.26    2.92
 -12   4   9   52.41    2.75
 -12   4   9   56.32    2.82
 -12   4   9   52.04    2.93
  12   4  -9   58.06    2.76
 -12   4   9   59.60    2.90
 -12   4   9   53.20    3.23
  12   4  -9   56.34    2.83
  12  -4  -9   58.56    2.93
  12  -4  -9   53.76    3.16
 -12  -4   9   53.70    2.73
 -12  -4   9   54.17    2.73
  12  -4  -9   54.95    2.86
 -12  -4   9   54.76    2.77
 -12  -4   9   53.90    2.91
  12  -4  -9   56.94    2.72
  12  -4  -9   53.74    2.78
  12  -4  -9   55.08    2.87
 -10   4   7    1.64    0.44
 -10   4   7    1.92    0.30
 -10   4   7    1.75    0.30
  10   4  -7    1.36    0.32
  10   4  -7    1.95    0.49
 -10   4   7    2.02    0.39
 -10   4   7    2.65    0.67
  10  -4  -7    2.65    0.35
 -10  -4   7    1.94    0.28
  10  -4  -7    2.56    0.42
 -10  -4   7    2.04    0.30
  10  -4  -7    1.09    0.34
  10  -4  -7    1.54    0.53
 -10  -4   7    1.74    0.27
  10  -4  -7    1.76    0.32
 -10  -4   7    1.71    0.41
  -8   4   5  180.81    9.15
  -8   4   5  187.00    8.87
   8   4  -5  173.85    9.00
  -8   4   5  189.02    8.91
  -8   4   5  187.77    8.85
  -8   4   5  186.62    8.93
   8   4  -5  187.96    8.87
   8   4  -5  187.67    8.85
   8   4  -5  189.89    8.93
   8  -4  -5  185.70    8.88
  -8  -4   5  181.05    8.85
  -8  -4   5  185.60    8.87
  -8  -4   5  186.34    8.87
   8  -4  -5  202.58    8.96
   8  -4  -5  180.72    8.92
  -8  -4   5  185.28    8.96
   8  -4  -5  187.74    9.10
   8  -4  -5  186.65    8.84
   6   4  -3    4.47    0.60
  -6   4   3    5.72    0.42
   6   4  -3    5.37    0.45
  -6   4   3    5.31    0.50
  -6   4   3    5.18    0.45
  -6   4   3    5.63    0.44
  -6   4   3    5.49    0.49
   6   4  -3    5.75    0.52
  -6   4   3    4.40    0.64
   6   4  -3    5.57    0.41
  -6  -4   3    5.49    0.47
   6  -4  -3    5.32    0.47
   6  -4  -3    5.77    0.56
   6  -4  -3    5.19    0.65
  -6  -4   3    5.14    0.56
   6  -4  -3    5.66    0.52
   6  -4  -3    4.41    0.58
   6  -4  -3    5.25    0.43
  -6  -4   3    4.96    0.44
  -6  -4   3    5.49    0.42
   4   4  -1  168.87    7.77
   4   4  -1  162.13    7.75
   4   4  -1  161.75    7.91
  -4   4   1  165.32    7.99
   4   4  -1  171.50    7.87
  -4   4   1  174.08    7.77
  -4   4   1  164.36    7.83
   4   4  -1  146.66    7.87
  -4   4   1  165.65    7.78
  -4  -4   1  160.00    7.80
   4  -4  -1  161.37    7.78
   4  -4  -1  172.96    7.82
   4  -4  -1  152.04    7.87
  -4  -4   1  159.99    7.77
   4  -4  -1  159.93    7.90
   4  -4  -1  162.05    7.76
  -4  -4   1  164.78    7.79
  -4  -4   1  163.09    7.80
  -4  -4   1  159.09    7.86
  -4  -4   1  171.89    7.83
   4  -4  -1  165.96    7.82
  -2   4  -1   76.33    3.53
   2   4   1   71.13    3.70
   2   4   1   68.38    3.58
   2   4   1   69.96    3.68
  -2   4  -1   73.35    3.63
   2   4   1   78.16    3.55
  -2   4  -1   72.91    3.59
  -2   4  -1   73.80    3.73
   2   4   1   76.00    3.65
  -2  -4  -1   72.63    3.57
  -2  -4  -1   79.13    3.62
  -2  -4  -1   71.63    3.54
  -2  -4  -1   72.46    3.57
   2  -4   1   73.83    3.55
   2  -4   1   72.22    3.57
  -2  -4  -1   73.06    3.52
   2  -4   1   72.02    3.53
  -2  -4  -1   71.65    3.58
   2  -4   1   76.62    3.57
   2  -4   1   72.51    3.63
   0   4  -3  145.56    6.90
   0   4   3  143.23    7.09
   0   4   3  149.12    7.04
   0   4   3  125.54    6.98
   0   4  -3  139.91    7.02
   0   4   3  151.51    6.92
   0   4  -3  152.71    6.95
   0   4  -3  151.82    7.06
   0   4   3  148.78    7.02
   0  -4  -3  144.44    6.95
   0  -4   3  149.12    6.91
   0  -4   3  141.87    6.90
   0  -4  -3  139.25    6.91
   0  -4   3  142.63    6.91
   0  -4  -3  153.60    7.01
   0  -4   3  147.88    7.05
   0  -4   3  145.89    6.93
   0  -4  -3  143.78    6.96
   0  -4   3  146.59    6.91
   0  -4  -3  143.14    6.95
   2   4  -5   14.58    0.78
   2   4  -5   14.13    0.78
  -2   4   5   14.00    1.08
  -2   4   5   14.64    0.99
  -2   4   5   14.65    0.81
  -2   4   5   12.14    1.00
   2   4  -5   12.78    1.01
  -2   4   5   14.80    0.85
   2   4  -5   13.81    1.06
  -2   4   5   14.65    0.92
  -2  -4   5   14.71    0.83
  -2  -4   5   15.21    0.77
  -2  -4   5   13.58    0.81
  -2  -4   5   14.07    0.99
   2  -4  -5   13.73    0.80
   2  -4  -5   13.87    0.85
   2  -4  -5   13.72    0.87
  -2  -4   5   13.96    0.80
   2  -4  -5   13.94    0.86
  -2  -4   5   15.04    0.77
   2  -4  -5   14.71    0.87
   2  -4  -5   14.63    0.94
  -4   4   7  155.70    7.68
   4   4  -7  162.15    7.64
  -4   4   7  168.82    7.86
  -4   4   7  165.90    7.84
  -4   4   7  165.65    7.68
   4   4  -7  166.06    7.72
  -4   4   7  155.58    7.91
  -4   4   7  161.68    7.72
   4   4  -7  146.67    7.80
   4  -4  -7  159.89    7.67
  -4  -4   7  168.08    7.78
   4  -4  -7  164.64    7.75
   4  -4  -7  164.16    7.80
  -4  -4   7  159.37    7.68
  -4  -4   7  165.37    7.63
  -4  -4   7  156.95    7.65
   4  -4  -7  157.64    7.70
  -4  -4   7  161.32    7.83
   4  -4  -7  158.88    7.75
   4  -4  -7  157.96    7.73
  -6   4   9    1.20    0.46
  -6   4   9    1.26    0.42
  -6   4   9    0.97    0.28
  -6   4   9    1.41    0.23
  -6   4   9    1.81    0.36
  -6   4   9    1.57    0.54
   6   4  -9    2.36    0.51
   6  -4  -9    1.18    0.40
  -6  -4   9    1.31    0.20
  -6  -4   9    1.38    0.21
  -6  -4   9    1.31    0.42
   6  -4  -9    1.38    0.32
  -6  -4   9    1.59    0.32
  -6  -4   9    1.61    0.24
   6  -4  -9    1.11    0.29
   6  -4  -9    1.40    0.37
   6  -4  -9    1.23    0.34
  -8   4  11   29.48    1.66
  -8   4  11   28.60    1.84
  -8   4  11   28.96    1.78
   8   4 -11   24.93    1.66
  -8   4  11   26.94    1.89
   8  -4 -11   31.90    1.65
   8  -4 -11   26.31    1.52
   8  -4 -11   26.98    1.59
  -8  -4  11   29.26    1.56
  -8  -4  11   27.06    1.41
   8  -4 -11   28.51    1.64
  -8  -4  11   27.47    1.71
 -10   4  13    0.66    0.48
 -10   4  13   -0.71    0.49
 -10   4  13   -0.81    0.60
  10   4 -13    0.59    0.49
 -10   4  13    0.08    0.64
  10  -4 -13   -0.80    0.42
 -10  -4  13   -0.12    0.72
  10  -4 -13    0.12    0.42
  10  -4 -13   -0.08    0.35
 -10  -4  13    0.22    0.26
 -10  -4  13    0.39    0.39
 -12   4  15    2.90    0.71
  12   4 -15    2.21    0.55
 -12   4  15    1.83    0.89
 -12   4  15    2.04    0.66
 -12   4  15    0.78    0.84
 -12  -4  15    1.87    0.35
  12  -4 -15    1.95    0.55
  12  -4 -15    1.81    0.47
 -12  -4  15    2.17    0.58
 -12  -4  15    1.48    0.35
 -14   4  17   12.67    1.67
  14   4 -17   12.80    1.09
 -14   4  17   14.33    1.43
 -14  -4  17   10.24    1.17
 -19   5  16    0.71    1.12
  19   5 -16   -0.45    0.60
 -19   5  16   -0.51    0.78
 -19  -5  16   -0.47    0.76
  19  -5 -16   -0.26    0.76
  19  -5 -16   -0.81    0.61
 -19  -5  16    0.61    0.74
 -17   5  14   50.36    3.08
  17   5 -14   52.54    2.86
 -17   5  14   51.47    3.46
  17  -5 -14   53.00    2.97
 -17  -5  14   51.70    2.88
  17  -5 -14   52.16    2.79
 -15   5  12   14.99    1.50
 -15   5  12   18.18    1.98
  15   5 -12   17.25    1.37
 -15   5  12   12.19    1.48
  15   5 -12   17.31    1.08
  15  -5 -12   17.68    1.21
  15  -5 -12   17.92    1.39
 -15  -5  12   20.46    1.48
 -15  -5  12   14.46    1.40
 -15  -5  12   17.55    1.10
 -15  -5  12   17.61    1.22
 -13   5  10   55.54    2.96
 -13   5  10   49.41    2.98
  13   5 -10   55.54    2.97
  13   5 -10   57.15    2.76
 -13   5  10   53.60    3.38
 -13  -5  10   49.99    3.12
 -13  -5  10   54.99    2.73
  13  -5 -10   55.13    2.81
 -13  -5  10   56.07    2.76
  13  -5 -10   55.85    2.91
 -13  -5  10   54.31    2.80
 -11   5   8    0.72    0.47
 -11   5   8    0.20    0.38
 -11   5   8   -0.43    0.65
  11   5  -8    0.75    0.54
 -11  -5   8    0.81    0.34
  11  -5  -8    0.28    0.40
 -11  -5   8    0.25    0.43
  11  -5  -8    0.00    0.70
 -11  -5   8    0.37    0.24
  11  -5  -8    0.55    0.34
  11  -5  -8    1.46    0.47
 -11  -5   8    0.22    0.28
  11  -5  -8    0.22    0.33
  -9   5   6  127.33    6.21
   9   5  -6  127.24    6.21
   9   5  -6  128.15    6.34
  -9   5   6  118.72    6.50
  -9   5   6  128.47    6.16
  -9   5   6  129.03    6.23
  -9   5   6  126.37    6.13
  -9  -5   6  124.15    6.14
   9  -5  -6  129.86    6.27
   9  -5  -6  124.41    6.17
  -9  -5   6  129.34    6.29
  -9  -5   6  129.98    6.13
   9  -5  -6  125.42    6.22
   9  -5  -6  133.44    6.23
   9  -5  -6  129.59    6.45
   9  -5  -6  127.61    6.47
   9  -5  -6  129.03    6.12
  -9  -5   6  127.80    6.15
  -7   5   4    3.08    0.40
  -7   5   4    3.29    0.42
  -7   5   4    3.33    0.67
  -7   5   4    3.60    0.42
   7   5  -4    2.52    0.57
   7   5  -4    3.33    0.56
  -7   5   4    3.56    0.37
  -7   5   4    3.73    0.45
   7   5  -4    3.33    0.44
   7  -5  -4    2.99    0.40
   7  -5  -4    3.44    0.53
  -7  -5   4    3.13    0.38
   7  -5  -4    2.61    0.42
  -7  -5   4    3.54    0.44
   7  -5  -4    3.22    0.36
   7  -5  -4    3.65    0.48
   7  -5  -4    3.58    0.58
  -7  -5   4    3.46    0.48
   7  -5  -4    3.68    0.62
  -7  -5   4    3.04    0.36
   5   5  -2   21.50    1.23
  -5   5   2   24.23    1.35
   5   5  -2   24.78    1.50
  -5   5   2   24.63    1.27
   5   5  -2   19.94    1.35
  -5   5   2   24.65    1.25
   5   5  -2   20.59    1.53
  -5   5   2   23.56    1.63
  -5  -5   2   24.83    1.28
   5  -5  -2   22.59    1.47
   5  -5  -2   23.48    1.29
   5  -5  -2   23.35    1.34
  -5  -5   2   24.78    1.31
  -5  -5   2   23.73    1.32
   5  -5  -2   22.79    1.46
  -5  -5   2   23.58    1.31
   5  -5  -2   24.84    1.26
  -5  -5   2   24.58    1.27
   5  -5  -2   22.16    1.70
   5  -5  -2   24.05    1.37
  -3   5   0    1.85    0.50
  -3   5   0    1.91    0.27
   3   5   0    1.76    0.49
   3   5   0    1.86    0.26
   3   5   0    1.85    0.49
  -3   5   0    1.43    0.32
   3   5   0    1.78    0.38
  -3   5   0    1.70    0.41
   3   5   0    1.66    0.26
  -3  -5   0    1.39    0.29
  -3  -5   0    2.05    0.35
  -3  -5   0    1.55    0.29
   3  -5   0    1.73    0.34
   3  -5   0    1.07    0.40
   3  -5   0    1.79    0.49
  -3  -5   0    1.71    0.34
   3  -5   0    1.49    0.27
   3  -5   0    1.69    0.29
  -3  -5   0    1.39    0.19
  -3  -5   0    1.41    0.31
   1   5   2    0.19    0.39
   1   5   2    0.49    0.31
  -1   5  -2    0.18    0.36
  -1   5  -2    0.13    0.21
   1   5   2    0.25    0.27
   1   5   2    0.21    0.36
   1   5   2   -0.06    0.21
  -1   5  -2    0.36    0.53
  -1   5  -2    0.52    0.20
  -1  -5  -2    0.48    0.30
  -1  -5  -2    0.12    0.25
  -1  -5  -2   -0.02    0.19
  -1  -5  -2    0.50    0.27
   1  -5   2    0.13    0.27
   1  -5   2    0.24    0.22
   1  -5   2   -0.14    0.22
  -1  -5  -2    0.21    0.24
   1  -5   2    0.22    0.20
  -1  -5  -2    0.14    0.23
   1  -5   2   -0.06    0.31
   1  -5   2   -0.03    0.25
   1  -5   2    0.87    0.44
   1   5  -4   57.81    2.73
  -1   5   4   51.50    2.85
  -1   5   4   54.53    2.91
   1   5  -4   57.84    2.78
   1   5  -4   58.31    2.94
  -1   5   4   57.69    2.76
  -1   5   4   55.52    3.03
  -1   5   4   56.81    2.86
   1   5  -4   54.53    2.93
  -1  -5   4   55.86    2.80
  -1  -5   4   50.18    2.72
   1  -5  -4   55.83    2.79
  -1  -5   4   54.27    2.74
   1  -5  -4   54.59    2.75
  -1  -5   4   56.01    2.78
   1  -5  -4   55.76    2.82
   1  -5  -4   57.31    2.78
  -1  -5   4   59.21    2.74
  -1  -5   4   54.90    2.74
   3   5  -6   17.64    1.59
   3   5  -6   21.12    1.11
  -3   5   6   19.32    1.13
  -3   5   6   21.46    1.37
  -3   5   6   17.17    1.33
  -3   5   6   21.68    1.51
   3   5  -6   19.18    1.40
  -3   5   6   21.69    1.18
   3   5  -6   20.56    1.09
  -3   5   6   21.16    1.21
   3  -5  -6   21.58    1.42
  -3  -5   6   19.81    1.13
   3  -5  -6   20.34    1.12
   3  -5  -6   20.03    1.18
   3  -5  -6   20.82    1.22
  -3  -5   6   20.52    1.15
  -3  -5   6   20.28    1.14
   3  -5  -6   20.65    1.21
  -3  -5   6   19.13    1.11
  -5   5   8  107.66    5.61
  -5   5   8  112.58    5.54
  -5   5   8  104.52    5.48
  -5   5   8  111.14    5.28
   5   5  -8  105.52    5.24
   5   5  -8  121.82    5.36
   5   5  -8  103.96    5.47
   5  -5  -8  107.46    5.36
  -5  -5   8  107.00    5.29
   5  -5  -8  109.64    5.33
  -5  -5   8  112.89    5.27
   5  -5  -8  104.54    5.37
  -5  -5   8  112.04    5.23
   5  -5  -8  108.70    5.28
  -5  -5   8  107.73    5.28
   5  -5  -8  114.76    5.65
  -7   5  10    4.51    0.97
   7   5 -10    3.19    0.63
  -7   5  10    3.07    0.85
  -7   5  10    3.69    1.16
  -7   5  10    5.23    0.48
  -7  -5  10    5.03    0.43
  -7  -5  10    4.57    0.54
  -7  -5  10    4.31    0.48
   7  -5 -10    4.34    0.58
   7  -5 -10    3.24    0.59
  -7  -5  10    4.31    0.50
   9   5 -12   47.40    2.68
  -9   5  12   51.66    2.83
  -9   5  12   44.49    2.99
  -9  -5  12   51.69    2.58
   9  -5 -12   47.53    2.52
   9  -5 -12   47.55    2.60
  -9  -5  12   50.27    2.41
  -9  -5  12   47.52    2.38
 -11   5  14   19.14    1.58
  11   5 -14   15.01    1.34
 -11   5  14   14.66    1.83
 -11  -5  14   16.96    1.28
  11  -5 -14   17.48    1.20
  11  -5 -14   15.11    1.29
 -13   5  16   40.20    2.38
  13   5 -16   33.20    2.06
 -13   5  16   32.12    2.78
 -13  -5  16   31.87    2.19
  13  -5 -16   34.84    2.00
 -16   6  13   -0.41    1.15
  16   6 -13    0.87    0.69
 -16   6  13    1.62    0.86
  16  -6 -13    0.86    0.76
  16  -6 -13    1.48    0.58
 -16  -6  13    1.43    0.80
 -16  -6  13    1.92    0.68
 -14   6  11    1.43    0.73
 -14   6  11    3.21    1.16
  14   6 -11    3.21    0.72
  14  -6 -11    1.54    0.65
  14  -6 -11    2.02    0.54
 -14  -6  11    1.78    0.73
 -14  -6  11    3.29    0.59
 -12   6   9   28.56    2.45
  12   6  -9   31.57    2.03
 -12   6   9   29.14    1.94
  12   6  -9   31.32    2.03
 -12  -6   9   31.34    1.74
  12  -6  -9   29.09    1.88
 -12  -6   9   30.58    1.65
  12  -6  -9   30.09    1.76
 -12  -6   9   29.89    1.96
  10   6  -7    7.88    0.92
 -10   6   7    8.11    1.18
  10   6  -7    6.37    0.86
 -10   6   7    7.59    0.99
 -10  -6   7    6.74    0.65
  10  -6  -7    6.45    0.69
  10  -6  -7    7.10    0.77
  10  -6  -7    7.61    1.10
 -10  -6   7    6.39    0.80
 -10  -6   7    7.37    0.72
   8   6  -5   99.94    5.43
  -8   6   5  108.75    5.21
  -8   6   5  106.35    5.65
  -8   6   5  105.87    5.26
  -8   6   5  109.16    5.21
   8   6  -5  106.96    5.45
   8  -6  -5  104.74    5.52
  -8  -6   5  107.86    5.25
  -8  -6   5  110.50    5.20
  -8  -6   5  103.58    5.23
   8  -6  -5  107.45    5.20
   8  -6  -5  102.78    5.32
  -8  -6   5  106.26    5.20
   8  -6  -5  105.28    5.23
   8  -6  -5  110.99    5.36
   8  -6  -5  114.39    5.35
  -6   6   3    0.28    0.36
   6   6  -3    0.15    0.52
  -6   6   3   -0.19    0.61
   6  -6  -3    0.09    0.37
  -6  -6   3    0.28    0.30
   6  -6  -3    0.25    0.42
   6  -6  -3    0.45    0.33
  -6  -6   3    0.01    0.31
   6  -6  -3   -0.69    0.50
  -6  -6   3   -0.22    0.40
   6  -6  -3    0.11    0.28
  -6  -6   3   -0.23    0.32
  -4   6   1   70.13    3.71
   4   6  -1   68.99    3.57
  -4   6   1   68.76    3.39
   4   6  -1   68.14    3.19
   4   6  -1   63.26    3.52
   4  -6  -1   65.97    3.37
  -4  -6   1   60.37    3.39
  -4  -6   1   66.70    3.33
   4  -6  -1   64.77    3.31
   4  -6  -1   68.44    3.27
  -4  -6   1   66.00    3.34
   4  -6  -1   65.84    3.46
   4  -6  -1   66.25    3.31
   4  -6  -1   62.55    3.36
  -4  -6   1   67.47    3.30
   2   6   1   16.85    1.29
   2   6   1   16.00    0.94
   2   6   1   16.39    1.36
  -2   6  -1   16.20    1.41
  -2   6  -1   17.63    1.24
   2  -6   1   13.73    1.02
   2  -6   1   14.00    1.15
  -2  -6  -1   16.73    0.89
  -2  -6  -1   15.62    1.07
  -2  -6  -1   16.88    1.04
  -2  -6  -1   15.44    1.05
   2  -6   1   16.53    1.00
   2  -6   1   15.38    0.98
   2  -6   1   17.52    0.99
  -2  -6  -1   14.57    1.09
   2  -6   1   14.28    1.14
   0   6  -3   35.20    2.25
   0   6  -3   36.68    2.27
   0   6   3   35.68    2.25
   0   6   3   38.02    2.07
   0   6   3   37.61    1.94
   0  -6  -3   36.06    1.94
   0  -6  -3   34.44    1.97
   0  -6  -3   35.68    1.96
   0  -6   3   37.52    1.87
   0  -6   3   34.14    1.84
   0  -6   3   37.08    1.88
   0  -6   3   32.98    2.14
   0  -6   3   37.29    1.98
   0  -6  -3   35.74    1.86
   0  -6   3   35.57    1.89
  -2   6   5    0.26    0.43
   2   6  -5    0.05    0.49
  -2   6   5   -0.36    0.51
   2   6  -5   -0.20    0.46
  -2   6   5    0.18    0.40
  -2  -6   5   -0.31    0.33
   2  -6  -5    0.08    0.33
   2  -6  -5    0.32    0.35
  -2  -6   5   -0.19    0.25
   2  -6  -5    0.05    0.32
  -2  -6   5    0.10    0.31
  -2  -6   5    0.22    0.36
   2  -6  -5   -0.19    0.27
   2  -6  -5    0.40    0.37
  -2  -6   5    0.04    0.30
   4   6  -7   79.72    4.60
  -4   6   7   81.82    4.56
   4   6  -7   97.19    4.57
  -4   6   7   89.40    4.81
  -4   6   7   91.77    4.42
   4  -6  -7   91.99    4.45
  -4  -6   7   87.94    4.43
  -4  -6   7   90.73    4.41
   4  -6  -7   92.57    4.39
   4  -6  -7   92.06    4.51
   4  -6  -7   90.11    4.51
   4  -6  -7   90.09    4.48
  -4  -6   7   88.38    4.39
  -4  -6   7   92.00    4.35
  -4  -6   7   92.04    4.42
   6   6  -9    0.75    0.61
   6   6  -9    1.74    0.51
  -6   6   9    1.71    0.39
  -6   6   9    1.68    0.78
  -6   6   9    1.88    0.66
   6   6  -9    1.79    0.33
  -6  -6   9    1.29    0.38
  -6  -6   9    1.64    0.30
   6  -6  -9    1.52    0.39
   6  -6  -9    1.96    0.54
  -6  -6   9    1.28    0.41
   6  -6  -9    1.40    0.43
  -6  -6   9    1.65    0.43
  -6  -6   9    1.42    0.38
  -8   6  11   22.81    2.04
   8   6 -11   24.24    1.74
  -8   6  11   24.31    1.29
  -8   6  11   22.80    1.83
   8  -6 -11   22.94    1.57
  -8  -6  11   25.50    1.51
  -8  -6  11   23.39    1.27
   8  -6 -11   22.63    1.46
  10   6 -13   -0.24    0.64
 -10   6  13    0.22    0.91
 -10   6  13   -1.04    0.71
  10  -6 -13    0.21    0.48
 -10  -6  13    0.42    0.56
  10  -6 -13    0.50    0.66
 -12   6  15    0.48    0.87
  12   6 -15    0.32    0.70
 -12   6  15    4.33    1.35
  12  -6 -15    2.28    0.63
 -12  -6  15    3.56    0.79
 -13   7  10    3.79    1.43
 -13   7  10    3.46    0.82
  13   7 -10    2.83    0.81
 -13  -7  10    3.96    0.68
  13  -7 -10    3.42    0.64
 -13  -7  10    3.56    0.72
  13  -7 -10    2.55    0.78
 -11   7   8    1.54    0.65
 -11   7   8    1.52    1.10
  11   7  -8    1.96    0.88
  11  -7  -8    0.78    0.62
  11  -7  -8    2.40    0.56
 -11  -7   8    1.00    0.53
 -11  -7   8    2.50    0.55
 -11  -7   8    2.05    0.60
  -9   7   6   41.13    2.94
   9   7  -6   38.49    2.52
   9   7  -6   35.50    2.48
   9  -7  -6   38.83    2.15
  -9  -7   6   38.54    2.11
   9  -7  -6   38.47    2.25
  -9  -7   6   39.79    2.15
  -9  -7   6   36.26    2.19
   9  -7  -6   39.98    2.06
   7   7  -4   17.52    1.59
   7   7  -4   12.73    1.54
  -7   7   4   16.30    1.19
  -7   7   4   17.64    1.86
   7  -7  -4   17.33    1.30
  -7  -7   4   14.61    1.15
  -7  -7   4   16.52    1.09
   7  -7  -4   15.29    1.14
   7  -7  -4   17.41    1.28
  -7  -7   4   15.72    1.20
   7  -7  -4   17.42    1.07
   5   7  -2   14.94    1.54
   5   7  -2   14.52    1.47
  -5   7   2   15.27    1.16
  -5   7   2   14.28    1.74
  -5  -7   2   14.10    1.08
   5  -7  -2   13.99    1.04
   5  -7  -2   12.74    1.11
   5  -7  -2   13.81    0.97
  -5  -7   2   14.44    1.12
   5  -7  -2   14.07    1.15
  -5  -7   2   13.53    1.00
   5  -7  -2   14.06    1.06
  -5  -7   2   14.61    1.02
   3   7   0    1.97    0.69
   3   7   0   -0.33    0.68
  -3   7   0    0.47    0.51
  -3   7   0    0.92    0.78
   3  -7   0    1.00    0.38
  -3  -7   0    0.04    0.40
  -3  -7   0    1.16    0.39
  -3  -7   0    0.56    0.40
   3  -7   0    1.18    0.48
   3  -7   0    1.42    0.39
  -3  -7   0   -0.16    0.44
   3  -7   0    0.56    0.38
   3  -7   0    0.06    0.38
   1   7   2    0.37    0.71
  -1   7  -2    0.07    0.58
   1   7   2    0.12    0.32
   1   7   2    0.51    0.58
  -1   7  -2   -0.21    0.77
   1  -7   2    0.03    0.45
  -1  -7  -2    0.74    0.41
  -1  -7  -2    0.53    0.36
  -1  -7  -2    0.31    0.42
   1  -7   2    0.29    0.37
  -1  -7  -2    0.07    0.44
  -1  -7  -2    0.10    0.27
   1  -7   2    0.94    0.37
   1  -7   2   -0.09    0.34
   1   7  -4   16.82    1.81
  -1   7   4   15.98    1.94
   1   7  -4   17.89    1.51
  -1   7   4   18.69    1.20
  -1   7   4   16.37    1.71
  -1  -7   4   16.66    1.24
   1  -7  -4   16.56    1.20
  -1  -7   4   19.41    1.14
   1  -7  -4   17.57    1.11
   1  -7  -4   16.78    1.09
  -1  -7   4   15.02    1.31
   1  -7  -4   17.17    1.25
  -1  -7   4   17.57    1.08
   1  -7  -4   16.05    1.24
  -3   7   6   24.11    1.49
  -3   7   6   23.28    2.02
   3   7  -6   21.10    1.76
  -3   7   6   23.62    1.64
   3  -7  -6   23.19    1.47
   3  -7  -6   23.92    1.56
  -3  -7   6   22.71    1.42
  -3  -7   6   24.84    1.41
   3  -7  -6   22.31    1.38
   3  -7  -6   21.42    1.59
  -3  -7   6   23.73    1.51
  -5   7   8   56.39    2.72
  -5   7   8   56.97    3.38
   5   7  -8   48.76    3.02
  -5   7   8   50.53    2.96
  -5  -7   8   54.09    2.73
  -5  -7   8   44.38    2.74
   5  -7  -8   52.26    2.84
  -5  -7   8   52.22    2.73
   5  -7  -8   53.12    2.68
   5  -7  -8   52.47    2.76
  -7   7  10    1.45    0.72
   7   7 -10    1.15    0.76
  -7   7  10   -0.35    1.01
  -7   7  10   -0.45    0.77
   7  -7 -10    0.00    0.60
  -7  -7  10    0.24    0.51
   7  -7 -10   -0.09    0.47
  -7  -7  10    0.55    0.50
  -7  -7  10    0.28    0.51
  -9   7  12    3.99    1.25
   9   7 -12    1.24    0.80
  -9   7  12    2.83    1.00
   9  -7 -12    3.22    0.84
  -9  -7  12    4.11    0.73
  -9  -7  12    2.90    0.55
   9  -7 -12    2.06    0.59
   8   8  -5   23.45    2.12
  -8   8   5   29.24    2.93
  -8  -8   5   26.00    1.64
   8  -8  -5   27.25    1.84
  -8  -8   5   24.62    1.70
  -8  -8   5   26.46    1.79
   8  -8  -5   25.41    1.55
   8  -8  -5   24.54    1.66
   6   8  -3    5.31    1.11
  -6   8   3    5.14    1.50
  -6   8   3    5.62    0.76
  -6  -8   3    4.19    0.67
   6  -8  -3    5.25    0.63
  -6  -8   3    5.39    0.77
   6  -8  -3    4.26    0.78
  -6  -8   3    4.26    0.61
   6  -8  -3    3.81    0.65
  -4   8   1    3.82    0.73
   4   8  -1    4.26    1.13
   4   8  -1    3.49    0.91
  -4  -8   1    3.11    0.73
  -4  -8   1    3.37    0.62
  -4  -8   1    4.87    0.62
   4  -8  -1    3.07    0.57
   4  -8  -1    4.32    0.58
   4  -8  -1    3.83    0.76
  -2   8  -1    0.57    0.69
   2   8   1   -0.24    1.10
   2   8   1    0.01    0.77
   2  -8   1   -0.33    0.60
  -2  -8  -1   -0.33    0.55
  -2  -8  -1    0.22    0.47
   2  -8   1    0.17    0.45
   2  -8   1    1.20    0.50
  -2  -8  -1   -0.31    0.48
   0   8   3    3.23    0.75
   0   8  -3    3.00    0.81
   0   8   3    2.50    1.01
   0  -8   3    1.13    0.66
   0  -8  -3    0.84    0.53
   0  -8   3    2.32    0.55
   0  -8  -3    3.10    0.72
   0  -8  -3    2.05    0.50
   0  -8   3    3.02    0.56
  -2   8   5    3.12    0.62
   2   8  -5    2.16    0.90
  -2   8   5    0.96    1.14
  -2   8   5    2.23    0.68
  -2  -8   5    2.43    0.69
   2  -8  -5    1.81    0.58
  -2  -8   5    2.74    0.59
  -2  -8   5    2.39    0.56
   2  -8  -5    3.76    0.75
   2  -8  -5    1.98    0.50
  -4   8   7   17.84    1.53
  -4   8   7   17.04    1.29
   4   8  -7   11.37    1.41
  -4   8   7   16.26    2.33
  -4  -8   7   18.71    1.26
   4  -8  -7   14.38    1.16
  -4  -8   7   15.44    1.27
  -4  -8   7   12.38    1.33
   4  -8  -7   13.71    1.41
   4  -8  -7   14.61    1.30
 -24   0  20  122.02    6.21
 -24   0  20  125.58    6.50
 -22   0  18    1.46    0.60
 -22   0  18    1.40    0.78
  20   0 -16   49.18    2.49
 -20   0  16   43.94    2.61
  20   0 -16   49.38    2.39
 -20   0  16   50.55    2.92
  20   0 -16   46.73    2.41
 -20   0  16   48.23    2.58
 -18   0  14  124.34    5.53
 -18   0  14  110.27    5.52
  18   0 -14  119.60    5.48
 -18   0  14  113.90    5.80
  18   0 -14  105.34    5.44
  18   0 -14  112.23    5.39
 -18   0  14  105.74    5.53
  18   0 -14  106.77    5.37
  16   0 -12   43.43    2.55
  16   0 -12   46.29    2.29
 -16   0  12   44.64    2.66
 -16   0  12   46.33    2.40
 -16   0  12   39.57    2.40
  16   0 -12   45.04    2.33
  16   0 -12   44.48    2.27
  16   0 -12   48.94    2.37
 -16   0  12   51.85    2.41
  14   0 -10    5.72    0.76
  14   0 -10    6.39    0.54
  14   0 -10    6.47    0.54
 -14   0  10    5.83    0.64
 -14   0  10    5.61    0.59
  14   0 -10    6.23    0.59
 -14   0  10    7.34    0.63
 -14   0  10    6.00    0.87
  12   0  -8  395.80   18.42
 -12   0   8  328.83   18.55
 -12   0   8  373.07   18.40
  12   0  -8  379.80   18.37
  12   0  -8  406.57   18.58
 -12   0   8  441.10   18.45
 -12   0   8  398.80   18.44
  12   0  -8  386.97   18.39
 -10   0   6  149.74    6.52
  10   0  -6  133.36    6.48
 -10   0   6  135.24    6.49
  10   0  -6  140.75    6.61
 -10   0   6  132.00    6.45
 -10   0   6  124.82    6.61
  10   0  -6  137.27    6.44
  10   0  -6  129.10    6.48
  -8   0   4   17.89    0.92
   8   0  -4   14.25    0.89
   8   0  -4   16.12    0.95
   8   0  -4   15.66    0.88
   8   0  -4   16.61    0.83
  -8   0   4   16.40    0.88
   6   0  -2    0.29    0.15
  -6   0   2    0.54    0.12
   6   0  -2    0.50    0.16
  -6   0   2    0.74    0.17
   6   0  -2    0.84    0.14
   4   0   0  264.88   11.62
  -4   0   0  210.14   11.60
  -4   0   0  262.53   11.61
  -4   0   0  263.80   11.58
   4   0   0  226.66   11.60
   2   0   2  116.62    5.87
  -2   0  -2  116.02    5.86
  -2   0  -2  130.66    5.85
   2   0   2  125.28    5.86
  -2   0  -2  125.96    5.86
   2   0   2  126.43    5.88
  -2   0  -2  125.72    5.88
   2   0   2  125.69    5.84
   0   0   4  109.45    4.95
   0   0   4  104.82    4.94
   0   0   4  100.50    4.97
   0   0   4  104.58    4.95
   0   0  -4  108.70    4.95
   0   0   4  102.90    4.97
   0   0  -4  102.08    4.95
  -2   0   6  773.22   36.40
  -4   0   8    0.78    0.14
  -4   0   8    0.78    0.15
  -4   0   8    0.73    0.15
  -4   0   8    0.60    0.15
  -4   0   8    0.58    0.18
  -4   0   8    0.64    0.21
   4   0  -8    0.78    0.13
   4   0  -8    0.45    0.18
   4   0  -8    0.67    0.15
   6   0 -10  110.40    5.26
   6   0 -10  115.84    5.25
   6   0 -10  109.41    5.31
  -6   0  10  109.31    5.27
  -6   0  10  105.33    5.27
   6   0 -10  117.18    5.33
  -6   0  10  111.50    5.24
  -6   0  10  104.83    5.31
  -6   0  10  110.61    5.27
  -6   0  10  106.08    5.38
  -8   0  12  203.94    9.94
  -8   0  12  215.34    9.85
  -8   0  12  197.85   10.02
  -8   0  12  199.66    9.90
   8   0 -12  203.38    9.92
   8   0 -12  212.37    9.84
   8   0 -12  210.35    9.85
   8   0 -12  217.53    9.95
  10   0 -14   47.05    2.32
  10   0 -14   47.44    2.48
 -10   0  14   47.69    2.49
  10   0 -14   46.65    2.43
 -10   0  14   43.01    2.40
 -10   0  14   51.52    2.42
 -10   0  14   44.94    2.57
  10   0 -14   46.57    2.33
  12   0 -16    1.72    0.61
 -12   0  16    3.60    0.54
  12   0 -16    3.65    0.43
 -12   0  16    3.26    0.57
 -12   0  16    2.42    0.49
 -12   0  16    3.83    0.65
 -14   0  18  163.07    7.82
 -14   0  18  158.93    7.89
 -14   0  18  146.50    7.73
 -14   0  18  169.32    7.77
 -16   0  20    6.59    0.89
 -16   0  20    9.17    1.26
 -23   1  19   51.32    2.96
 -23   1  19   55.09    3.29
  23  -1 -19   52.95    2.66
 -23  -1  19   49.85    2.88
 -23  -1  19   55.66    3.24
 -21   1  17   15.89    1.30
 -21   1  17   14.60    1.35
  21   1 -17   19.28    1.21
  21   1 -17   18.35    1.10
  21   1 -17   15.78    1.05
 -21   1  17   17.78    1.67
  21  -1 -17   16.19    1.10
  21  -1 -17   18.49    1.24
 -21  -1  17   15.57    1.30
 -21  -1  17   19.87    1.70
 -21  -1  17   17.64    1.25
  21  -1 -17   17.21    1.05
 -19   1  15    3.31    0.82
 -19   1  15    0.80    0.54
  19   1 -15    1.18    0.35
  19   1 -15    1.29    0.30
 -19   1  15    0.76    0.46
  19   1 -15    0.77    0.25
  19  -1 -15    1.26    0.34
 -19  -1  15    1.04    0.41
  19  -1 -15    1.71    0.37
 -19  -1  15    0.70    0.46
  19  -1 -15    1.09    0.42
 -19  -1  15    0.55    0.42
 -19  -1  15    1.28    0.68
  17   1 -13   92.79    4.28
 -17   1  13   78.61    4.37
  17   1 -13   84.25    4.22
 -17   1  13   93.18    4.37
 -17   1  13   98.10    4.37
 -17   1  13   88.37    4.61
  17   1 -13   83.18    4.23
  17   1 -13   80.23    4.46
  17   1 -13   88.97    4.19
  17  -1 -13   86.75    4.26
 -17  -1  13   77.73    4.56
 -17  -1  13   91.69    4.31
  17  -1 -13   86.76    4.30
 -17  -1  13   85.81    4.32
  17  -1 -13   86.05    4.30
  15   1 -11   43.21    2.22
  15   1 -11   39.38    2.38
  15   1 -11   43.49    2.21
 -15   1  11   36.48    2.30
 -15   1  11   43.93    2.55
 -15   1  11   46.59    2.40
 -15   1  11   49.90    2.31
  15   1 -11   44.50    2.16
  15   1 -11   43.01    2.19
 -15  -1  11   38.40    2.23
 -15  -1  11   46.13    2.27
  15  -1 -11   42.82    2.24
  15  -1 -11   45.32    2.28
 -15  -1  11   42.41    2.25
  15  -1 -11   44.10    2.24
  15  -1 -11   44.66    2.51
  13   1  -9   10.44    0.67
 -13   1   9   10.49    0.76
 -13   1   9   10.97    0.76
 -13   1   9   10.11    1.02
  13   1  -9    9.35    0.68
  13   1  -9   10.17    0.82
  13   1  -9   10.09    0.64
 -13   1   9    9.74    0.80
 -13  -1   9    8.95    0.69
  13  -1  -9   11.24    0.77
 -13  -1   9    9.42    0.93
  13  -1  -9   10.45    0.75
  13  -1  -9   10.13    0.69
 -13  -1   9   10.26    0.69
 -13  -1   9   10.65    0.74
  13  -1  -9   12.09    1.00
 -11   1   7  611.22   29.84
  11   1  -7  617.52   29.77
  11   1  -7  555.83   29.79
 -11   1   7  615.35   30.04
  11   1  -7  632.16   29.82
 -11   1   7  685.74   29.89
 -11   1   7  619.79   29.85
  11   1  -7  634.46   29.90
  11  -1  -7  711.50   30.08
  11  -1  -7  628.45   29.81
 -11  -1   7  613.10   29.94
  11  -1  -7  614.29   29.83
  11  -1  -7  669.27   29.87
 -11  -1   7  608.67   29.80
 -11  -1   7  669.05   29.84
  -9   1   5    8.86    0.57
   9   1  -5    7.98    0.53
   9   1  -5    6.98    0.55
  -9   1   5    8.74    0.61
   9   1  -5    9.46    0.49
  -9   1   5    9.09    0.57
   9   1  -5    8.52    0.60
  -9   1   5    7.57    0.77
   9  -1  -5    9.27    0.62
  -9  -1   5    9.34    0.55
   9  -1  -5    9.83    0.54
   9  -1  -5    9.17    0.80
   9  -1  -5    8.88    0.57
  -9  -1   5    8.20    0.62
  -9  -1   5    8.03    0.51
  -7   1   3  208.88    9.97
   7   1  -3  196.82   10.02
   7   1  -3  208.82   10.00
  -7   1   3  203.13   10.16
   7   1  -3  214.69   10.05
  -7   1   3  220.56   10.02
  -7   1   3  213.22   10.07
  -7  -1   3  202.56    9.98
   7  -1  -3  222.14   10.01
  -7  -1   3  206.59   10.00
   7  -1  -3  204.75   10.01
   7  -1  -3  233.11   10.23
   7  -1  -3  205.03   10.05
  -7  -1   3  213.83   10.06
  -7  -1   3  220.14   10.02
   5   1  -1  387.58   19.01
  -5   1   1  420.50   19.10
  -5   1   1  385.42   19.04
  -5  -1   1  415.33   19.01
   5  -1  -1  373.05   19.03
   5  -1  -1  439.24   19.16
   3   1   1  124.36    5.90
  -3   1  -1  128.68    5.91
   3   1   1  124.58    5.87
   3   1   1  124.19    5.91
  -3   1  -1  125.91    5.92
   3   1   1  128.01    5.93
  -3   1  -1  122.14    5.86
   3  -1   1  127.39    5.90
  -3  -1  -1  119.24    5.87
  -3  -1  -1  123.76    5.93
  -3  -1  -1  132.31    5.91
   3  -1   1  121.19    5.88
  -3  -1  -1  123.09    5.89
   3  -1   1  120.59    5.86
   3  -1   1  122.24    5.98
   1   1   3   14.69    0.70
   1   1   3   13.56    0.73
   1   1   3   14.46    0.74
   1   1   3   14.47    0.73
  -1   1  -3   14.24    0.69
   1   1   3   13.88    0.76
   1   1   3   13.63    0.72
   1  -1   3   15.01    0.75
  -1  -1  -3   14.23    0.76
  -1  -1  -3   14.54    0.72
   1  -1   3   13.68    0.69
  -1  -1  -3   14.90    0.74
   1  -1   3   12.77    0.74
   1  -1   3   14.28    0.69
  -1  -1  -3   14.02    0.72
  -1   1   5  560.59   26.75
  -1   1   5  561.99   26.76
  -1   1   5  546.05   26.69
   1  -1  -5  589.79   26.71
  -1  -1   5  578.27   26.72
  -3   1   7   64.61    3.04
  -3   1   7   64.77    3.10
  -3   1   7   64.58    3.06
  -3   1   7   62.15    3.12
  -3   1   7   64.09    3.05
  -3   1   7   65.37    3.04
  -3   1   7   60.55    3.08
  -3  -1   7   63.57    3.00
   3  -1  -7   62.42    3.03
  -3  -1   7   61.98    3.04
   3  -1  -7   60.73    3.01
  -3  -1   7   60.08    3.04
  -3  -1   7   65.78    3.06
  -5   1   9   14.20    0.91
  -5   1   9   15.44    0.86
  -5   1   9   14.05    0.88
  -5   1   9   15.05    0.85
  -5   1   9   15.96    0.77
  -5   1   9   15.68    0.87
  -5   1   9   14.93    0.97
   5  -1  -9   17.12    0.81
   5  -1  -9   15.56    0.90
  -5  -1   9   14.93    0.85
   5  -1  -9   15.35    0.84
  -5  -1   9   15.98    0.86
  -5  -1   9   15.37    0.90
   5  -1  -9   15.43    0.96
  -5  -1   9   15.28    0.80
   5  -1  -9   14.57    0.80
   5  -1  -9   14.45    0.84
  -7   1  11    4.71    0.52
  -7   1  11    4.91    0.61
  -7   1  11    6.08    0.57
  -7   1  11    5.19    0.52
  -7   1  11    6.13    0.69
  -7  -1  11    5.17    0.49
   7  -1 -11    5.58    0.54
  -7  -1  11    6.90    0.61
  -7  -1  11    5.01    0.51
   7  -1 -11    4.80    0.43
   7  -1 -11    6.05    0.66
  -7  -1  11    4.91    0.45
  -7  -1  11    5.78    0.43
  -9   1  13   18.27    1.16
  -9   1  13   18.28    1.37
  -9   1  13   20.24    1.18
  -9   1  13   18.12    1.26
  -9   1  13   18.06    1.15
  -9  -1  13   19.88    1.17
  -9  -1  13   18.59    1.09
  -9  -1  13   20.33    1.24
  -9  -1  13   18.09    1.18
   9  -1 -13   21.06    1.32
   9  -1 -13   19.38    1.10
   9  -1 -13   19.51    1.18
  -9  -1  13   21.64    1.08
 -11   1  15   40.17    2.27
 -11   1  15   38.20    2.18
 -11   1  15   42.06    2.20
 -11   1  15   37.75    2.42
 -11   1  15   41.84    2.19
 -11  -1  15   38.47    2.10
 -11  -1  15   45.50    2.10
 -11  -1  15   41.40    2.21
  11  -1 -15   39.15    2.10
 -11  -1  15   41.67    2.24
 -13   1  17   25.18    1.89
 -13   1  17   26.67    1.63
 -13   1  17   24.80    1.70
 -13  -1  17   29.15    1.55
  13  -1 -17   26.28    1.47
 -13  -1  17   24.78    1.52
 -13  -1  17   26.51    1.65
 -13  -1  17   28.83    1.71
 -15   1  19  137.98    7.05
 -15   1  19  141.86    6.90
 -15  -1  19  136.18    6.75
 -15  -1  19  133.96    6.82
 -15  -1  19  142.60    6.83
 -17   1  21    0.39    0.69
 -17   1  21    1.77    0.88
 -17  -1  21    0.28    0.63
 -17  -1  21    1.11    0.68
 -24   2  20   79.40    4.35
 -24   2  20   76.10    4.65
 -24  -2  20   83.09    4.57
 -24  -2  20   88.21    4.33
 -22   2  18    0.64    0.85
 -22   2  18   -0.37    0.59
  22   2 -18    0.73    0.44
  22  -2 -18    0.75    0.43
 -22  -2  18    1.26    0.86
  20   2 -16   31.18    1.66
 -20   2  16   33.61    1.90
 -20   2  16   28.96    1.93
 -20   2  16   28.47    2.19
  20   2 -16   28.82    1.57
  20   2 -16   27.48    1.66
 -20  -2  16   31.84    1.78
  20  -2 -16   28.67    1.73
  20  -2 -16   28.87    1.74
  20  -2 -16   30.34    1.71
 -20  -2  16   29.68    2.15
 -18   2  14   33.02    2.07
 -18   2  14   33.79    2.52
  18   2 -14   38.59    1.90
  18   2 -14   35.80    1.81
 -18   2  14   33.33    2.13
  18   2 -14   35.64    1.92
  18  -2 -14   36.56    1.98
 -18  -2  14   35.59    1.96
  18  -2 -14   34.23    1.96
 -18  -2  14   36.62    2.03
 -16   2  12   12.44    0.97
  16   2 -12   13.18    0.72
  16   2 -12   12.76    1.03
 -16   2  12   12.09    1.32
  16   2 -12   12.98    0.91
 -16   2  12   10.65    0.89
 -16   2  12   11.07    1.07
 -16   2  12   13.31    1.01
 -16  -2  12   13.30    0.86
  16  -2 -12   13.05    0.94
  16  -2 -12   10.77    1.22
  16  -2 -12   13.44    0.91
  16  -2 -12   11.83    0.94
 -16  -2  12    9.04    1.18
 -16  -2  12   11.75    0.89
 -14   2  10    2.47    0.60
  14   2 -10    3.74    0.52
  14   2 -10    3.01    0.43
 -14   2  10    3.04    0.46
  14   2 -10    3.87    0.41
 -14   2  10    3.91    0.52
  14   2 -10    4.07    0.37
 -14   2  10    3.85    0.43
 -14   2  10    3.62    0.54
  14  -2 -10    2.71    0.33
  14  -2 -10    3.53    0.42
  14  -2 -10    3.04    0.46
 -14  -2  10    3.78    0.45
 -14  -2  10    2.50    0.36
 -14  -2  10    2.65    0.60
  14  -2 -10    4.11    0.53
  14  -2 -10    4.00    0.65
 -12   2   8  187.50    9.43
 -12   2   8  197.11    9.35
  12   2  -8  196.02    9.36
 -12   2   8  203.67    9.45
  12   2  -8  184.05    9.33
 -12   2   8  205.28    9.41
  12   2  -8  196.91    9.41
  12   2  -8  197.39    9.44
  12   2  -8  200.46    9.31
 -12   2   8  197.28    9.69
  12  -2  -8  183.69    9.36
  12  -2  -8  191.11    9.31
  12  -2  -8  198.97    9.44
 -12  -2   8  193.73    9.35
 -12  -2   8  196.94    9.36
  12  -2  -8  198.66    9.39
  12  -2  -8  217.68    9.67
 -12  -2   8  198.91    9.35
 -12  -2   8  191.92    9.50
  10   2  -6  117.55    5.40
 -10   2   6  109.31    5.40
  10   2  -6  114.70    5.28
 -10   2   6  118.68    5.36
  10   2  -6  110.89    5.33
 -10   2   6  112.76    5.39
 -10   2   6  108.89    5.62
  10   2  -6   97.73    5.32
 -10  -2   6  113.18    5.43
 -10  -2   6  110.37    5.32
  10  -2  -6  101.88    5.31
  10  -2  -6  111.90    5.73
 -10  -2   6  115.17    5.33
  10  -2  -6  108.54    5.34
 -10  -2   6  114.68    5.32
  10  -2  -6  112.90    5.36
  10  -2  -6  113.12    5.41
  -8   2   4   49.28    2.68
   8   2  -4   51.85    2.47
  -8   2   4   51.94    2.43
  -8   2   4   49.31    2.39
  -8   2   4   48.17    2.44
   8   2  -4   46.45    2.43
   8   2  -4   52.25    2.37
   8   2  -4   47.62    2.41
  -8   2   4   50.59    2.47
  -8  -2   4   49.78    2.49
   8  -2  -4   50.14    2.44
  -8  -2   4   48.11    2.39
   8  -2  -4   46.98    2.42
  -8  -2   4   52.15    2.42
   8  -2  -4   48.55    2.48
   8  -2  -4   49.55    2.43
  -8  -2   4   50.44    2.41
   8  -2  -4   48.25    2.64
  -6   2   2    2.92    0.24
  -6   2   2    2.62    0.46
   6   2  -2    2.95    0.32
   6   2  -2    2.77    0.31
   6   2  -2    2.73    0.22
  -6   2   2    2.69    0.28
  -6   2   2    2.83    0.21
   6   2  -2    2.67    0.26
  -6  -2   2    2.93    0.25
  -6  -2   2    2.84    0.23
  -6  -2   2    2.76    0.34
   6  -2  -2    2.83    0.33
   6  -2  -2    2.74    0.22
   6  -2  -2    2.47    0.37
   6  -2  -2    2.80    0.31
   6  -2  -2    2.70    0.28
   6  -2  -2    2.56    0.25
  -6  -2   2    2.81    0.26
   4   2   0  135.26    6.51
  -4   2   0  126.08    6.61
   4   2   0  137.17    6.46
  -4   2   0  141.45    6.47
  -4   2   0  136.47    6.44
  -4   2   0  143.71    6.45
   4   2   0  139.46    6.53
   4   2   0  131.71    6.46
   4   2   0  128.68    6.48
  -4  -2   0  131.57    6.52
   4  -2   0  138.41    6.58
   4  -2   0  134.42    6.46
  -4  -2   0  144.20    6.50
   4  -2   0  137.96    6.48
   4  -2   0  136.40    6.45
   4  -2   0  143.26    6.51
  -4  -2   0  129.90    6.45
   4  -2   0  136.87    6.50
  -4  -2   0  139.99    6.48
   2   2   2   32.66    1.64
  -2   2  -2   34.68    1.61
   2   2   2   33.89    1.65
  -2   2  -2   32.97    1.67
  -2   2  -2   32.47    1.60
   2   2   2   34.25    1.62
   2   2   2   33.10    1.68
   2  -2   2   32.53    1.61
  -2  -2  -2   32.87    1.64
   2  -2   2   35.27    1.67
  -2  -2  -2   31.68    1.63
  -2  -2  -2   32.86    1.62
  -2  -2  -2   35.70    1.68
  -2  -2  -2   31.98    1.69
   2  -2   2   33.18    1.64
   2  -2   2   33.44    1.60
  -2  -2  -2   33.23    1.64
   2  -2   2   34.99    1.69
   0   2  -4   19.26    1.08
   0   2   4   18.85    1.06
   0   2   4   19.92    1.13
   0   2   4   20.17    1.10
   0   2   4   21.08    1.02
   0   2   4   21.14    1.05
   0   2   4   19.24    1.07
   0  -2  -4   20.24    1.01
   0  -2  -4   20.38    1.05
   0  -2  -4   22.25    1.08
   0  -2  -4   20.27    1.05
   0  -2   4   19.79    1.00
   0  -2  -4   19.94    1.03
   0  -2   4   20.92    1.08
   0  -2  -4   19.73    1.04
  -2   2   6  586.01   28.75
  -2   2   6  606.41   28.75
  -2   2   6  610.78   28.79
  -2   2   6  602.52   28.81
  -2   2   6  616.91   28.69
   2   2  -6  557.62   28.75
   2  -2  -6  606.44   28.69
  -2  -2   6  597.65   28.69
   2  -2  -6  626.52   28.72
  -2  -2   6  643.11   28.76
   2  -2  -6  603.90   28.70
   2  -2  -6  649.63   28.75
   2  -2  -6  616.81   28.75
  -4   2   8   12.41    0.85
  -4   2   8   13.91    0.95
   4   2  -8   11.35    0.85
  -4   2   8   14.02    0.76
  -4   2   8   14.11    0.81
  -4   2   8   13.93    0.79
  -4   2   8   13.24    0.88
  -4   2   8   13.53    0.88
   4  -2  -8   13.25    0.79
  -4  -2   8   14.28    0.78
   4  -2  -8   13.15    0.78
   4  -2  -8   14.41    0.81
   4  -2  -8   14.03    0.76
  -4  -2   8   15.08    0.84
  -4  -2   8   13.56    0.74
  -6   2  10   34.56    1.72
  -6   2  10   33.58    1.69
  -6   2  10   31.92    1.81
   6   2 -10   30.30    1.73
  -6   2  10   33.83    1.74
  -6   2  10   31.09    1.87
   6  -2 -10   32.57    1.71
   6  -2 -10   32.39    1.65
   6  -2 -10   35.28    1.88
   6  -2 -10   31.31    1.75
   6  -2 -10   36.08    1.70
  -6  -2  10   32.17    1.67
  -6  -2  10   33.59    1.74
   6  -2 -10   32.62    1.69
  -8   2  12  115.83    5.71
  -8   2  12  120.30    5.66
   8   2 -12  114.75    5.66
  -8   2  12  114.03    5.86
  -8   2  12  120.82    5.70
  -8   2  12  117.68    5.77
   8  -2 -12  121.94    5.86
   8  -2 -12  108.41    5.59
  -8  -2  12  116.11    5.65
   8  -2 -12  106.56    5.75
   8  -2 -12  116.21    5.67
   8  -2 -12  129.69    5.62
  -8  -2  12  124.68    5.70
   8  -2 -12  111.70    5.65
 -10   2  14   10.31    0.91
 -10   2  14   10.62    1.20
 -10   2  14    9.20    1.00
 -10   2  14    8.55    0.88
 -10   2  14   10.56    0.89
 -10  -2  14   10.69    0.69
  10  -2 -14   11.29    0.72
 -10  -2  14   11.90    0.89
 -10  -2  14   11.08    0.85
  10  -2 -14   10.83    0.79
  10  -2 -14   10.66    0.66
 -12   2  16    1.72    0.72
 -12   2  16    1.34    0.53
 -12   2  16    1.63    0.55
 -12  -2  16    1.90    0.44
 -12  -2  16    0.87    0.33
 -12  -2  16    1.62    0.35
 -14   2  18  128.67    6.66
 -14   2  18  128.26    6.37
 -14  -2  18  134.11    6.26
 -14  -2  18  118.66    6.12
 -16   2  20   12.68    1.42
 -16   2  20   10.61    1.43
 -16  -2  20   10.20    1.16
 -23   3  19   37.27    2.80
 -23   3  19   34.25    2.39
  23   3 -19   34.42    2.05
  23  -3 -19   39.32    2.12
 -23  -3  19   32.77    2.55
 -23  -3  19   41.99    2.45
 -21   3  17    3.52    0.85
 -21   3  17    3.59    1.00
  21   3 -17    4.34    1.06
  21  -3 -17    4.18    0.66
  21  -3 -17    4.55    0.70
 -21  -3  17    2.88    0.80
 -21  -3  17    4.95    0.98
  19   3 -15    0.23    0.46
  19   3 -15    0.82    0.38
 -19   3  15    0.22    0.59
 -19   3  15    0.34    0.57
 -19   3  15    1.05    0.79
 -19  -3  15   -0.02    0.55
  19  -3 -15    0.63    0.51
 -19  -3  15    0.44    0.69
  19  -3 -15    0.70    0.49
 -19  -3  15    0.70    0.45
 -17   3  13   25.34    1.77
  17   3 -13   28.14    1.36
  17   3 -13   26.08    1.58
 -17   3  13   27.07    1.73
  17   3 -13   25.47    1.47
 -17  -3  13   24.89    1.63
  17  -3 -13   26.85    1.64
 -17  -3  13   28.39    1.54
 -17  -3  13   26.80    1.53
  17  -3 -13   25.59    1.57
  15   3 -11    4.22    0.56
 -15   3  11    2.99    0.76
  15   3 -11    4.02    0.49
  15   3 -11    4.69    0.33
  15   3 -11    4.16    0.56
 -15   3  11    4.12    0.61
 -15   3  11    3.33    0.43
 -15   3  11    3.38    0.61
 -15  -3  11    3.85    0.51
  15  -3 -11    3.68    0.46
  15  -3 -11    5.55    0.89
 -15  -3  11    3.65    0.70
 -15  -3  11    4.91    0.54
 -15  -3  11    5.06    0.51
  15  -3 -11    3.71    0.57
 -13   3   9   13.39    0.97
  13   3  -9   12.94    0.92
 -13   3   9   13.19    0.89
 -13   3   9   12.83    0.82
 -13   3   9   12.27    1.03
  13   3  -9   13.55    0.78
  13   3  -9   12.99    1.00
 -13   3   9   13.20    1.36
  13  -3  -9   13.73    0.92
  13  -3  -9   13.23    0.76
 -13  -3   9   13.16    0.80
  13  -3  -9   12.78    0.86
  13  -3  -9   13.14    0.97
 -13  -3   9   12.62    0.85
 -13  -3   9   13.01    0.80
  13  -3  -9   15.43    1.32
 -13  -3   9   11.44    1.01
 -11   3   7  301.68   15.22
  11   3  -7  332.11   15.22
 -11   3   7  332.31   15.18
  11   3  -7  324.04   15.26
 -11   3   7  321.76   15.13
  11   3  -7  319.80   15.15
 -11   3   7  305.65   15.49
 -11   3   7  330.73   15.24
  11   3  -7  310.09   15.14
 -11  -3   7  310.05   15.14
  11  -3  -7  321.92   15.23
 -11  -3   7  331.77   15.15
  11  -3  -7  338.70   15.21
  11  -3  -7  322.00   15.14
 -11  -3   7  319.71   15.26
  11  -3  -7  319.94   15.45
  11  -3  -7  295.66   15.15
 -11  -3   7  321.96   15.14
   9   3  -5   10.65    0.88
  -9   3   5   12.37    0.71
   9   3  -5   12.12    0.70
  -9   3   5   13.08    0.78
  -9   3   5   11.82    0.67
   9   3  -5   10.45    0.74
  -9   3   5   11.60    1.09
  -9   3   5   11.75    0.79
   9   3  -5   12.72    0.77
   9  -3  -5   11.25    0.74
  -9  -3   5   11.75    0.81
  -9  -3   5   12.05    0.69
  -9  -3   5   11.79    0.68
  -9  -3   5   11.77    0.68
   9  -3  -5   11.35    0.71
   9  -3  -5   11.24    0.75
   9  -3  -5   12.23    0.79
   9  -3  -5   11.42    1.02
   7   3  -3    9.76    0.65
   7   3  -3    9.18    0.81
  -7   3   3   10.18    0.62
   7   3  -3    9.36    0.60
   7   3  -3   10.15    0.56
  -7   3   3   10.27    0.58
   7   3  -3    9.84    0.67
  -7   3   3   10.14    0.64
   7   3  -3    9.08    0.52
  -7   3   3    9.28    0.91
  -7   3   3   10.05    0.56
   7  -3  -3    9.46    0.66
   7  -3  -3    9.98    0.61
  -7  -3   3   10.01    0.59
  -7  -3   3   11.50    0.62
   7  -3  -3   11.38    0.84
   7  -3  -3    8.72    0.82
  -7  -3   3    8.92    0.68
   7  -3  -3   10.02    0.56
   7  -3  -3   10.55    0.67
  -7  -3   3    9.48    0.58
  -5   3   1   71.17    3.25
   5   3  -1   66.66    3.26
   5   3  -1   71.71    3.35
   5   3  -1   67.16    3.34
  -5   3   1   71.72    3.26
   5   3  -1   60.83    3.40
  -5   3   1   68.83    3.28
  -5   3   1   65.97    3.50
  -5   3   1   66.08    3.30
   5   3  -1   65.75    3.29
   5   3  -1   63.66    3.26
   5  -3  -1   70.58    3.29
   5  -3  -1   69.58    3.25
  -5  -3   1   71.73    3.31
  -5  -3   1   67.78    3.28
  -5  -3   1   66.73    3.26
   5  -3  -1   68.64    3.34
   5  -3  -1   66.80    3.27
   5  -3  -1   68.36    3.40
  -5  -3   1   66.61    3.35
   5  -3  -1   68.33    3.31
   3   3   1    5.64    0.43
  -3   3  -1    6.42    0.50
   3   3   1    6.38    0.54
   3   3   1    5.42    0.44
  -3   3  -1    6.09    0.58
  -3   3  -1    6.17    0.37
  -3   3  -1    5.94    0.37
  -3  -3  -1    5.62    0.41
   3  -3   1    6.13    0.39
   3  -3   1    6.48    0.53
  -3  -3  -1    5.86    0.37
  -3  -3  -1    5.84    0.39
   3  -3   1    6.67    0.44
   3  -3   1    6.28    0.48
  -3  -3  -1    5.62    0.50
  -3  -3  -1    5.86    0.43
   3  -3   1    5.97    0.38
   3  -3   1    6.09    0.41
  -3  -3  -1    6.24    0.46
   1   3   3   11.83    0.78
   1   3   3   11.72    0.73
   1   3   3   10.66    0.77
  -1   3  -3   11.06    0.76
  -1   3  -3   11.67    0.63
   1   3   3   12.02    0.65
  -1   3  -3   12.22    0.62
   1   3   3   11.92    0.83
  -1  -3  -3   11.46    0.64
  -1  -3  -3   11.70    0.73
   1  -3   3   11.52    0.67
  -1  -3  -3   10.97    0.68
   1  -3   3   11.07    0.61
  -1  -3  -3   11.93    0.65
   1  -3   3   11.23    0.63
   1  -3   3   11.96    0.77
  -1  -3  -3   11.41    0.69
  -1  -3  -3   11.23    0.68
   1  -3   3   12.26    0.66
  -1   3   5  238.48   10.95
  -1   3   5  221.67   11.02
  -1   3   5  230.64   10.87
  -1   3   5  227.59   10.96
   1   3  -5  247.48   10.91
  -1   3   5  234.62   10.91
   1   3  -5  220.12   10.83
  -1   3   5  233.75   11.14
  -1   3   5  222.45   10.97
   1   3  -5  208.38   10.95
   1  -3  -5  222.64   10.87
   1  -3  -5  252.13   10.96
   1  -3  -5  232.36   10.91
  -1  -3   5  234.06   10.83
   1  -3  -5  221.04   10.89
  -1  -3   5  242.59   10.97
  -1  -3   5  220.16   10.86
   1  -3  -5  223.03   10.92
  -1  -3   5  231.56   10.85
   1  -3  -5  231.95   10.91
  -3   3   7   48.13    2.59
   3   3  -7   45.44    2.50
  -3   3   7   48.41    2.54
  -3   3   7   47.84    2.39
  -3   3   7   51.67    2.43
  -3   3   7   47.28    2.62
  -3   3   7   44.25    2.51
  -3   3   7   48.71    2.43
  -3  -3   7   50.94    2.50
  -3  -3   7   48.75    2.39
   3  -3  -7   48.80    2.39
   3  -3  -7   51.85    2.49
   3  -3  -7   49.24    2.41
   3  -3  -7   49.15    2.44
   3  -3  -7   50.07    2.47
   3  -3  -7   49.53    2.45
  -3  -3   7   49.41    2.36
   5   3  -9    9.27    0.83
  -5   3   9   10.45    0.67
  -5   3   9   10.54    0.94
  -5   3   9   10.24    0.87
  -5   3   9    9.85    0.76
  -5   3   9    9.31    0.70
  -5   3   9   10.23    0.89
   5  -3  -9   11.37    0.79
   5  -3  -9    9.71    0.75
   5  -3  -9   11.73    0.74
  -5  -3   9   10.52    0.68
   5  -3  -9   11.26    0.73
   5  -3  -9   10.58    0.68
  -5  -3   9   10.48    0.61
  -5  -3   9    9.97    0.79
  -7   3  11   20.85    1.38
  -7   3  11   21.42    1.25
  -7   3  11   21.20    1.22
   7   3 -11   20.04    1.27
  -7   3  11   18.88    1.16
  -7   3  11   21.65    1.47
  -7   3  11   20.79    1.41
  -7  -3  11   20.55    1.27
   7  -3 -11   19.13    1.21
   7  -3 -11   20.45    1.21
  -7  -3  11   19.94    1.11
  -7  -3  11   20.80    1.20
   7  -3 -11   20.10    1.14
   7  -3 -11   22.17    1.22
  -9   3  13    5.59    0.75
  -9   3  13    7.20    0.88
   9   3 -13    6.04    0.74
  -9   3  13    4.56    0.90
  -9   3  13    6.73    0.76
  -9   3  13    6.20    0.81
   9  -3 -13    7.42    0.64
  -9  -3  13    6.81    0.77
  -9  -3  13    6.81    0.82
   9  -3 -13    5.50    0.61
   9  -3 -13    6.06    0.61
  -9  -3  13    6.39    0.63
  -9  -3  13    5.86    0.43
 -11   3  15   13.86    1.50
 -11   3  15   16.34    1.28
 -11   3  15   13.24    1.19
  11   3 -15   14.28    1.07
  11  -3 -15   15.39    0.98
 -11  -3  15   11.44    1.18
 -11  -3  15   15.49    1.01
  11  -3 -15   14.54    0.94
 -13   3  17   14.37    1.38
 -13   3  17   15.78    1.84
 -13  -3  17   12.04    1.29
  13  -3 -17   14.27    0.99
 -13  -3  17   15.82    1.09
 -15   3  19   52.52    3.03
 -15   3  19   49.94    3.45
 -15  -3  19   49.37    2.96
 -15  -3  19   55.64    2.78
 -22   4  18    3.55    0.95
  22   4 -18    5.01    0.72
 -22   4  18    6.45    1.39
 -22  -4  18    4.23    1.02
  22  -4 -18    4.90    0.82
 -22  -4  18    3.83    0.96
  20   4 -16   -0.50    0.52
 -20   4  16    1.41    0.89
 -20   4  16    0.66    0.70
 -20  -4  16    1.56    0.72
 -20  -4  16    0.71    0.76
  20  -4 -16    0.49    0.64
  20  -4 -16   -0.18    0.59
  18   4 -14    6.94    0.75
 -18   4  14    8.05    1.27
  18   4 -14    5.88    0.62
 -18   4  14    8.57    0.99
 -18   4  14    5.73    0.92
 -18  -4  14    6.99    0.83
  18  -4 -14    6.87    0.74
 -18  -4  14    8.46    0.83
 -18  -4  14    4.40    0.89
  18  -4 -14    6.01    0.80
  16   4 -12    2.65    0.57
 -16   4  12    3.36    0.70
 -16   4  12    3.11    0.63
 -16   4  12    2.83    1.02
  16   4 -12    4.13    0.47
  16  -4 -12    3.08    0.50
 -16  -4  12    3.47    0.45
 -16  -4  12    1.97    0.74
 -16  -4  12    3.31    0.55
 -16  -4  12    2.96    0.43
  16  -4 -12    3.71    0.66
 -14   4  10   12.00    1.45
 -14   4  10    9.77    1.10
  14   4 -10   11.95    0.79
 -14   4  10   10.99    1.03
  14   4 -10   12.98    1.08
 -14  -4  10   10.94    0.85
 -14  -4  10   11.48    0.78
  14  -4 -10   11.70    0.73
  14  -4 -10    8.91    1.16
 -14  -4  10   11.79    0.78
  14  -4 -10   12.04    1.01
  14  -4 -10   11.15    0.87
 -14  -4  10   10.85    1.10
  14  -4 -10   12.06    1.04
 -12   4   8   73.30    3.59
  12   4  -8   70.80    3.69
 -12   4   8   69.48    3.67
 -12   4   8   73.24    3.66
 -12   4   8   67.72    3.98
 -12   4   8   69.10    3.52
  12   4  -8   72.20    3.62
  12  -4  -8   70.99    3.93
 -12  -4   8   74.18    3.53
  12  -4  -8   75.52    3.65
 -12  -4   8   70.53    3.54
  12  -4  -8   73.00    3.65
  12  -4  -8   68.30    3.56
 -12  -4   8   72.43    3.53
 -12  -4   8   72.88    3.70
  12  -4  -8   77.89    3.54
  10   4  -6   68.53    3.39
 -10   4   6   72.33    3.46
 -10   4   6   67.72    3.36
 -10   4   6   66.63    3.47
 -10   4   6   69.38    3.79
 -10   4   6   71.30    3.40
  10   4  -6   67.48    3.56
  10   4  -6   69.37    3.46
  10   4  -6   70.00    3.42
 -10  -4   6   67.14    3.37
  10  -4  -6   67.00    3.43
  10  -4  -6   68.13    3.40
 -10  -4   6   69.03    3.52
  10  -4  -6   71.30    3.47
  10  -4  -6   72.97    3.73
  10  -4  -6   70.53    3.36
 -10  -4   6   69.26    3.37
 -10  -4   6   69.67    3.38
  10  -4  -6   66.02    3.46
   8   4  -4    1.67    0.22
   8   4  -4    1.22    0.28
  -8   4   4    1.64    0.23
  -8   4   4    1.36    0.26
  -8   4   4    0.94    0.28
  -8   4   4    1.47    0.52
   8   4  -4    0.97    0.24
  -8   4   4    1.12    0.23
   8   4  -4    1.08    0.45
   8   4  -4    1.32    0.34
   8  -4  -4    1.27    0.27
  -8  -4   4    1.01    0.30
   8  -4  -4    1.23    0.23
  -8  -4   4    1.52    0.24
  -8  -4   4    1.07    0.23
  -8  -4   4    1.19    0.25
   8  -4  -4    1.58    0.34
   8  -4  -4    1.27    0.31
   8  -4  -4    1.09    0.33
  -6   4   2   27.57    1.27
   6   4  -2   22.08    1.39
   6   4  -2   21.37    1.36
  -6   4   2   25.48    1.61
  -6   4   2   24.90    1.28
   6   4  -2   26.01    1.38
   6   4  -2   25.42    1.26
  -6   4   2   25.14    1.29
  -6   4   2   24.36    1.32
   6   4  -2   22.05    1.50
   6   4  -2   25.41    1.24
   6  -4  -2   23.80    1.46
  -6  -4   2   24.17    1.28
   6  -4  -2   24.83    1.35
  -6  -4   2   24.72    1.29
   6  -4  -2   23.03    1.39
   6  -4  -2   24.16    1.29
  -6  -4   2   24.38    1.32
  -6  -4   2   23.82    1.39
   6  -4  -2   24.57    1.26
   6  -4  -2   26.64    1.34
   4   4   0   19.56    0.96
  -4   4   0   18.24    0.95
   4   4   0   17.46    1.13
  -4   4   0   17.68    1.06
  -4   4   0   19.31    1.28
   4   4   0   15.61    1.00
   4   4   0   18.98    1.08
  -4   4   0   18.09    0.94
   4   4   0   17.19    1.14
   4  -4   0   18.42    1.00
   4  -4   0   17.65    0.97
  -4  -4   0   18.38    1.03
   4  -4   0   17.85    0.95
  -4  -4   0   18.10    1.01
  -4  -4   0   17.80    1.08
  -4  -4   0   17.99    1.00
   4  -4   0   17.24    1.02
   4  -4   0   17.84    1.08
   4  -4   0   18.01    1.13
  -4  -4   0   18.16    0.96
  -4  -4   0   16.49    0.98
  -2   4  -2    1.47    0.34
   2   4   2    1.55    0.40
   2   4   2    1.44    0.40
  -2   4  -2    1.08    0.23
   2   4   2    1.00    0.29
   2   4   2    1.68    0.40
   2   4   2    0.51    0.30
  -2   4  -2    0.93    0.34
   2   4   2    1.17    0.21
  -2   4  -2    1.12    0.18
  -2  -4  -2    0.89    0.23
  -2  -4  -2    1.46    0.28
  -2  -4  -2    1.21    0.28
   2  -4   2    1.21    0.20
   2  -4   2    1.11    0.21
  -2  -4  -2    1.04    0.21
  -2  -4  -2    1.25    0.24
   2  -4   2    1.28    0.35
   2  -4   2    1.30    0.24
  -2  -4  -2    1.39    0.20
   2  -4   2    1.21    0.26
   2  -4   2    1.25    0.26
   0   4   4   45.76    2.49
   0   4   4   46.52    2.41
   0   4  -4   44.73    2.41
   0   4   4   42.92    2.41
   0   4   4   45.85    2.41
   0   4  -4   47.42    2.26
   0   4  -4   46.54    2.27
   0   4   4   48.38    2.28
   0  -4   4   46.70    2.27
   0  -4  -4   45.44    2.33
   0  -4   4   45.97    2.25
   0  -4  -4   45.06    2.31
   0  -4  -4   46.08    2.32
   0  -4   4   45.83    2.29
   0  -4  -4   47.02    2.30
   0  -4   4   45.97    2.25
   0  -4   4   45.33    2.27
   0  -4   4   47.05    2.42
   0  -4  -4   49.43    2.39
   0  -4  -4   45.82    2.27
   2   4  -6  113.02    5.48
  -2   4   6  113.93    5.52
  -2   4   6  114.89    5.75
   2   4  -6  124.77    5.58
  -2   4   6  111.28    5.67
  -2   4   6  120.35    5.58
  -2   4   6  114.37    5.57
  -2   4   6  114.62    5.68
   2   4  -6  105.93    5.64
   2  -4  -6  118.66    5.58
  -2  -4   6  111.73    5.51
  -2  -4   6  112.75    5.51
  -2  -4   6  118.05    5.66
  -2  -4   6  117.01    5.47
   2  -4  -6  112.94    5.55
   2  -4  -6  117.81    5.58
   2  -4  -6  114.41    5.58
   2  -4  -6  122.39    5.64
   2  -4  -6  111.10    5.51
  -4   4   8   24.10    1.43
   4   4  -8   21.32    1.40
  -4   4   8   22.89    1.20
  -4   4   8   21.94    1.51
  -4   4   8   20.78    1.19
  -4   4   8   22.00    1.44
  -4  -4   8   22.97    1.39
  -4  -4   8   21.03    1.14
  -4  -4   8   21.61    1.14
   4  -4  -8   24.06    1.35
  -4  -4   8   22.70    1.10
   4  -4  -8   22.52    1.28
   4  -4  -8   21.67    1.19
   4  -4  -8   20.89    1.26
   4  -4  -8   21.33    1.23
  -4  -4   8   23.16    1.20
   4  -4  -8   21.34    1.28
  -4  -4   8   21.29    1.11
   6   4 -10    3.21    0.56
  -6   4  10    3.63    0.46
  -6   4  10    2.90    0.64
  -6   4  10    3.08    0.41
  -6   4  10    3.61    0.61
   6  -4 -10    4.11    0.53
   6  -4 -10    3.53    0.51
   6  -4 -10    3.45    0.41
  -6  -4  10    3.10    0.33
   6  -4 -10    2.61    0.42
  -6  -4  10    3.72    0.43
  -6  -4  10    3.54    0.36
   6  -4 -10    3.72    0.49
  -6  -4  10    3.01    0.55
   8   4 -12   19.41    1.41
  -8   4  12   23.10    1.69
  -8   4  12   21.41    1.67
  -8   4  12   22.32    1.53
  -8   4  12   21.50    1.41
  -8  -4  12   21.10    1.17
   8  -4 -12   20.61    1.25
  -8  -4  12   20.97    1.10
   8  -4 -12   24.43    1.37
  -8  -4  12   21.90    1.48
   8  -4 -12   20.70    1.32
  -8  -4  12   20.91    1.31
  10   4 -14    1.09    0.59
 -10   4  14    0.29    0.57
 -10   4  14    0.69    0.66
 -10   4  14   -0.62    0.74
 -10   4  14   -0.28    0.57
 -10  -4  14    0.28    0.46
 -10  -4  14    0.10    0.30
  10  -4 -14    0.27    0.43
  10  -4 -14   -0.11    0.38
  10  -4 -14   -0.06    0.44
  12   4 -16    4.75    0.66
 -12   4  16    4.47    0.82
 -12   4  16    5.07    1.07
 -12  -4  16    4.88    0.67
  12  -4 -16    4.47    0.60
 -12  -4  16    6.45    0.83
 -14   4  18   25.85    2.56
 -14   4  18   27.43    2.01
 -19   5  15    1.28    1.16
  19   5 -15    1.84    0.67
 -19   5  15    1.23    0.84
  19  -5 -15    2.27    0.80
 -19  -5  15    1.98    0.74
 -19  -5  15    0.63    0.83
  19  -5 -15    0.59    0.59
 -17   5  13    8.94    1.34
 -17   5  13    6.46    0.98
  17   5 -13   10.70    1.14
  17  -5 -13   11.13    1.24
 -17  -5  13    6.50    1.02
 -17  -5  13   10.83    1.04
  17  -5 -13    9.37    0.98
 -15   5  11    3.70    0.75
 -15   5  11    3.86    0.80
  15   5 -11    2.74    0.64
  15   5 -11    3.68    0.48
 -15   5  11    4.01    0.98
 -15  -5  11    3.39    0.72
  15  -5 -11    3.42    0.54
  15  -5 -11    4.80    0.73
 -15  -5  11    3.48    0.46
 -15  -5  11    3.93    0.56
 -13   5   9   25.65    2.18
  13   5  -9   27.54    1.77
 -13   5   9   27.35    2.20
  13   5  -9   27.62    1.49
 -13  -5   9   24.66    1.93
 -13  -5   9   25.50    1.51
  13  -5  -9   28.26    1.51
  13  -5  -9   27.30    1.67
  13  -5  -9   26.73    2.44
 -13  -5   9   26.35    1.45
 -13  -5   9   26.70    1.52
  13  -5  -9   24.96    1.53
 -11   5   7   19.96    1.77
  11   5  -7   19.00    1.48
 -11   5   7   20.78    1.26
 -11   5   7   18.46    1.17
 -11   5   7   18.96    1.33
 -11  -5   7   20.30    1.17
 -11  -5   7   19.34    1.37
 -11  -5   7   20.51    1.13
  11  -5  -7   20.96    1.25
  11  -5  -7   20.50    1.30
  11  -5  -7   19.48    1.20
 -11  -5   7   20.43    1.15
  11  -5  -7   18.19    1.30
   9   5  -5   34.60    2.12
  -9   5   5   34.47    1.92
   9   5  -5   34.03    1.92
  -9   5   5   37.10    1.90
  -9   5   5   36.52    1.86
  -9   5   5   34.39    2.33
  -9   5   5   35.27    1.82
   9  -5  -5   37.41    2.00
  -9  -5   5   36.09    1.84
   9  -5  -5   37.41    2.40
   9  -5  -5   35.69    1.97
   9  -5  -5   36.55    1.82
  -9  -5   5   34.83    1.86
   9  -5  -5   36.81    1.96
   9  -5  -5   34.32    1.88
  -9  -5   5   35.47    2.02
  -9  -5   5   35.17    1.84
   7   5  -3   16.02    1.17
  -7   5   3   16.84    0.92
  -7   5   3   15.33    0.99
  -7   5   3   16.80    0.91
  -7   5   3   15.39    1.39
  -7   5   3   16.27    0.95
   7   5  -3   13.81    1.25
   7   5  -3   16.33    0.90
   7  -5  -3   15.41    0.91
   7  -5  -3   16.47    1.06
  -7  -5   3   15.25    1.10
  -7  -5   3   15.57    0.94
  -7  -5   3   15.57    0.94
   7  -5  -3   16.75    1.22
  -7  -5   3   16.15    0.98
   7  -5  -3   15.20    0.96
   7  -5  -3   15.12    1.13
   7  -5  -3   14.89    1.04
  -7  -5   3   15.78    0.98
   5   5  -1    6.79    0.94
   5   5  -1    8.86    0.57
   5   5  -1    8.51    0.70
   5   5  -1    8.28    0.53
   5   5  -1    8.51    0.90
  -5   5   1    7.76    0.56
  -5   5   1    8.82    0.73
  -5   5   1    8.47    1.02
  -5   5   1    7.57    0.56
   5  -5  -1    8.39    0.62
   5  -5  -1    7.47    0.71
  -5  -5   1    8.14    0.61
  -5  -5   1    8.07    0.67
  -5  -5   1    8.01    0.66
   5  -5  -1    7.86    0.79
   5  -5  -1    7.69    0.68
   5  -5  -1    6.65    0.85
  -5  -5   1    7.90    0.61
   5  -5  -1    8.10    0.59
  -5  -5   1    7.66    0.66
   3   5   1   13.59    0.85
  -3   5  -1   14.26    0.99
   3   5   1   12.85    1.11
   3   5   1   14.20    0.80
   3   5   1   13.15    1.10
  -3   5  -1   13.48    0.76
   3   5   1   14.95    0.97
  -3   5  -1   13.73    0.87
  -3   5  -1   13.76    1.23
  -3  -5  -1   13.88    0.74
  -3  -5  -1   13.10    0.87
   3  -5   1   13.27    0.82
  -3  -5  -1   13.15    0.83
  -3  -5  -1   12.34    0.86
  -3  -5  -1   12.94    0.90
   3  -5   1   12.81    0.88
   3  -5   1   12.00    0.79
   3  -5   1   10.60    1.04
  -3  -5  -1   12.86    0.81
  -1   5  -3   14.19    1.07
   1   5   3   12.46    0.97
  -1   5  -3   14.80    1.11
  -1   5  -3   13.32    0.80
   1   5   3   14.58    0.84
   1   5   3   14.18    1.10
   1   5   3   13.87    1.02
   1   5   3   15.22    1.14
  -1   5  -3   14.53    0.86
   1  -5   3   13.96    0.84
  -1  -5  -3   12.23    1.00
  -1  -5  -3   13.76    0.84
  -1  -5  -3   14.01    0.82
   1  -5   3   14.50    0.83
   1  -5   3   13.73    0.81
   1  -5   3   13.81    0.89
  -1  -5  -3   13.63    0.91
   1  -5   3   14.83    0.87
  -1  -5  -3   13.85    0.90
   1  -5   3   14.20    1.10
   1   5  -5   25.45    1.57
   1   5  -5   25.44    1.30
  -1   5   5   24.08    1.66
  -1   5   5   25.31    1.53
  -1   5   5   24.86    1.34
  -1   5   5   26.27    1.47
   1   5  -5   25.39    1.32
  -1   5   5   19.77    1.49
  -1  -5   5   24.23    1.31
  -1  -5   5   24.52    1.33
   1  -5  -5   25.31    1.36
   1  -5  -5   25.22    1.33
   1  -5  -5   25.11    1.53
  -1  -5   5   24.96    1.38
  -1  -5   5   24.16    1.37
   1  -5  -5   25.56    1.39
  -1  -5   5   23.21    1.30
   1  -5  -5   26.65    1.42
  -1  -5   5   25.35    1.30
  -3   5   7   27.97    1.79
  -3   5   7   27.77    1.55
   3   5  -7   33.76    1.63
  -3   5   7   31.09    1.60
  -3   5   7   28.56    1.91
   3   5  -7   26.42    1.78
  -3   5   7   32.11    1.80
   3   5  -7   29.13    1.48
  -3  -5   7   27.22    1.54
   3  -5  -7   27.66    1.59
  -3  -5   7   28.45    1.54
   3  -5  -7   30.10    1.63
  -3  -5   7   29.76    1.47
   3  -5  -7   29.66    1.54
   3  -5  -7   28.92    1.66
  -3  -5   7   29.65    1.54
  -3  -5   7   28.12    1.51
   3  -5  -7   28.17    1.63
  -5   5   9    0.68    0.60
  -5   5   9   -0.17    0.54
  -5   5   9   -0.57    0.50
  -5   5   9    0.30    0.29
   5  -5  -9    0.92    0.43
  -5  -5   9    0.12    0.32
   5  -5  -9    0.10    0.32
   5  -5  -9    0.24    0.36
   5  -5  -9    0.20    0.41
  -5  -5   9   -0.48    0.27
  -5  -5   9   -0.25    0.22
   5  -5  -9    0.58    0.44
  -5  -5   9    0.26    0.18
  -7   5  11   13.15    1.49
  -7   5  11   16.89    1.40
   7   5 -11   14.02    1.28
  -7   5  11   18.33    1.59
   7  -5 -11   15.09    1.13
   7  -5 -11   16.23    1.06
  -7  -5  11   15.44    0.91
   9   5 -13    1.57    0.60
  -9   5  13    1.82    0.68
  -9   5  13    1.66    0.91
   9  -5 -13    0.81    0.41
  -9  -5  13    1.09    0.49
   9  -5 -13    1.17    0.52
 -11   5  15    1.60    1.00
 -11   5  15    3.32    0.81
  11   5 -15    1.35    0.57
 -11  -5  15    1.45    0.61
  11  -5 -15    2.02    0.54
  11  -5 -15    0.71    0.62
 -13   5  17   18.42    1.77
  13   5 -17   16.00    1.39
 -13   5  17   17.22    2.38
  13  -5 -17   15.74    1.33
 -13  -5  17   17.72    1.63
  18   6 -14    0.16    0.71
 -18   6  14   -0.89    0.85
 -18   6  14   -2.31    1.31
 -18  -6  14    0.58    0.87
  18  -6 -14    0.18    0.60
 -18  -6  14    0.33    0.69
  18  -6 -14    1.58    0.88
 -16   6  12   20.96    2.25
  16   6 -12   15.42    1.49
 -16   6  12   13.67    1.66
  16  -6 -12   18.98    1.57
  16  -6 -12   16.67    1.31
 -16  -6  12   17.61    1.32
 -16  -6  12   14.97    1.65
 -14   6  10    4.39    1.24
 -14   6  10    4.40    0.78
  14   6 -10    3.84    0.76
 -14  -6  10    4.04    0.60
  14  -6 -10    4.55    0.61
  14  -6 -10    4.73    0.76
 -14  -6  10    3.76    0.81
  12   6  -8   -0.38    0.59
 -12   6   8   -0.47    0.90
 -12   6   8    0.80    0.54
  12   6  -8    0.49    0.60
 -12  -6   8    0.64    0.34
 -12  -6   8    1.21    0.41
  12  -6  -8    0.70    0.41
 -12  -6   8    0.66    0.55
  12  -6  -8    1.15    0.52
  12  -6  -8    1.26    0.52
 -10   6   6   16.80    1.82
  10   6  -6   18.79    1.49
 -10   6   6   19.20    1.28
  10   6  -6   16.65    1.52
 -10  -6   6   17.98    1.36
 -10  -6   6   18.19    1.21
  10  -6  -6   18.81    1.35
 -10  -6   6   17.30    1.11
  10  -6  -6   17.65    1.17
  10  -6  -6   17.13    1.29
 -10  -6   6   17.76    1.14
  10  -6  -6   18.57    1.10
  10  -6  -6   18.63    1.70
  -8   6   4    0.06    0.71
   8   6  -4    0.62    0.62
   8   6  -4    0.33    0.55
   8  -6  -4   -0.35    0.39
  -8  -6   4   -0.39    0.34
  -8  -6   4    0.14    0.31
  -8  -6   4    0.34    0.30
   8  -6  -4   -0.58    0.52
   8  -6  -4   -0.08    0.30
   8  -6  -4    0.47    0.47
   8  -6  -4   -0.12    0.58
  -8  -6   4   -0.26    0.33
   6   6  -2    8.15    1.08
   6   6  -2    6.40    0.97
  -6   6   2    9.16    1.31
  -6   6   2    9.40    0.84
  -6  -6   2    9.26    0.82
  -6  -6   2   10.08    0.73
   6  -6  -2    8.68    0.88
  -6  -6   2    9.07    0.72
   6  -6  -2    8.40    1.02
  -6  -6   2    8.87    0.79
   6  -6  -2    9.44    0.69
   6  -6  -2    6.91    0.85
   6  -6  -2    9.72    0.75
   4   6   0    7.72    1.07
  -4   6   0    7.26    0.85
  -4   6   0    8.58    1.19
   4   6   0    7.62    1.08
   4   6   0    6.87    0.57
   4  -6   0    8.57    0.67
  -4  -6   0    7.76    0.69
   4  -6   0    8.32    0.96
  -4  -6   0    7.18    0.74
   4  -6   0    7.13    0.80
   4  -6   0    7.08    0.67
   4  -6   0    7.29    0.65
  -4  -6   0    7.74    0.74
  -2   6  -2   22.58    1.50
   2   6   2   25.40    1.56
   2   6   2   22.16    1.61
  -2   6  -2   23.18    1.74
   2   6   2   22.07    1.28
  -2  -6  -2   21.18    1.29
   2  -6   2   22.52    1.25
   2  -6   2   22.99    1.24
  -2  -6  -2   20.23    1.32
  -2  -6  -2   21.46    1.18
   2  -6   2   21.38    1.26
  -2  -6  -2   22.80    1.35
   2  -6   2   21.34    1.39
   2  -6   2   19.82    1.29
   2  -6   2   23.51    1.42
   0   6   4   36.42    2.06
   0   6   4   38.72    2.35
   0   6  -4   35.78    2.23
   0   6   4   40.76    2.14
   0   6  -4   36.76    2.20
   0  -6  -4   37.97    2.02
   0  -6  -4   36.99    2.05
   0  -6   4   37.13    1.93
   0  -6  -4   39.58    1.95
   0  -6  -4   37.75    2.02
   0  -6   4   35.22    1.94
   0  -6  -4   37.71    1.95
   0  -6   4   39.41    1.96
   0  -6   4   35.10    2.02
   0  -6   4   36.94    1.95
   0  -6   4   38.19    2.04
  -2   6   6    0.09    0.57
   2   6  -6    0.19    0.33
  -2   6   6    0.36    0.41
  -2   6   6   -0.03    0.50
   2   6  -6    0.45    0.53
   2   6  -6    0.92    0.57
  -2  -6   6    0.11    0.32
   2  -6  -6    0.01    0.30
  -2  -6   6    0.13    0.36
   2  -6  -6   -0.25    0.33
  -2  -6   6    0.02    0.30
  -2  -6   6    0.55    0.37
   2  -6  -6   -0.44    0.39
   2  -6  -6    0.08    0.35
   2  -6  -6   -0.35    0.37
  -2  -6   6    0.28    0.28
  -4   6   8   33.27    1.73
   4   6  -8   30.54    1.62
   4   6  -8   36.30    1.82
   4   6  -8   32.57    2.02
  -4   6   8   31.18    2.17
   4  -6  -8   30.76    1.69
  -4  -6   8   26.32    1.70
  -4  -6   8   31.11    1.70
  -4  -6   8   32.37    1.61
   4  -6  -8   31.30    1.77
   4  -6  -8   28.62    1.86
  -4  -6   8   32.45    1.73
   4  -6  -8   32.80    1.85
  -4  -6   8   30.48    1.69
   6   6 -10   20.09    1.56
  -6   6  10   18.74    1.60
  -6   6  10   18.09    1.81
  -6   6  10   20.24    1.13
  -6  -6  10   19.06    1.16
  -6  -6  10   20.11    1.23
   6  -6 -10   17.71    1.22
   6  -6 -10   17.20    1.31
  -6  -6  10   19.16    1.14
  -6  -6  10   18.04    1.02
  -6  -6  10   16.14    1.13
  -8   6  12    1.68    0.82
   8   6 -12    1.80    0.70
  -8   6  12    3.57    1.02
  -8  -6  12    3.24    0.57
   8  -6 -12    2.64    0.67
   8  -6 -12    1.47    0.51
  10   6 -14   19.50    1.56
 -10   6  14   21.38    1.85
 -10   6  14   19.01    2.25
 -10  -6  14   21.22    1.52
  10  -6 -14   17.41    1.37
 -15   7  11    7.71    1.13
 -15   7  11    9.15    1.59
  15   7 -11    7.13    1.03
  15  -7 -11    8.92    1.15
  15  -7 -11   12.38    1.50
 -15  -7  11   11.74    1.15
 -15  -7  11    7.78    1.01
 -13   7   9   18.54    2.17
  13   7  -9   16.49    1.66
  13  -7  -9   16.81    1.51
  13  -7  -9   15.61    1.25
 -13  -7   9   14.02    1.35
 -13  -7   9   14.06    1.25
  11   7  -7    3.37    0.88
 -11   7   7    4.57    1.28
  11   7  -7    2.81    0.98
 -11  -7   7    5.06    0.74
  11  -7  -7    6.91    0.76
 -11  -7   7    6.16    0.67
  11  -7  -7    6.29    0.82
 -11  -7   7    4.84    0.67
  11  -7  -7    6.50    0.72
  -9   7   5   24.52    2.31
   9   7  -5   18.22    1.81
   9   7  -5   23.08    1.95
  -9  -7   5   21.28    1.40
   9  -7  -5   21.44    1.39
   9  -7  -5   22.56    1.54
  -9  -7   5   21.84    1.47
  -9  -7   5   21.16    1.37
   9  -7  -5   21.78    1.30
   7   7  -3   38.53    2.50
  -7   7   3   38.70    2.84
   7   7  -3   31.95    2.44
   7  -7  -3   41.36    2.07
   7  -7  -3   39.01    2.13
  -7  -7   3   39.72    2.19
   7  -7  -3   39.93    2.25
  -7  -7   3   38.51    2.15
  -7  -7   3   40.20    2.10
   7  -7  -3   40.33    2.27
   5   7  -1    0.72    0.68
  -5   7   1    0.06    0.86
   5   7  -1   -0.41    0.67
  -5   7   1    0.30    0.48
   5  -7  -1   -0.09    0.34
   5  -7  -1    1.19    0.51
   5  -7  -1   -0.09    0.36
  -5  -7   1    0.09    0.39
  -5  -7   1   -0.26    0.35
  -5  -7   1    0.04    0.41
  -5  -7   1    0.16    0.44
   5  -7  -1    0.00    0.47
   5  -7  -1   -0.01    0.48
  -3   7  -1   49.87    3.04
   3   7   1   47.88    2.95
   3   7   1   47.43    2.37
  -3   7  -1   46.72    2.63
   3   7   1   49.64    2.76
   3  -7   1   46.73    2.48
   3  -7   1   47.10    2.58
   3  -7   1   45.16    2.48
   3  -7   1   49.22    2.45
  -3  -7  -1   46.87    2.51
   3  -7   1   45.39    2.46
  -3  -7  -1   48.38    2.46
  -3  -7  -1   46.60    2.52
  -3  -7  -1   46.41    2.56
   1   7   3   10.62    0.89
  -1   7  -3   10.90    1.22
  -1   7  -3    9.45    1.27
   1   7   3   10.98    1.49
   1   7   3   10.67    1.18
   1  -7   3   10.80    0.83
  -1  -7  -3   10.64    1.01
  -1  -7  -3   10.40    0.78
   1  -7   3   10.71    0.87
   1  -7   3   11.07    1.02
  -1  -7  -3   10.33    0.98
  -1  -7  -3   11.45    0.88
  -1  -7  -3    9.39    0.94
  -1   7   5    0.58    0.72
   1   7  -5    0.92    0.70
  -1   7   5    0.17    0.51
   1  -7  -5   -0.17    0.48
  -1  -7   5   -0.72    0.36
  -1  -7   5   -0.11    0.38
  -1  -7   5    1.52    0.50
   1  -7  -5   -0.96    0.49
   1  -7  -5   -0.35    0.34
   1  -7  -5    0.21    0.42
   1  -7  -5    0.50    0.39
  -1  -7   5    0.88    0.48
  -3   7   7    4.89    0.79
   3   7  -7    3.55    0.79
  -3   7   7    4.51    0.63
  -3   7   7    5.13    1.08
  -3  -7   7    4.26    0.56
  -3  -7   7    4.98    0.57
   3  -7  -7    3.29    0.58
   3  -7  -7    6.09    0.71
  -3  -7   7    3.57    0.61
   3  -7  -7    3.23    0.65
  -5   7   9    1.21    0.77
  -5   7   9    1.40    0.46
  -5   7   9   -1.31    0.92
   5   7  -9    1.85    0.75
   5  -7  -9    0.72    0.57
  -5  -7   9    1.38    0.47
   5  -7  -9    1.25    0.46
   5  -7  -9    0.77    0.48
  -5  -7   9    1.13    0.50
  -5  -7   9    1.13    0.49
   7   7 -11    4.56    0.92
  -7   7  11    5.27    1.05
  -7   7  11    8.16    1.40
  -7  -7  11    8.78    0.81
  -7  -7  11    5.63    0.65
   7  -7 -11    6.85    0.75
   7  -7 -11    8.03    0.96
  -7  -7  11    7.41    0.87
  10   8  -6    0.88    0.96
 -10   8   6    2.85    1.60
  10  -8  -6    0.25    0.58
 -10  -8   6    0.70    0.54
 -10  -8   6    1.45    0.62
  10  -8  -6    0.14    0.50
 -10  -8   6    0.01    0.67
  10  -8  -6    0.72    0.75
  -8   8   4    0.20    1.62
   8   8  -4    1.81    1.01
   8  -8  -4    1.04    0.50
   8  -8  -4    0.58    0.51
  -8  -8   4    1.04    0.66
   8  -8  -4    1.38    0.69
  -8  -8   4    0.30    0.55
  -8  -8   4    1.83    0.53
   6   8  -2   12.71    1.72
   6   8  -2   16.82    1.77
   6  -8  -2   16.17    1.12
  -6  -8   2   14.53    1.26
   6  -8  -2   16.55    1.42
  -6  -8   2   14.29    1.34
  -6  -8   2   16.25    1.18
   6  -8  -2   14.99    1.21
   4   8   0    2.89    0.92
  -4   8   0    1.32    0.67
   4   8   0    2.83    1.34
   4  -8   0    2.58    0.55
  -4  -8   0    2.70    0.58
   4  -8   0    2.46    0.72
  -4  -8   0    1.50    0.61
   4  -8   0    2.54    0.51
  -4  -8   0    2.50    0.54
   2   8   2    8.99    1.34
  -2   8  -2   11.25    1.36
   2   8   2   11.74    1.48
  -2  -8  -2   11.53    1.20
   2  -8   2   11.24    1.26
  -2  -8  -2   13.65    1.04
   2  -8   2   12.58    1.03
   2  -8   2   10.93    1.05
  -2  -8  -2   12.13    1.13
   0   8  -4    8.15    1.06
   0   8   4   12.49    1.32
   0   8   4    9.51    1.35
   0   8   4   10.85    1.08
   0  -8   4   11.44    1.00
   0  -8  -4   12.25    1.00
   0  -8  -4   11.33    1.10
   0  -8  -4   10.68    1.20
   0  -8   4    8.98    1.04
   0  -8   4   10.33    1.05
  -2   8   6   11.49    1.21
   2   8  -6    7.22    1.03
  -2   8   6   10.65    1.55
  -2   8   6   11.38    1.26
  -2  -8   6    8.80    1.04
   2  -8  -6    9.51    1.01
   2  -8  -6    9.03    1.12
  -2  -8   6    9.55    1.00
   2  -8  -6   10.85    0.99
 -24   0  19    0.11    0.62
 -24   0  19    1.17    0.86
  22   0 -17    0.11    0.38
  22   0 -17   -0.13    0.29
  22   0 -17    0.47    0.38
 -22   0  17    0.59    0.71
 -22   0  17   -0.27    0.63
 -22   0  17   -0.26    0.52
  20   0 -15    0.13    0.30
  20   0 -15    0.02    0.53
 -20   0  15    0.33    0.48
 -20   0  15    0.50    0.65
  20   0 -15   -0.19    0.27
 -20   0  15   -0.68    0.41
  20   0 -15    0.35    0.32
 -18   0  13   -0.68    0.33
  18   0 -13    0.01    0.37
  18   0 -13    0.55    0.29
  18   0 -13   -0.05    0.28
  18   0 -13    0.40    0.29
 -18   0  13   -0.30    0.40
 -18   0  13    0.62    0.36
 -18   0  13    0.57    0.57
  16   0 -11    1.14    0.46
  16   0 -11    0.21    0.25
  16   0 -11   -0.09    0.24
 -16   0  11    0.02    0.34
 -16   0  11   -0.04    0.31
 -16   0  11    0.13    0.29
  16   0 -11    0.08    0.32
 -16   0  11   -0.13    0.44
  14   0  -9    0.07    0.36
  14   0  -9    0.52    0.21
 -14   0   9    0.49    0.28
 -14   0   9    0.30    0.28
 -14   0   9   -0.30    0.24
 -14   0   9    0.09    0.40
  14   0  -9   -0.16    0.28
  14   0  -9    0.20    0.24
  12   0  -7    0.13    0.16
 -12   0   7   -0.07    0.19
 -12   0   7    0.23    0.22
  12   0  -7    0.30    0.29
  12   0  -7    0.17    0.23
 -12   0   7   -0.06    0.21
 -12   0   7   -0.21    0.29
  12   0  -7    0.10    0.23
 -10   0   5    0.05    0.23
  10   0  -5    0.05    0.12
  10   0  -5    0.03    0.19
 -10   0   5    0.20    0.20
 -10   0   5    0.26    0.18
  10   0  -5   -0.26    0.20
  10   0  -5    0.16    0.19
   8   0  -3   -0.08    0.15
  -8   0   3    0.18    0.17
  -8   0   3    0.05    0.17
   8   0  -3    0.07    0.16
  -8   0   3    0.10    0.13
   8   0  -3   -0.02    0.13
  -6   0   1    0.09    0.13
  -6   0   1    0.03    0.10
  -6   0   1   -0.06    0.12
   6   0  -1   -0.14    0.14
   6   0  -1    0.01    0.10
   6   0  -1   -0.03    0.12
  -4   0  -1    0.01    0.11
  -4   0  -1    0.00    0.07
  -4   0  -1    0.23    0.10
   4   0   1    0.08    0.08
   4   0   1    0.02    0.09
   2   0   3   -0.04    0.09
   2   0   3    0.01    0.05
   2   0   3    0.03    0.07
  -2   0  -3   -0.05    0.07
   2   0   3   -0.02    0.06
  -2   0  -3    0.14    0.08
   2   0   3   -0.02    0.08
   0   0   5    0.05    0.11
   0   0   5   -0.03    0.10
   0   0   5    0.10    0.08
   0   0  -5    0.11    0.08
   0   0  -5   -0.06    0.07
   0   0   5   -0.06    0.08
   0   0   5    0.05    0.07
  -2   0   7    0.22    0.14
  -2   0   7    0.02    0.12
  -2   0   7    0.18    0.16
  -2   0   7    0.26    0.13
   2   0  -7    0.02    0.09
   2   0  -7    0.13    0.09
  -2   0   7    0.14    0.10
  -2   0   7    0.12    0.15
  -4   0   9    0.21    0.15
  -4   0   9    0.07    0.21
  -4   0   9    0.10    0.14
  -4   0   9    0.16    0.15
   4   0  -9    0.02    0.12
  -4   0   9   -0.02    0.14
   4   0  -9    0.22    0.18
  -4   0   9   -0.04    0.17
  -4   0   9   -0.05    0.16
   4   0  -9    0.01    0.12
  -6   0  11    0.04    0.21
   6   0 -11    0.00    0.15
  -6   0  11    0.20    0.18
  -6   0  11    0.04    0.29
   6   0 -11   -0.09    0.15
   6   0 -11    0.25    0.21
  -6   0  11   -0.02    0.19
  -6   0  11    0.11    0.25
  -6   0  11    0.13    0.21
   8   0 -13   -0.16    0.19
  -8   0  13    0.27    0.40
  -8   0  13    0.10    0.28
   8   0 -13    0.15    0.18
  -8   0  13   -0.01    0.26
  -8   0  13    0.26    0.31
  -8   0  13    0.05    0.21
   8   0 -13    0.25    0.27
 -10   0  15    0.18    0.48
  10   0 -15    0.04    0.31
 -10   0  15    0.10    0.44
 -10   0  15    0.17    0.36
  10   0 -15    0.36    0.21
 -10   0  15    0.38    0.41
 -12   0  17   -0.04    0.46
 -12   0  17   -0.12    0.47
  12   0 -17   -0.25    0.23
 -12   0  17   -0.87    0.46
 -14   0  19   -0.26    0.55
 -14   0  19   -0.51    0.58
 -16   0  21    0.63    0.75
 -16   0  21   -0.83    0.67
 -25   1  20    3.10    1.04
 -25   1  20    0.64    0.73
 -25  -1  20    0.06    0.94
 -23   1  18    8.04    0.96
  23   1 -18    7.79    0.76
 -23   1  18    6.41    1.14
  23  -1 -18    8.57    0.74
 -23  -1  18    8.93    1.23
 -21   1  16    0.30    0.50
  21   1 -16    1.45    0.35
  21   1 -16    1.77    0.38
  21   1 -16    1.36    0.35
  21   1 -16    1.22    0.30
  21   1 -16    1.47    0.28
 -21   1  16    0.86    0.60
 -21   1  16    1.66    0.77
 -21  -1  16    2.48    0.84
 -21  -1  16    1.23    0.50
  21  -1 -16    1.63    0.44
  21  -1 -16    1.91    0.40
 -21  -1  16    0.72    0.51
 -19   1  14    0.36    0.40
  19   1 -14   -0.10    0.32
 -19   1  14    0.47    1.04
  19   1 -14    0.35    0.27
 -19   1  14   -0.52    0.45
  19   1 -14    0.04    0.30
  19   1 -14    0.17    0.26
 -19  -1  14    0.84    0.67
 -19  -1  14    0.10    0.40
 -19  -1  14   -0.08    0.38
 -19  -1  14    0.19    0.41
  19  -1 -14    0.15    0.34
  19  -1 -14   -0.28    0.35
 -17   1  12   -0.08    0.32
 -17   1  12   -0.70    0.32
  17   1 -12    0.49    0.27
  17   1 -12   -0.25    0.31
 -17   1  12    0.78    0.55
  17   1 -12    0.13    0.25
  17   1 -12    0.55    0.47
 -17   1  12   -0.03    0.41
  17   1 -12    0.47    0.30
  17  -1 -12    0.20    0.30
 -17  -1  12   -0.10    0.50
 -17  -1  12   -0.22    0.34
  17  -1 -12    0.02    0.30
 -17  -1  12    0.56    0.33
  17  -1 -12    0.14    0.50
  17  -1 -12   -0.15    0.32
 -17  -1  12   -0.05    0.32
  15   1 -10   16.48    1.18
  15   1 -10   18.29    1.01
  15   1 -10   16.71    0.97
  15   1 -10   16.31    1.04
 -15   1  10   15.87    1.36
 -15   1  10   15.75    1.13
 -15   1  10   18.27    1.11
 -15   1  10   18.72    1.11
  15  -1 -10   17.56    1.32
  15  -1 -10   17.55    1.08
 -15  -1  10   17.30    1.04
 -15  -1  10   19.02    1.10
  15  -1 -10   18.01    1.09
 -15  -1  10   14.29    1.29
  15  -1 -10   17.22    1.03
 -13   1   8   10.58    1.02
  13   1  -8   10.86    0.74
  13   1  -8   10.91    0.71
 -13   1   8    9.88    0.78
 -13   1   8   11.59    0.80
 -13   1   8   11.63    0.78
  13   1  -8   11.34    0.65
  13   1  -8   10.77    0.82
  13  -1  -8   12.00    1.00
 -13  -1   8    9.92    0.92
  13  -1  -8   11.02    0.79
 -13  -1   8   10.03    0.70
  13  -1  -8    9.56    0.76
 -13  -1   8   10.99    0.77
  13  -1  -8   10.96    0.69
  11   1  -6    0.68    0.22
 -11   1   6    0.85    0.27
 -11   1   6    0.73    0.23
 -11   1   6    0.57    0.22
  11   1  -6    0.81    0.16
 -11   1   6    0.49    0.37
  11   1  -6    0.82    0.25
  11   1  -6    0.76    0.21
  11  -1  -6    0.69    0.25
  11  -1  -6    0.62    0.23
 -11  -1   6    0.58    0.18
 -11  -1   6    0.54    0.30
  11  -1  -6    0.75    0.21
  11  -1  -6    1.05    0.37
  -9   1   4   -0.09    0.26
   9   1  -4    0.42    0.18
   9   1  -4    0.42    0.12
  -9   1   4    0.50    0.17
  -9   1   4    0.46    0.22
   9   1  -4    0.35    0.18
   9   1  -4    0.78    0.21
  -9  -1   4    0.39    0.14
   9  -1  -4    0.70    0.19
  -9  -1   4    0.46    0.22
  -9  -1   4    0.50    0.17
   9  -1  -4    0.50    0.15
   9  -1  -4    0.44    0.21
   9  -1  -4    0.51    0.32
  -9  -1   4    0.49    0.13
  -7   1   2   14.53    0.74
   7   1  -2   13.07    0.77
  -7   1   2   12.96    0.80
  -7   1   2   13.73    0.68
  -7   1   2   13.17    0.89
   7   1  -2   13.37    0.78
   7   1  -2   13.42    0.73
  -7  -1   2   13.51    0.72
   7  -1  -2   14.08    0.76
  -7  -1   2   14.61    0.76
   7  -1  -2   14.53    0.74
  -7  -1   2   13.91    0.69
   7  -1  -2   12.66    0.79
   7  -1  -2   15.47    0.96
  -5   1   0   34.63    1.60
   5   1   0   34.12    1.69
  -5   1   0   31.52    1.68
   5   1   0   31.57    1.64
  -5   1   0   34.83    1.62
  -5   1   0   33.66    1.70
   5   1   0   34.87    1.61
   5   1   0   32.85    1.66
   5  -1   0   33.22    1.67
  -5  -1   0   32.47    1.69
  -5  -1   0   33.62    1.61
   5  -1   0   34.88    1.79
   5  -1   0   33.85    1.65
  -5  -1   0   35.06    1.67
  -5  -1   0   33.30    1.64
   3   1   2    8.86    0.49
   3   1   2    8.75    0.45
   3   1   2    8.92    0.49
   3   1   2    9.01    0.54
   3   1   2    8.69    0.51
  -3   1  -2    8.66    0.50
  -3  -1  -2    9.06    0.49
  -3  -1  -2    9.51    0.54
   3  -1   2    8.98    0.46
  -3  -1  -2    9.34    0.52
   3  -1   2    8.72    0.47
  -3  -1  -2    8.99    0.46
   3  -1   2    8.61    0.43
   3  -1   2    8.26    0.57
  -3  -1  -2    8.92    0.49
   1   1   4  109.27    5.03
   1   1   4  105.13    5.06
   1   1   4  105.20    5.10
   1   1   4  110.07    5.06
   1   1   4  102.74    5.06
  -1   1  -4  105.64    5.02
   1   1   4   99.46    5.06
  -1  -1  -4  104.69    5.05
  -1  -1  -4  107.94    5.04
  -1  -1  -4  106.84    5.05
   1  -1   4  108.42    5.07
  -1  -1  -4  107.14    5.09
   1  -1   4  102.92    5.01
   1  -1   4  112.63    5.08
  -1  -1  -4  108.20    5.07
   1  -1   4  105.04    5.02
  -1  -1  -4  106.40    5.03
  -1   1   6    3.62    0.26
  -1   1   6    3.17    0.33
  -1   1   6    3.38    0.28
  -1   1   6    3.00    0.38
  -1   1   6    3.13    0.30
  -1   1   6    2.99    0.32
   1  -1  -6    3.22    0.25
   1  -1  -6    3.16    0.27
  -1  -1   6    3.05    0.28
   1  -1  -6    3.30    0.32
  -1  -1   6    3.45    0.32
   1  -1  -6    3.26    0.28
  -3   1   8    4.36    0.35
  -3   1   8    4.49    0.39
  -3   1   8    3.47    0.40
  -3   1   8    3.95    0.42
  -3   1   8    3.74    0.34
  -3   1   8    4.16    0.48
   3  -1  -8    3.81    0.39
   3  -1  -8    4.32    0.31
  -3  -1   8    4.25    0.38
  -3  -1   8    4.01    0.36
  -3  -1   8    4.29    0.37
  -3  -1   8    3.93    0.28
   3  -1  -8    4.09    0.34
   3  -1  -8    4.23    0.33
  -5   1  10    4.01    0.47
  -5   1  10    4.75    0.33
  -5   1  10    4.17    0.43
  -5   1  10    4.18    0.50
  -5   1  10    4.40    0.42
  -5   1  10    4.49    0.43
  -5   1  10    4.63    0.57
  -5   1  10    3.27    0.49
  -5  -1  10    4.25    0.44
   5  -1 -10    3.73    0.37
  -5  -1  10    4.22    0.42
  -5  -1  10    4.19    0.35
   5  -1 -10    4.49    0.39
  -5  -1  10    4.86    0.50
  -5  -1  10    4.27    0.33
   5  -1 -10    4.27    0.48
  -7   1  12   12.73    0.92
  -7   1  12   11.77    0.80
  -7   1  12   12.87    0.81
  -7   1  12   11.81    0.98
  -7   1  12   12.43    0.82
  -7  -1  12   13.22    0.73
   7  -1 -12   11.30    0.85
  -7  -1  12   11.15    0.74
   7  -1 -12   11.81    0.73
  -7  -1  12   11.76    0.81
   7  -1 -12   12.36    0.76
  -7  -1  12   13.33    0.87
  -7  -1  12   11.47    0.72
  -9   1  14   -0.16    0.30
  -9   1  14    0.10    0.37
  -9   1  14   -0.42    0.35
  -9   1  14    0.72    0.35
  -9   1  14    0.02    0.47
   9  -1 -14    0.13    0.24
  -9  -1  14   -0.22    0.29
  -9  -1  14    0.53    0.37
   9  -1 -14   -0.38    0.30
  -9  -1  14    0.02    0.27
  -9  -1  14   -0.36    0.32
 -11   1  16    8.67    0.89
 -11   1  16    9.22    1.03
 -11   1  16    8.73    1.20
 -11   1  16   10.63    0.95
 -11  -1  16    8.52    0.82
 -11  -1  16    8.34    0.77
 -11  -1  16   10.94    1.00
 -11  -1  16   10.73    0.95
  11  -1 -16   10.79    0.75
 -11  -1  16   10.08    0.80
 -13   1  18    0.72    0.56
 -13   1  18   -0.10    0.69
 -13  -1  18    0.88    0.43
 -13  -1  18    0.62    0.50
 -13  -1  18    0.00    0.47
 -13  -1  18    0.38    0.65
 -13  -1  18    1.02    0.54
 -15   1  20    0.12    0.63
 -15   1  20    1.30    0.80
 -15  -1  20   -0.55    0.58
 -15  -1  20    0.97    0.59
 -24   2  19   -0.35    0.68
 -24   2  19    1.29    0.91
  24   2 -19   -0.38    0.53
  24  -2 -19    1.71    0.49
 -24  -2  19    1.27    1.00
 -24  -2  19    0.56    0.67
 -22   2  17    9.81    1.23
 -22   2  17    9.34    1.25
  22   2 -17    8.19    0.91
  22  -2 -17   10.46    1.01
 -22  -2  17   12.62    1.61
  20   2 -15    3.64    0.47
 -20   2  15    2.25    0.65
 -20   2  15    2.79    0.63
  20   2 -15    3.28    0.50
 -20   2  15    3.33    0.84
  20  -2 -15    2.85    0.52
  20  -2 -15    2.40    0.52
 -20  -2  15    4.28    0.62
 -20  -2  15    3.29    0.85
  18   2 -13   22.38    1.38
 -18   2  13   24.59    1.51
  18   2 -13   24.25    1.24
 -18   2  13   19.62    1.53
 -18   2  13   23.50    1.84
  18   2 -13   23.83    1.22
  18  -2 -13   21.29    1.41
 -18  -2  13   24.08    1.43
 -18  -2  13   23.38    1.38
  18  -2 -13   21.51    1.41
 -16   2  11    9.89    1.24
  16   2 -11   10.46    0.68
 -16   2  11    7.84    0.94
  16   2 -11   10.22    0.84
 -16   2  11    9.97    0.87
  16   2 -11    8.95    0.71
  16   2 -11   10.27    0.93
 -16   2  11    9.59    0.82
 -16   2  11    9.03    0.77
  16   2 -11    9.85    0.63
  16  -2 -11   10.67    1.17
  16  -2 -11    8.87    0.83
 -16  -2  11   10.29    0.78
 -16  -2  11    8.72    1.09
  16  -2 -11    8.49    0.80
  16  -2 -11    9.72    0.79
 -16  -2  11    9.04    0.74
  16  -2 -11    9.11    0.59
  14   2  -9  130.65    6.21
 -14   2   9  126.53    6.50
  14   2  -9  128.65    6.26
  14   2  -9  126.60    6.09
 -14   2   9  119.56    6.23
  14   2  -9  127.44    6.13
  14   2  -9  127.05    6.16
 -14   2   9  128.87    6.14
 -14   2   9  134.23    6.23
  14  -2  -9  131.76    6.23
  14  -2  -9  141.23    6.50
  14  -2  -9  121.50    6.17
  14  -2  -9  130.02    6.10
 -14  -2   9  125.68    6.16
  14  -2  -9  125.64    6.18
 -14  -2   9  123.55    6.35
 -14  -2   9  127.84    6.16
 -14  -2   9  125.21    6.16
  12   2  -7   12.97    0.88
 -12   2   7   14.86    0.84
  12   2  -7   14.58    0.80
  12   2  -7   14.42    0.95
 -12   2   7   14.53    1.25
 -12   2   7   16.74    0.93
 -12   2   7   14.10    0.96
 -12   2   7   15.64    0.99
  12   2  -7   15.28    0.88
 -12  -2   7   15.61    0.87
  12  -2  -7   15.53    0.90
  12  -2  -7   16.27    1.00
  12  -2  -7   15.54    0.90
 -12  -2   7   15.38    0.86
 -12  -2   7   15.01    0.86
 -12  -2   7   15.17    1.03
  12  -2  -7   16.61    1.26
 -10   2   5   61.72    3.21
 -10   2   5   64.02    3.10
  10   2  -5   59.09    3.16
 -10   2   5   68.04    3.16
  10   2  -5   64.58    3.20
  10   2  -5   70.45    3.09
 -10   2   5   63.62    3.43
  10   2  -5   66.36    3.15
 -10   2   5   63.08    3.17
 -10  -2   5   62.03    3.11
  10  -2  -5   65.55    3.15
 -10  -2   5   63.90    3.23
  10  -2  -5   69.44    3.44
  10  -2  -5   62.28    3.15
  10  -2  -5   63.67    3.22
 -10  -2   5   65.78    3.14
 -10  -2   5   63.17    3.13
  -8   2   3    8.50    0.47
  -8   2   3    8.73    0.57
   8   2  -3    8.04    0.57
  -8   2   3    6.92    0.79
  -8   2   3    8.53    0.51
   8   2  -3    9.17    0.59
   8  -2  -3    8.41    0.80
   8  -2  -3    7.88    0.52
  -8  -2   3    8.50    0.48
   8  -2  -3    8.51    0.63
  -8  -2   3    8.22    0.51
   8  -2  -3    9.38    0.57
  -8  -2   3    8.95    0.54
  -8  -2   3    7.59    0.59
   8  -2  -3    8.99    0.54
  -6   2   1   39.88    1.88
   6   2  -1   37.67    1.91
   6   2  -1   37.24    1.94
  -6   2   1   39.23    1.86
  -6   2   1   42.41    1.93
   6   2  -1   39.51    1.88
  -6   2   1   36.57    2.08
   6   2  -1   39.66    1.96
   6  -2  -1   39.40    1.91
  -6  -2   1   39.32    1.88
   6  -2  -1   42.31    1.95
  -6  -2   1   38.46    1.90
   6  -2  -1   38.93    1.86
   6  -2  -1   36.44    2.08
  -6  -2   1   37.28    1.97
  -6  -2   1   40.36    1.92
   6  -2  -1   35.30    1.96
   6  -2  -1   37.75    1.89
  -4   2  -1    1.29    0.14
   4   2   1    1.02    0.15
   4   2   1    1.04    0.13
   4   2   1    0.99    0.20
  -4   2  -1    0.85    0.22
   4   2   1    0.81    0.18
   4   2   1    0.84    0.16
  -4   2  -1    1.07    0.11
   4  -2   1    1.00    0.12
  -4  -2  -1    1.00    0.16
  -4  -2  -1    0.84    0.16
   4  -2   1    0.94    0.22
   4  -2   1    1.20    0.21
   4  -2   1    1.27    0.27
  -4  -2  -1    1.33    0.19
  -4  -2  -1    0.66    0.17
  -4  -2  -1    0.98    0.13
   4  -2   1    1.05    0.13
  -2   2  -3   87.93    4.08
  -2   2  -3   83.81    4.12
  -2   2  -3   84.98    4.08
   2   2   3   84.80    4.13
   2   2   3   80.90    4.13
   2   2   3   89.09    4.19
   2   2   3   90.42    4.10
   2   2   3   83.90    4.16
   2  -2   3   89.22    4.17
  -2  -2  -3   85.23    4.10
   2  -2   3   85.11    4.09
   2  -2   3   82.98    4.12
  -2  -2  -3   86.21    4.18
  -2  -2  -3   91.88    4.16
  -2  -2  -3   87.14    4.13
   2  -2   3   85.92    4.14
  -2  -2  -3   86.47    4.13
   0   2   5   25.19    1.19
   0   2   5   24.05    1.29
   0   2   5   24.11    1.33
   0   2   5   24.18    1.29
   0   2   5   23.12    1.24
   0   2   5   22.66    1.25
   0  -2  -5   25.05    1.25
   0  -2   5   23.69    1.17
   0  -2  -5   24.20    1.22
   0  -2  -5   24.25    1.21
   0  -2  -5   24.45    1.19
   0  -2  -5   20.07    1.25
  -2   2   7    0.55    0.16
  -2   2   7    0.34    0.17
  -2   2   7    0.60    0.24
  -2   2   7    0.51    0.23
  -2   2   7    1.31    0.31
  -2   2   7    0.75    0.24
   2  -2  -7    0.37    0.17
  -2  -2   7    0.56    0.23
   2  -2  -7    0.28    0.18
   2  -2  -7    0.55    0.20
   2  -2  -7    0.46    0.17
  -2  -2   7    0.46    0.15
   2  -2  -7    0.62    0.20
  -2  -2   7    0.62    0.16
  -4   2   9    4.66    0.63
  -4   2   9    4.81    0.57
  -4   2   9    3.96    0.54
  -4   2   9    4.62    0.53
  -4   2   9    4.79    0.42
  -4   2   9    5.24    0.45
   4  -2  -9    4.40    0.49
   4  -2  -9    4.72    0.40
   4  -2  -9    4.96    0.44
  -4  -2   9    4.43    0.40
  -4  -2   9    5.33    0.51
   4  -2  -9    5.15    0.45
   4  -2  -9    4.46    0.42
  -4  -2   9    3.98    0.46
  -6   2  11    7.95    0.78
  -6   2  11    8.31    0.80
  -6   2  11    8.00    0.61
  -6   2  11    8.58    0.67
  -6   2  11    9.27    0.66
  -6   2  11    7.49    0.83
   6  -2 -11    7.97    0.56
   6  -2 -11    8.15    0.62
  -6  -2  11    8.19    0.68
   6  -2 -11    7.51    0.69
  -6  -2  11    8.06    0.60
   6  -2 -11    7.47    0.59
   6  -2 -11    8.45    0.57
  -8   2  13   42.45    2.32
  -8   2  13   40.72    2.19
  -8   2  13   42.41    2.23
  -8   2  13   43.07    2.23
  -8   2  13   41.26    2.37
  -8   2  13   40.24    2.42
   8  -2 -13   38.77    2.09
   8  -2 -13   44.66    2.08
  -8  -2  13   42.57    2.18
  -8  -2  13   44.52    2.22
 -10   2  15    2.32    0.58
 -10   2  15    2.43    0.65
 -10   2  15    2.42    0.52
 -10   2  15    3.66    0.75
 -10   2  15    2.40    0.58
 -10  -2  15    2.81    0.48
 -10  -2  15    2.62    0.34
 -10  -2  15    3.31    0.51
 -12   2  17   48.03    2.88
 -12   2  17   59.88    3.71
 -12   2  17   46.03    3.04
 -12   2  17   49.28    2.78
 -12  -2  17   49.04    2.52
 -12  -2  17   49.08    2.66
 -14   2  19    0.98    0.92
 -14   2  19    1.08    0.65
 -14  -2  19    1.56    0.57
 -23   3  18   20.62    1.79
  23   3 -18   21.50    1.46
 -23   3  18   21.47    2.11
 -23  -3  18   21.02    2.05
  23  -3 -18   23.01    1.53
 -23  -3  18   20.22    1.78
 -21   3  16    9.42    1.31
 -21   3  16    7.78    0.97
 -21  -3  16    6.83    0.94
 -21  -3  16    7.27    1.12
  21  -3 -16    7.25    0.83
  21  -3 -16    8.82    1.02
 -19   3  14   22.64    1.54
  19   3 -14   20.90    1.40
  19   3 -14   20.70    1.11
 -19   3  14   22.12    1.89
 -19   3  14   17.86    1.58
  19   3 -14   22.22    1.28
 -19  -3  14   22.78    1.34
 -19  -3  14   19.30    1.45
  19  -3 -14   20.14    1.43
  19  -3 -14   21.41    1.43
 -17   3  12    0.96    0.70
 -17   3  12    1.15    0.55
 -17   3  12    0.75    0.56
  17   3 -12    0.88    0.43
  17   3 -12    1.37    0.21
 -17  -3  12    0.71    0.62
 -17  -3  12    1.19    0.45
  17  -3 -12    0.92    0.48
 -17  -3  12    0.94    0.36
 -17  -3  12    0.64    0.34
  17  -3 -12    0.79    0.41
  17  -3 -12   -0.18    1.21
 -15   3  10   54.37    2.77
  15   3 -10   53.68    2.49
  15   3 -10   49.18    2.69
 -15   3  10   47.21    2.75
 -15   3  10   53.02    3.09
 -15   3  10   51.39    2.59
  15   3 -10   54.32    2.55
  15   3 -10   51.51    2.60
  15   3 -10   52.86    2.72
  15  -3 -10   52.16    2.72
 -15  -3  10   50.22    2.59
  15  -3 -10   52.91    2.53
  15  -3 -10   49.38    2.62
 -15  -3  10   47.59    2.83
 -15  -3  10   51.11    2.59
  15  -3 -10   52.56    3.03
 -15  -3  10   50.02    2.62
 -13   3   8   30.02    1.59
 -13   3   8   28.95    2.00
  13   3  -8   28.37    1.68
 -13   3   8   28.38    1.66
  13   3  -8   29.26    1.54
  13   3  -8   29.32    1.64
 -13   3   8   28.53    1.66
  13   3  -8   29.08    1.54
 -13   3   8   28.09    1.50
  13  -3  -8   28.61    1.66
  13  -3  -8   29.34    1.51
 -13  -3   8   28.86    1.52
 -13  -3   8   28.04    1.51
  13  -3  -8   27.86    1.55
  13  -3  -8   29.40    1.59
  13  -3  -8   31.29    1.99
 -13  -3   8   28.93    1.52
 -13  -3   8   29.80    1.73
  11   3  -6    0.02    0.19
 -11   3   6    0.42    0.52
  11   3  -6   -0.20    0.33
  11   3  -6    0.29    0.24
 -11   3   6    0.24    0.16
 -11   3   6    0.05    0.27
 -11   3   6    0.45    0.20
  11   3  -6    0.19    0.24
 -11   3   6    0.20    0.27
  11  -3  -6    0.04    0.23
  11  -3  -6    0.42    0.24
  11  -3  -6    0.49    0.23
 -11  -3   6   -0.19    0.18
  11  -3  -6    0.08    0.30
 -11  -3   6    0.18    0.20
 -11  -3   6    0.27    0.18
 -11  -3   6    0.34    0.31
  11  -3  -6    0.08    0.43
   9   3  -4   37.20    1.84
  -9   3   4   36.62    1.82
   9   3  -4   36.73    1.90
   9   3  -4   39.08    1.80
   9   3  -4   34.60    1.88
  -9   3   4   37.34    1.79
  -9   3   4   38.87    1.89
  -9   3   4   35.40    2.19
   9   3  -4   36.14    1.76
  -9  -3   4   36.03    1.93
   9  -3  -4   33.64    1.87
  -9  -3   4   36.66    1.82
   9  -3  -4   34.31    1.83
   9  -3  -4   37.85    1.92
   9  -3  -4   37.44    1.86
  -9  -3   4   35.40    1.83
   9  -3  -4   37.07    1.79
  -9  -3   4   34.56    1.80
   9  -3  -4   37.01    2.11
   7   3  -2   13.31    0.79
  -7   3   2   11.08    1.04
   7   3  -2   12.15    0.80
  -7   3   2   13.22    0.68
   7   3  -2   12.87    0.67
  -7   3   2   12.92    0.67
  -7   3   2   12.78    0.72
   7   3  -2   12.77    0.66
   7   3  -2   11.90    0.73
   7  -3  -2   10.30    0.77
  -7  -3   2   13.03    0.74
   7  -3  -2   11.79    0.91
   7  -3  -2   12.24    0.79
  -7  -3   2   12.55    0.71
  -7  -3   2   11.68    0.68
   7  -3  -2   11.44    0.70
  -7  -3   2   12.21    0.81
   7  -3  -2   12.19    0.67
  -5   3   0  108.10    4.98
   5   3   0  106.64    4.99
  -5   3   0  106.55    5.01
   5   3   0  102.08    5.03
   5   3   0  108.38    5.10
  -5   3   0  110.10    4.97
   5   3   0  106.80    5.08
   5   3   0  102.35    5.00
  -5   3   0   95.51    5.22
  -5  -3   0  104.56    5.03
   5  -3   0  106.48    4.98
  -5  -3   0  109.41    5.05
   5  -3   0  103.74    5.13
  -5  -3   0  100.96    4.99
   5  -3   0  103.60    5.06
  -5  -3   0  101.26    5.02
   5  -3   0  109.16    5.09
  -5  -3   0  100.83    5.09
   5  -3   0  106.80    5.03
   5  -3   0  103.07    5.00
  -3   3  -2   21.56    1.19
   3   3   2   22.73    1.26
   3   3   2   22.73    1.10
  -3   3  -2   22.52    1.08
  -3   3  -2   21.26    1.08
   3   3   2   22.67    1.15
  -3   3  -2   20.98    1.27
   3   3   2   20.73    1.14
   3   3   2   20.68    1.20
  -3  -3  -2   21.06    1.21
  -3  -3  -2   21.33    1.14
   3  -3   2   21.20    1.09
   3  -3   2   21.11    1.08
  -3  -3  -2   22.11    1.14
   3  -3   2   21.78    1.15
   3  -3   2   22.26    1.22
  -3  -3  -2   22.54    1.18
  -3  -3  -2   21.99    1.15
  -3  -3  -2   20.82    1.10
   3  -3   2   21.10    1.16
   1   3   4  224.01   10.26
  -1   3  -4  228.53   10.32
  -1   3  -4  217.21   10.24
  -1   3  -4  203.33   10.33
   1   3   4  214.70   10.41
   1   3   4  212.21   10.35
   1   3   4  215.91   10.32
  -1   3  -4  218.93   10.24
  -1  -3  -4  210.15   10.28
   1  -3   4  219.66   10.27
  -1  -3  -4  214.41   10.26
  -1  -3  -4  241.70   10.35
  -1  -3  -4  216.48   10.30
   1  -3   4  207.38   10.23
   1  -3   4  209.90   10.24
   1  -3   4  204.92   10.26
   1  -3   4  234.20   10.36
  -1  -3  -4  211.01   10.28
  -1   3   6   17.11    1.11
  -1   3   6   17.03    0.94
   1   3  -6   14.96    1.02
  -1   3   6   12.86    1.25
  -1   3   6   17.52    0.90
  -1   3   6   16.81    1.02
  -1   3   6   16.14    1.03
   1  -3  -6   16.71    0.94
   1  -3  -6   17.88    1.00
   1  -3  -6   16.75    0.92
   1  -3  -6   16.92    0.90
  -1  -3   6   17.80    1.03
   1  -3  -6   15.96    0.94
  -1  -3   6   16.09    0.88
   1  -3  -6   17.60    0.95
  -3   3   8  116.01    5.85
  -3   3   8  117.01    5.66
  -3   3   8  114.16    5.76
  -3   3   8  121.02    5.82
  -3   3   8  117.68    5.78
  -3   3   8  126.77    5.69
  -3   3   8  114.10    5.69
   3   3  -8  105.83    5.74
  -3  -3   8  118.27    5.65
   3  -3  -8  120.25    5.71
   3  -3  -8  116.58    5.73
  -3  -3   8  123.05    5.75
   3  -3  -8  116.99    5.69
  -3  -3   8  118.52    5.63
   3  -3  -8  121.45    5.67
   3  -3  -8  123.97    5.73
  -5   3  10   20.76    1.34
  -5   3  10   22.19    1.59
  -5   3  10   19.64    1.18
   5   3 -10   19.21    1.25
  -5   3  10   20.01    1.13
  -5   3  10   20.12    1.40
   5  -3 -10   20.65    1.13
  -5  -3  10   20.20    1.15
  -5  -3  10   21.23    1.09
   5  -3 -10   20.71    1.20
   5  -3 -10   19.59    1.18
   5  -3 -10   20.31    1.23
   5  -3 -10   21.82    1.21
  -5  -3  10   20.39    1.24
  -7   3  12   51.59    2.84
  -7   3  12   49.84    2.59
  -7   3  12   53.35    2.78
  -7   3  12   52.81    2.68
  -7   3  12   50.37    2.65
   7   3 -12   49.21    2.65
  -7   3  12   49.01    2.87
   7  -3 -12   55.69    2.61
  -7  -3  12   54.25    2.70
   7  -3 -12   48.13    2.64
  -7  -3  12   51.46    2.55
   7  -3 -12   50.59    2.56
  -7  -3  12   50.73    2.62
   7  -3 -12   50.20    2.62
  -9   3  14    0.86    0.48
  -9   3  14    1.63    0.66
  -9   3  14    0.94    0.61
  -9   3  14    1.27    0.52
   9  -3 -14    0.56    0.32
  -9  -3  14    0.70    0.35
   9  -3 -14    1.30    0.39
  -9  -3  14    0.65    0.48
  -9  -3  14    1.09    0.47
   9  -3 -14    0.59    0.31
 -11   3  16   25.53    2.03
 -11   3  16   26.09    2.07
 -11   3  16   24.83    1.74
 -11  -3  16   26.80    1.54
  11  -3 -16   27.21    1.44
  11  -3 -16   26.56    1.56
 -11  -3  16   19.38    1.62
 -11  -3  16   25.50    1.43
 -13   3  18    6.57    0.88
 -13   3  18    7.38    1.23
 -13  -3  18    4.21    0.83
 -13  -3  18    8.80    0.94
 -22   4  17   22.42    2.35
  22   4 -17   21.65    1.52
 -22   4  17   19.59    1.83
 -22  -4  17   14.61    1.68
  22  -4 -17   22.22    1.66
 -20   4  15    8.27    1.09
 -20   4  15    9.09    1.22
  20   4 -15    9.73    1.07
 -20   4  15    7.52    1.24
 -20  -4  15    5.91    1.11
  20  -4 -15    9.90    1.10
  20  -4 -15    8.96    1.12
 -20  -4  15    9.00    1.00
 -18   4  13   45.41    3.05
 -18   4  13   47.24    2.69
 -18   4  13   38.93    2.66
  18   4 -13   49.10    2.55
  18   4 -13   44.35    2.39
  18  -4 -13   46.50    2.48
  18  -4 -13   47.42    2.59
 -18  -4  13   46.98    2.41
 -18  -4  13   46.44    2.53
  16   4 -11    4.46    0.49
 -16   4  11    3.60    0.70
 -16   4  11    4.27    0.66
  16   4 -11    3.91    0.63
 -16   4  11    5.83    1.04
 -16  -4  11    4.03    0.49
  16  -4 -11    4.64    0.69
 -16  -4  11    4.35    0.51
  16  -4 -11    4.11    0.55
  16  -4 -11    4.26    0.49
 -16  -4  11    4.78    0.54
 -14   4   9  134.22    6.93
  14   4  -9  144.63    6.94
  14   4  -9  118.73    6.78
 -14   4   9  137.75    6.78
 -14   4   9  140.26    6.86
 -14   4   9  146.98    6.95
 -14   4   9  141.44    7.28
  14   4  -9  154.98    6.77
 -14  -4   9  145.19    7.02
  14  -4  -9  147.23    6.79
  14  -4  -9  142.27    7.24
  14  -4  -9  138.76    6.83
 -14  -4   9  137.01    6.80
 -14  -4   9  140.30    6.79
 -14  -4   9  147.19    6.79
  14  -4  -9  141.31    6.89
  14  -4  -9  142.79    6.93
  12   4  -7    4.41    0.58
  12   4  -7    4.77    0.58
 -12   4   7    4.24    0.78
 -12   4   7    3.78    0.43
 -12   4   7    5.00    0.62
 -12   4   7    3.68    0.51
  12   4  -7    3.37    0.57
 -12   4   7    4.74    0.57
  12   4  -7    4.27    0.50
  12  -4  -7    3.97    0.50
 -12  -4   7    4.35    0.49
  12  -4  -7    4.10    0.54
 -12  -4   7    4.63    0.47
 -12  -4   7    3.87    0.56
  12  -4  -7    3.85    0.53
 -12  -4   7    4.33    0.49
  12  -4  -7    4.46    0.76
  12  -4  -7    3.89    0.55
  10   4  -5  126.13    6.35
 -10   4   5  128.47    6.15
 -10   4   5  128.72    6.18
  10   4  -5  115.50    6.22
 -10   4   5  123.11    6.23
 -10   4   5  128.18    6.60
 -10   4   5  135.96    6.24
  10   4  -5  132.90    6.20
  10   4  -5  133.16    6.27
  10  -4  -5  128.08    6.19
 -10  -4   5  123.70    6.16
  10  -4  -5  129.12    6.27
 -10  -4   5  130.93    6.18
  10  -4  -5  126.06    6.24
  10  -4  -5  132.35    6.24
 -10  -4   5  128.22    6.18
  10  -4  -5  131.84    6.15
  10  -4  -5  133.83    6.50
 -10  -4   5  130.23    6.31
   8   4  -3   47.66    2.25
  -8   4   3   45.57    2.67
  -8   4   3   47.37    2.26
  -8   4   3   45.65    2.29
   8   4  -3   45.99    2.30
   8   4  -3   41.68    2.48
  -8   4   3   48.86    2.25
   8   4  -3   45.94    2.36
   8   4  -3   41.75    2.36
   8  -4  -3   40.12    2.35
   8  -4  -3   45.57    2.28
  -8  -4   3   45.71    2.28
   8  -4  -3   46.89    2.51
   8  -4  -3   44.38    2.35
  -8  -4   3   44.47    2.39
  -8  -4   3   45.90    2.26
   8  -4  -3   48.15    2.33
   8  -4  -3   46.30    2.24
  -8  -4   3   46.83    2.30
  -6   4   1   83.12    3.74
   6   4  -1   77.76    3.79
  -6   4   1   83.59    3.74
   6   4  -1   81.06    3.75
  -6   4   1   75.78    4.08
   6   4  -1   64.70    3.93
   6   4  -1   65.21    3.75
   6   4  -1   74.61    3.87
   6   4  -1   81.35    3.88
  -6   4   1   79.62    3.77
   6  -4  -1   76.36    3.76
   6  -4  -1   79.20    3.83
   6  -4  -1   76.72    3.88
  -6  -4   1   82.96    3.81
  -6  -4   1   78.06    3.78
   6  -4  -1   82.16    3.80
   6  -4  -1   78.70    3.74
  -6  -4   1   75.30    3.87
  -6  -4   1   76.18    3.75
  -6  -4   1   80.44    3.80
   6  -4  -1   78.58    3.92
   4   4   1    1.70    0.31
   4   4   1    1.40    0.32
  -4   4  -1    1.96    0.22
   4   4   1    1.75    0.39
   4   4   1    1.01    0.35
  -4   4  -1    1.78    0.48
   4   4   1    2.38    0.26
   4   4   1    1.04    0.45
  -4   4  -1    2.22    0.23
  -4   4  -1    1.95    0.33
  -4  -4  -1    1.61    0.26
   4  -4   1    1.62    0.24
  -4  -4  -1    1.83    0.36
  -4  -4  -1    2.39    0.32
  -4  -4  -1    1.77    0.29
  -4  -4  -1    2.17    0.26
   4  -4   1    2.19    0.34
   4  -4   1    2.29    0.33
   4  -4   1    1.58    0.27
  -4  -4  -1    1.57    0.27
   4  -4   1    1.49    0.23
   4  -4   1    2.03    0.39
   2   4   3   94.56    4.97
  -2   4  -3  101.68    5.00
  -2   4  -3  105.73    4.83
   2   4   3   98.93    5.00
  -2   4  -3  103.73    4.79
   2   4   3  104.92    4.96
   2   4   3  104.24    4.82
  -2   4  -3   98.67    4.92
   2   4   3   95.35    4.95
   2   4   3   93.86    4.91
  -2  -4  -3   96.58    4.85
  -2  -4  -3   97.58    4.81
  -2  -4  -3   98.60    4.85
  -2  -4  -3   99.34    4.81
   2  -4   3  101.28    4.87
   2  -4   3   98.77    4.80
   2  -4   3  104.02    4.95
   2  -4   3   99.93    4.85
   2  -4   3  103.31    4.83
  -2  -4  -3  102.67    4.87
   2  -4   3  100.46    4.80
  -2  -4  -3  104.59    4.90
   0   4  -5   48.54    2.35
   0   4  -5   51.32    2.48
   0   4   5   45.79    2.54
   0   4  -5   51.19    2.36
   0   4   5   46.81    2.60
   0   4   5   47.11    2.54
   0   4   5   49.73    2.53
   0   4  -5   42.74    2.50
   0   4   5   49.53    2.39
   0   4   5   48.45    2.54
   0  -4  -5   47.38    2.42
   0  -4   5   47.40    2.34
   0  -4  -5   48.82    2.49
   0  -4   5   49.94    2.38
   0  -4   5   47.28    2.39
   0  -4   5   47.19    2.36
   0  -4  -5   46.32    2.37
   0  -4   5   48.76    2.53
   0  -4  -5   49.98    2.42
   0  -4  -5   47.90    2.44
   0  -4  -5   49.94    2.44
   0  -4   5   49.39    2.34
   2   4  -7    2.00    0.46
  -2   4   7    2.18    0.51
  -2   4   7    2.46    0.31
  -2   4   7    2.59    0.42
  -2   4   7    2.30    0.55
  -2   4   7    3.67    0.55
  -2   4   7    2.70    0.35
  -2  -4   7    2.30    0.25
   2  -4  -7    3.23    0.33
   2  -4  -7    2.18    0.36
   2  -4  -7    2.25    0.36
   2  -4  -7    2.92    0.43
  -2  -4   7    2.09    0.28
   2  -4  -7    3.15    0.40
  -2  -4   7    2.65    0.32
   2  -4  -7    2.45    0.33
  -2  -4   7    2.65    0.42
  -4   4   9    7.79    0.61
  -4   4   9    7.01    0.60
  -4   4   9    8.35    0.99
  -4   4   9    6.80    0.67
  -4   4   9    7.21    0.91
  -4   4   9    8.40    0.90
   4   4  -9    6.44    0.83
   4  -4  -9    7.94    0.64
   4  -4  -9    7.32    0.76
  -4  -4   9    7.51    0.60
   4  -4  -9    7.18    0.71
   4  -4  -9    7.54    0.71
  -4  -4   9    6.76    0.79
   4  -4  -9    8.02    0.68
  -4  -4   9    7.68    0.50
  -6   4  11   12.26    1.18
   6   4 -11    9.45    0.98
  -6   4  11   10.47    1.10
  -6  -4  11   10.26    1.00
   6  -4 -11   10.87    0.80
  -6  -4  11   10.97    0.68
   6  -4 -11   12.13    0.99
   6  -4 -11   10.23    0.84
   6  -4 -11   11.32    0.91
  -6  -4  11   10.69    0.81
  -8   4  13   49.81    2.75
  -8   4  13   51.15    2.94
  -8   4  13   45.22    2.89
  -8  -4  13   48.72    2.57
   8  -4 -13   52.64    2.57
   8  -4 -13   47.00    2.50
   8  -4 -13   48.46    2.57
  -8  -4  13   48.29    2.46
 -10   4  15    0.77    0.61
 -10   4  15   -0.11    0.86
 -10   4  15    1.55    0.77
 -10  -4  15    1.28    0.54
  10  -4 -15    1.11    0.50
  10  -4 -15   -0.07    0.44
  10  -4 -15   -0.07    0.41
 -10  -4  15    0.99    0.37
 -12   4  17   79.63    3.99
 -12   4  17   76.10    4.38
  12  -4 -17   75.79    3.68
 -12  -4  17   60.32    3.83
 -21   5  16    9.23    1.46
  21   5 -16    8.11    0.97
 -21   5  16    8.82    1.25
 -21  -5  16   10.11    1.16
  21  -5 -16    9.85    1.29
  21  -5 -16   12.21    1.47
 -19   5  14    8.47    1.15
 -19   5  14   12.32    1.65
  19   5 -14   11.72    1.27
  19  -5 -14   18.75    2.32
  19  -5 -14   10.09    1.13
 -19  -5  14   11.75    1.21
 -17   5  12    1.57    0.74
 -17   5  12    2.41    1.12
  17   5 -12    2.57    0.67
  17  -5 -12    2.57    0.55
 -17  -5  12    2.55    0.78
  17  -5 -12    3.50    0.74
 -17  -5  12    2.84    0.54
 -15   5  10   51.75    3.33
  15   5 -10   50.62    2.64
  15   5 -10   49.90    2.82
 -15   5  10   47.65    2.83
 -15  -5  10   50.19    2.91
  15  -5 -10   52.66    2.68
 -15  -5  10   50.88    2.65
  15  -5 -10   53.62    2.61
  15  -5 -10   49.70    2.82
 -15  -5  10   52.54    2.61
 -13   5   8   61.06    3.70
 -13   5   8   60.49    3.22
  13   5  -8   61.50    3.33
 -13   5   8   60.56    3.23
  13   5  -8   64.34    3.11
 -13  -5   8   61.15    3.51
 -13  -5   8   58.95    3.09
 -13  -5   8   61.41    3.09
  13  -5  -8   61.20    3.24
 -13  -5   8   65.01    3.08
  13  -5  -8   60.36    3.62
  13  -5  -8   64.07    3.13
  13  -5  -8   59.34    3.12
 -11   5   6    4.10    0.50
 -11   5   6    4.65    0.55
  11   5  -6    4.39    0.71
 -11   5   6    5.02    1.00
 -11   5   6    4.13    0.53
 -11   5   6    3.19    0.38
  11   5  -6    4.46    0.55
 -11  -5   6    4.33    0.55
 -11  -5   6    4.39    0.46
  11  -5  -6    4.77    0.61
  11  -5  -6    4.30    0.55
  11  -5  -6    4.02    0.55
  11  -5  -6    4.29    0.51
  11  -5  -6    4.21    0.61
 -11  -5   6    4.16    0.63
  11  -5  -6    3.52    0.78
 -11  -5   6    4.90    0.52
   9   5  -4   15.44    1.32
   9   5  -4   16.66    0.92
  -9   5   4   16.37    0.94
  -9   5   4   15.90    0.92
   9   5  -4   14.14    1.12
   9   5  -4   14.81    1.12
  -9   5   4   15.87    1.53
  -9   5   4   16.68    0.99
   9  -5  -4   16.35    1.10
  -9  -5   4   16.44    0.97
   9  -5  -4   15.68    1.31
  -9  -5   4   14.88    0.96
  -9  -5   4   16.49    0.99
   9  -5  -4   16.13    0.99
   9  -5  -4   15.69    1.15
   9  -5  -4   16.88    0.93
   9  -5  -4   15.35    1.10
  -9  -5   4   15.56    1.15
   7   5  -2   23.10    1.60
  -7   5   2   26.61    1.89
   7   5  -2   22.96    1.73
  -7   5   2   28.46    1.41
  -7   5   2   27.09    1.43
   7   5  -2   25.96    1.67
   7   5  -2   26.89    1.35
   7   5  -2   28.79    1.42
  -7  -5   2   27.69    1.46
   7  -5  -2   27.56    1.54
  -7  -5   2   26.37    1.48
   7  -5  -2   25.58    1.63
  -7  -5   2   28.03    1.61
   7  -5  -2   26.68    1.40
  -7  -5   2   28.33    1.49
   7  -5  -2   25.49    1.64
   7  -5  -2   28.63    1.53
   7  -5  -2   26.98    1.46
  -7  -5   2   28.09    1.44
  -5   5   0   90.40    4.11
   5   5   0   84.48    4.35
   5   5   0   77.04    4.29
  -5   5   0   85.36    4.49
   5   5   0   86.11    4.27
  -5   5   0   83.79    4.20
   5   5   0   81.83    4.13
   5   5   0   89.50    4.13
   5  -5   0   83.78    4.14
  -5  -5   0   89.26    4.21
   5  -5   0   87.36    4.11
  -5  -5   0   84.67    4.13
   5  -5   0   81.01    4.30
   5  -5   0   91.37    4.19
  -5  -5   0   83.17    4.15
   5  -5   0   84.99    4.21
  -5  -5   0   83.38    4.17
  -5  -5   0   83.25    4.17
   5  -5   0   84.80    4.27
  -3   5  -2    0.55    0.47
   3   5   2    0.41    0.34
   3   5   2    0.62    0.23
   3   5   2   -0.25    0.28
   3   5   2    0.57    0.49
  -3   5  -2    0.28    0.19
  -3   5  -2    0.71    0.39
  -3   5  -2    0.41    0.24
   3   5   2    0.72    0.48
   3  -5   2    0.14    0.35
   3  -5   2    0.53    0.31
  -3  -5  -2    0.46    0.28
  -3  -5  -2    0.57    0.30
   3  -5   2    0.08    0.22
   3  -5   2    0.28    0.23
   3  -5   2    0.99    0.29
  -3  -5  -2    0.41    0.27
  -3  -5  -2    0.28    0.24
  -1   5  -4  174.99    8.11
   1   5   4  179.97    8.11
  -1   5  -4  175.56    8.08
   1   5   4  143.12    8.19
  -1   5  -4  165.69    8.23
   1   5   4  168.76    8.34
   1   5   4  175.57    8.24
   1   5   4  175.67    8.28
  -1  -5  -4  170.24    8.11
   1  -5   4  174.61    8.08
   1  -5   4  166.97    8.08
   1  -5   4  165.95    8.08
  -1  -5  -4  169.45    8.14
  -1  -5  -4  171.15    8.16
  -1  -5  -4  170.34    8.09
   1  -5   4  172.25    8.11
   1  -5   4  165.94    8.14
  -1   5   6    4.36    0.63
  -1   5   6    3.40    0.52
   1   5  -6    4.28    0.62
  -1   5   6    4.50    0.55
   1   5  -6    4.48    0.54
   1   5  -6    4.93    0.39
  -1   5   6    5.00    0.77
  -1   5   6    4.56    0.53
  -1  -5   6    4.68    0.40
  -1  -5   6    3.97    0.45
  -1  -5   6    4.44    0.50
  -1  -5   6    4.32    0.54
   1  -5  -6    5.26    0.56
  -1  -5   6    3.76    0.48
  -1  -5   6    5.29    0.56
   1  -5  -6    3.58    0.45
   1  -5  -6    4.31    0.55
   1  -5  -6    4.81    0.53
   1  -5  -6    4.63    0.51
  -3   5   8   88.48    4.19
   3   5  -8   80.28    4.55
  -3   5   8   87.74    4.39
  -3   5   8   87.67    4.51
  -3   5   8   89.73    4.43
  -3  -5   8   84.54    4.16
  -3  -5   8   83.44    4.11
  -3  -5   8   86.85    4.07
   3  -5  -8   85.62    4.20
  -3  -5   8   86.29    4.12
   3  -5  -8   88.84    4.25
   3  -5  -8   85.33    4.15
  -3  -5   8   73.72    4.13
   3  -5  -8   84.66    4.26
   3  -5  -8   84.90    4.24
  -3  -5   8   87.42    4.08
  -5   5  10   24.26    1.29
  -5   5  10   25.04    1.68
  -5   5  10   24.65    1.79
   5   5 -10   22.32    1.57
  -5   5  10   25.37    1.76
  -5  -5  10   23.09    1.34
   5  -5 -10   22.65    1.42
   5  -5 -10   21.48    1.37
  -7   5  12   43.80    2.45
  -7   5  12   37.72    2.61
   7   5 -12   38.72    2.30
   7  -5 -12   39.44    2.13
  -7  -5  12   42.02    2.17
  -7  -5  12   38.91    2.01
   7  -5 -12   39.90    2.22
   9   5 -14    1.30    0.60
  -9   5  14    2.78    0.78
  -9   5  14    1.82    0.95
  -9  -5  14    2.85    0.61
   9  -5 -14    2.31    0.50
   9  -5 -14    1.61    0.58
 -11   5  16   41.99    2.59
 -11   5  16   40.35    2.95
 -11  -5  16   39.21    2.39
  11  -5 -16   38.98    2.22
  18   6 -13   25.35    1.86
 -18   6  13   29.31    2.80
 -18   6  13   21.12    2.01
 -18  -6  13   19.68    2.07
  18  -6 -13   29.61    1.99
 -18  -6  13   25.76    1.75
  18  -6 -13   26.87    1.72
  16   6 -11    0.10    0.69
 -16   6  11    1.13    0.73
 -16   6  11    1.74    1.13
 -16  -6  11    1.99    0.56
 -16  -6  11   -0.03    0.77
  16  -6 -11    1.41    0.73
  16  -6 -11    0.35    0.50
 -14   6   9   71.04    4.28
 -14   6   9   67.97    3.68
  14   6  -9   68.89    3.74
  14  -6  -9   68.78    3.68
 -14  -6   9   68.23    3.51
  14  -6  -9   71.91    3.56
  14  -6  -9   68.67    3.54
 -14  -6   9   68.25    3.79
 -12   6   7    1.08    0.97
  12   6  -7    0.47    0.62
  12   6  -7    1.02    0.68
  12  -6  -7    0.92    0.93
  12  -6  -7    0.06    0.39
  12  -6  -7    0.46    0.51
 -12  -6   7    0.91    0.36
 -12  -6   7    0.33    0.57
  12  -6  -7    0.43    0.56
 -12  -6   7   -0.08    0.36
 -10   6   5   54.84    2.69
 -10   6   5   55.44    3.40
  10   6  -5   50.79    3.02
  10   6  -5   54.03    3.03
 -10  -6   5   52.78    2.70
  10  -6  -5   52.93    3.16
  10  -6  -5   51.27    2.74
 -10  -6   5   53.68    2.71
  10  -6  -5   54.48    2.90
  10  -6  -5   52.95    2.88
  10  -6  -5   54.22    2.73
 -10  -6   5   56.16    2.94
 -10  -6   5   48.87    2.78
  10  -6  -5   52.81    2.85
  -8   6   3   10.37    1.51
   8   6  -3    7.88    0.98
   8   6  -3   11.37    1.19
   8  -6  -3   10.47    1.16
  -8  -6   3    9.32    0.79
  -8  -6   3   10.22    0.79
   8  -6  -3   10.25    0.95
   8  -6  -3    9.80    0.91
   8  -6  -3   10.30    0.74
  -8  -6   3   10.26    0.86
   8  -6  -3    8.66    1.17
   8  -6  -3    9.97    0.97
  -6   6   1   23.09    1.93
  -6   6   1   25.58    1.46
   6   6  -1   23.52    1.22
   6   6  -1   19.49    1.74
   6   6  -1   23.42    1.70
   6  -6  -1   23.16    1.47
  -6  -6   1   24.11    1.34
   6  -6  -1   23.05    1.35
   6  -6  -1   25.11    1.32
  -6  -6   1   22.53    1.50
   6  -6  -1   24.00    1.67
  -6  -6   1   24.24    1.42
   6  -6  -1   23.56    1.46
   4   6   1    6.66    0.92
   4   6   1    7.48    0.65
  -4   6  -1    7.16    0.87
  -4   6  -1    7.30    1.02
   4   6   1    9.33    1.13
   4  -6   1    6.83    0.62
   4  -6   1    7.15    0.64
  -4  -6  -1    6.01    0.69
   4  -6   1    7.03    0.78
   4  -6   1    6.98    0.80
   4  -6   1    7.63    0.67
  -4  -6  -1    6.74    0.74
  -4  -6  -1    6.99    0.74
  -4  -6  -1    7.22    0.66
   4  -6   1    5.98    0.98
  -2   6  -3   72.98    3.84
   2   6   3   74.53    3.76
  -2   6  -3   76.28    4.03
   2   6   3   80.16    3.91
   2   6   3   72.79    4.00
   2  -6   3   72.68    3.72
  -2  -6  -3   73.58    3.74
   2  -6   3   76.63    3.67
  -2  -6  -3   73.94    3.68
   2  -6   3   72.46    3.76
   2  -6   3   73.77    3.68
   2  -6   3   74.93    3.67
  -2  -6  -3   74.44    3.74
   2  -6   3   76.18    3.81
  -2  -6  -3   77.18    3.77
   0   6   5   24.81    1.46
   0   6   5   22.46    1.74
   0   6  -5   22.72    1.51
   0   6   5   21.04    1.45
   0  -6  -5   21.48    1.34
   0  -6  -5   21.62    1.25
   0  -6  -5   21.71    1.23
   0  -6  -5   21.70    1.37
   0  -6   5   18.29    1.23
   0  -6   5   21.06    1.32
   0  -6   5   20.39    1.33
   0  -6  -5   20.76    1.31
   0  -6   5   21.70    1.33
   0  -6   5   21.31    1.23
   0  -6   5   23.61    1.25
  -2   6   7    5.86    0.84
   2   6  -7    6.93    0.58
  -2   6   7    8.06    1.08
   2   6  -7    7.84    0.92
   2   6  -7    9.82    0.90
  -2   6   7    8.31    0.85
  -2  -6   7    6.47    0.75
   2  -6  -7    6.98    0.69
  -2  -6   7    5.79    0.72
  -2  -6   7    8.18    0.58
   2  -6  -7    8.96    0.98
   2  -6  -7    7.60    0.85
   2  -6  -7    8.73    0.92
  -2  -6   7    8.17    0.90
   2  -6  -7    8.70    0.80
  -2  -6   7    8.01    0.68
  -4   6   9    0.79    0.75
  -4   6   9    0.52    0.64
   4   6  -9    1.16    0.65
  -4   6   9    0.88    0.40
  -4  -6   9    1.05    0.36
   4  -6  -9    0.87    0.36
   4  -6  -9    1.17    0.43
  -4  -6   9    0.49    0.37
   4  -6  -9    0.97    0.49
  -4  -6   9    1.35    0.25
  -4  -6   9    1.22    0.42
  -4  -6   9    1.61    0.37
  -6   6  11    5.29    0.91
  -6   6  11    4.65    0.61
  -6   6  11    3.78    1.02
   6   6 -11    4.17    0.77
   6  -6 -11    4.86    0.59
  -6  -6  11    4.30    0.51
   6  -6 -11    4.65    0.71
  -6  -6  11    4.25    0.59
   8   6 -13   24.97    1.80
  -8   6  13   25.02    2.00
  -8   6  13   24.41    2.32
  -8  -6  13   28.74    1.70
   8  -6 -13   23.89    1.74
   8  -6 -13   25.63    1.58
 -15   7  10   21.60    2.61
  15   7 -10   18.90    1.79
  15  -7 -10   17.77    1.42
  15  -7 -10   19.89    1.76
 -15  -7  10   17.12    1.57
 -15  -7  10   17.81    1.39
 -13   7   8   25.52    2.65
  13   7  -8   21.25    1.84
  13  -7  -8   18.84    1.42
 -13  -7   8   18.45    1.53
 -13  -7   8   18.97    1.47
 -13  -7   8   22.26    1.40
  13  -7  -8   22.58    1.72
 -11   7   6    5.76    1.49
  11   7  -6    4.35    1.03
  11   7  -6    2.83    0.85
  11  -7  -6    4.46    0.63
 -11  -7   6    4.47    0.63
 -11  -7   6    4.05    0.60
 -11  -7   6    6.16    0.78
  11  -7  -6    4.33    0.78
  11  -7  -6    4.84    0.56
   9   7  -4    3.48    0.91
   9   7  -4    3.99    0.94
  -9   7   4    2.84    1.16
  -9  -7   4    2.77    0.56
   9  -7  -4    4.46    0.76
  -9  -7   4    3.84    0.54
  -9  -7   4    4.20    0.64
   9  -7  -4    3.92    0.56
   9  -7  -4    3.69    0.48
   7   7  -2    1.07    0.73
   7   7  -2    0.93    0.81
  -7   7   2    1.79    1.01
   7  -7  -2    2.64    0.66
  -7  -7   2    1.03    0.51
   7  -7  -2    1.27    0.43
   7  -7  -2    1.22    0.57
  -7  -7   2    1.52    0.44
  -7  -7   2    0.63    0.44
   7  -7  -2    1.51    0.40
   5   7   0   24.56    1.29
  -5   7   0   25.44    2.25
   5   7   0   21.52    1.81
  -5   7   0   24.36    1.60
   5   7   0   25.21    1.94
  -5  -7   0   25.05    1.52
   5  -7   0   24.96    1.61
  -5  -7   0   23.16    1.53
   5  -7   0   23.55    1.44
  -5  -7   0   22.77    1.43
   5  -7   0   24.90    1.39
   5  -7   0   23.95    1.61
  -5  -7   0   25.03    1.51
   3   7   2   -0.63    0.77
  -3   7  -2    1.14    0.91
  -3   7  -2    0.91    0.57
   3   7   2    1.18    0.67
   3   7   2    1.23    0.39
   3  -7   2    0.82    0.53
  -3  -7  -2    1.15    0.51
  -3  -7  -2    1.10    0.42
   3  -7   2    1.48    0.40
   3  -7   2    2.43    0.69
  -3  -7  -2    1.40    0.48
   3  -7   2    0.85    0.40
  -3  -7  -2    1.37    0.45
   1   7   4   47.43    2.44
   1   7   4   47.45    2.58
  -1   7  -4   45.12    2.60
   1   7   4   47.66    2.88
   1  -7   4   40.98    2.36
   1  -7   4   42.13    2.46
  -1  -7  -4   46.34    2.35
  -1  -7  -4   45.71    2.43
   1  -7   4   45.40    2.34
  -1  -7  -4   42.59    2.45
  -1  -7  -4   42.43    2.46
   1   7  -6    1.46    0.74
  -1   7   6    1.21    0.91
   1  -7  -6    2.38    0.56
  -1  -7   6    1.05    0.55
  -1  -7   6    1.07    0.43
   1  -7  -6    1.88    0.48
   1  -7  -6    1.86    0.44
  -1  -7   6    2.17    0.46
  -3   7   8   23.43    1.39
   3   7  -8   19.66    1.68
  -3   7   8   19.66    2.00
  -3   7   8   14.90    1.65
   3  -7  -8   21.76    1.52
  -3  -7   8   17.91    1.34
   3  -7  -8   21.21    1.29
   3  -7  -8   20.64    1.39
  -3  -7   8   20.61    1.32
  -3  -7   8   21.98    1.34
  -5   7  10   -0.71    0.83
   5   7 -10   -0.50    0.68
  -5   7  10   -0.29    1.03
   5  -7 -10    0.36    0.60
   5  -7 -10   -0.95    0.45
  -5  -7  10    0.68    0.43
  -5  -7  10   -0.10    0.46
  -5  -7  10    0.95    0.53
   5  -7 -10    0.68    0.44
  10   8  -5    3.86    1.01
 -10  -8   5    3.67    0.79
  10  -8  -5    2.00    0.79
 -10  -8   5    2.21    0.66
  10  -8  -5    3.08    0.66
 -10  -8   5    3.32    0.65
  10  -8  -5    3.40    0.58
   8   8  -3    0.30    0.95
   8  -8  -3   -0.39    0.44
  -8  -8   3    0.68    0.49
   8  -8  -3    1.06    0.74
  -8  -8   3    0.71    0.62
   8  -8  -3    0.41    0.52
  -8  -8   3   -0.18    0.54
   6   8  -1    1.72    0.95
   6  -8  -1    2.03    0.50
   6  -8  -1    0.63    0.68
  -6  -8   1    1.25    0.52
  -6  -8   1    1.29    0.64
   6  -8  -1    0.47    0.50
  -6  -8   1    1.17    0.57
   4   8   1    5.67    1.02
   4   8   1    4.75    1.20
  -4   8  -1    5.61    0.84
  -4  -8  -1    6.06    0.82
   4  -8   1    4.80    0.87
   4  -8   1    5.26    0.62
  -4  -8  -1    5.01    0.64
  -4  -8  -1    4.77    0.70
   4  -8   1    4.50    0.66
  -2   8  -3   28.81    1.98
   2   8   3   22.59    2.35
   2   8   3   29.06    2.02
  -2  -8  -3   25.87    1.73
   2  -8   3   25.52    1.83
  -2  -8  -3   23.62    1.76
   2  -8   3   26.89    1.66
  -2  -8  -3   26.32    1.61
   2  -8   3   30.18    1.63
   0   8   5   10.01    1.29
   0   8   5   10.96    1.17
   0   8  -5   10.71    1.47
   0   8   5    8.04    1.33
   0  -8   5   10.13    1.05
   0  -8   5    7.20    0.95
   0  -8  -5   12.53    1.15
   0  -8   5   10.60    1.02
   0  -8  -5   10.84    1.00
   0  -8  -5   11.93    1.27
 -26   0  20   25.96    2.27
  24   0 -18   19.04    1.17
 -24   0  18   19.49    1.55
 -24   0  18   24.48    1.97
  22   0 -16    0.94    0.46
  22   0 -16    0.20    0.30
  22   0 -16    1.26    0.36
 -22   0  16    0.43    0.72
 -22   0  16    0.33    0.50
 -22   0  16    0.34    0.57
  20   0 -14    1.20    0.35
 -20   0  14    0.23    0.46
 -20   0  14    0.68    0.40
  20   0 -14    1.02    0.34
  20   0 -14    1.04    0.42
 -20   0  14    0.88    0.79
  20   0 -14    1.55    0.37
  18   0 -12   58.43    3.11
 -18   0  12   68.35    3.20
 -18   0  12   60.69    3.20
 -18   0  12   58.22    3.48
  18   0 -12   65.15    3.17
  18   0 -12   61.94    3.10
 -16   0  10  397.16   16.37
  16   0 -10  362.71   16.34
  16   0 -10  336.21   16.53
  16   0 -10  354.61   16.30
 -16   0  10  343.48   16.36
 -16   0  10  318.34   16.31
 -16   0  10  295.70   16.52
  16   0 -10  339.10   16.27
 -14   0   8   31.50    1.69
  14   0  -8   29.77    1.67
  14   0  -8   31.81    1.66
 -14   0   8   27.52    1.88
  14   0  -8   30.87    1.60
  14   0  -8   30.73    1.85
 -14   0   8   36.13    1.72
 -12   0   6   52.22    2.87
  12   0  -6   55.78    2.87
  12   0  -6   54.33    2.73
  12   0  -6   58.37    2.67
 -12   0   6   52.92    2.72
  12   0  -6   52.75    2.73
  10   0  -4  357.62   16.07
  10   0  -4  327.84   16.11
  10   0  -4  297.33   16.12
  10   0  -4  347.89   16.20
 -10   0   4  344.86   16.21
 -10   0   4  332.50   16.11
 -10   0   4  374.88   16.16
  -8   0   2   83.18    4.17
   8   0  -2   83.50    4.11
   8   0  -2   86.81    4.19
  -8   0   2   86.92    4.12
  -8   0   2   87.46    4.16
  -6   0   0    2.13    0.12
  -6   0   0    1.77    0.22
   6   0   0    2.16    0.29
  -6   0   0    1.94    0.26
   6   0   0    1.78    0.24
  -6   0   0    2.44    0.29
   6   0   0    2.09    0.21
   2   0   4    1.96    0.18
  -2   0  -4    1.64    0.20
   2   0   4    2.11    0.19
   2   0   4    1.65    0.14
  -2   0  -4    1.88    0.18
   2   0   4    1.88    0.23
   0   0  -6  151.58    7.08
   0   0   6  149.81    7.08
   0   0  -6  155.28    7.08
   0   0   6  142.06    7.12
   0   0   6  150.54    7.12
   0   0   6  149.88    7.13
   0   0   6  148.83    7.08
  -2   0   8  214.57   10.53
  -2   0   8  222.45   10.48
  -2   0   8  224.11   10.48
   2   0  -8  224.88   10.47
  -2   0   8  215.48   10.52
  -2   0   8  232.60   10.51
  -2   0   8  220.21   10.54
   2   0  -8  220.94   10.47
   4   0 -10   13.72    0.73
  -4   0  10   13.47    0.87
  -4   0  10   13.71    0.78
  -4   0  10   14.36    0.78
  -4   0  10   13.84    0.83
  -4   0  10   14.48    0.85
  -4   0  10   13.53    0.77
   4   0 -10   13.59    0.74
  -6   0  12   33.02    1.79
  -6   0  12   32.47    1.78
   6   0 -12   33.41    1.67
  -6   0  12   32.04    1.85
   6   0 -12   34.75    1.67
  -6   0  12   34.81    1.70
  -6   0  12   33.58    1.73
  -8   0  14  154.17    7.29
  -8   0  14  151.07    7.35
  -8   0  14  140.54    7.20
  -8   0  14  154.75    7.16
   8   0 -14  151.25    7.13
  -8   0  14  137.44    7.26
   8   0 -14  156.90    7.14
  -8   0  14  153.34    7.21
 -10   0  16   79.85    4.06
 -10   0  16   72.12    3.89
  10   0 -16   84.51    3.79
 -10   0  16   70.94    3.96
 -10   0  16   84.62    3.94
 -12   0  18    1.06    0.58
 -12   0  18    1.48    0.52
 -12   0  18    0.71    0.58
 -12   0  18    0.58    0.54
 -14   0  20   -0.71    0.59
 -14   0  20   -0.02    0.65
 -25   1  19   10.58    1.37
 -25   1  19   12.70    1.75
  25  -1 -19   11.74    0.98
 -25  -1  19   15.35    1.83
 -23   1  17   50.23    2.98
  23   1 -17   43.84    2.27
 -23   1  17   41.83    2.61
  23   1 -17   44.86    2.35
  23  -1 -17   45.22    2.37
 -23  -1  17   47.00    2.94
  23  -1 -17   48.00    2.48
 -21   1  15   46.99    2.58
  21   1 -15   44.60    2.40
  21   1 -15   49.09    2.34
  21   1 -15   46.80    2.39
 -21   1  15   38.23    2.85
  21   1 -15   47.89    2.45
 -21   1  15   47.02    2.88
 -21  -1  15   46.36    2.53
  21  -1 -15   47.14    2.41
 -21  -1  15   44.69    2.88
  21  -1 -15   48.60    2.48
 -19   1  13    0.11    0.65
 -19   1  13    1.03    0.42
 -19   1  13   -0.44    0.42
  19   1 -13    0.09    0.34
  19   1 -13    0.24    0.29
  19   1 -13    1.04    0.39
 -19   1  13   -0.56    0.43
  19   1 -13    0.33    0.29
 -19  -1  13    0.30    0.39
  19  -1 -13    1.06    0.37
  19  -1 -13    1.19    0.37
 -19  -1  13    0.58    0.40
  19  -1 -13    0.46    0.37
 -19  -1  13    0.30    0.62
 -17   1  11  411.08   17.42
 -17   1  11  310.03   17.37
 -17   1  11  380.36   17.41
  17   1 -11  384.58   17.30
  17   1 -11  353.63   17.29
 -17   1  11  354.71   17.64
  17  -1 -11  350.28   17.33
  17  -1 -11  366.57   17.60
 -17  -1  11  348.87   17.36
  17  -1 -11  385.76   17.38
 -17  -1  11  384.71   17.39
  17  -1 -11  352.85   17.34
 -15   1   9    4.75    0.60
  15   1  -9    4.66    0.57
 -15   1   9    3.97    0.50
  15   1  -9    4.79    0.44
  15   1  -9    5.71    0.54
 -15   1   9    3.92    0.70
  15   1  -9    4.05    0.58
 -15   1   9    4.74    0.59
  15  -1  -9    4.63    0.49
 -15  -1   9    4.17    0.53
  15  -1  -9    5.94    0.62
  15  -1  -9    5.54    0.78
 -15  -1   9    3.82    0.66
 -15  -1   9    5.27    0.61
  15  -1  -9    4.56    0.60
  13   1  -7   79.95    3.71
  13   1  -7   77.45    3.78
 -13   1   7   83.88    3.86
 -13   1   7   68.61    4.00
  13   1  -7   72.01    3.77
  13   1  -7   73.91    3.86
 -13   1   7   79.09    3.82
  13  -1  -7   80.63    3.83
 -13  -1   7   80.03    3.82
  13  -1  -7   71.30    3.81
  13  -1  -7   80.01    3.75
 -13  -1   7   73.59    3.75
  13  -1  -7   86.08    4.09
 -13  -1   7   72.90    3.92
  11   1  -5  167.26    8.05
 -11   1   5  180.58    8.14
  11   1  -5  180.99    8.01
 -11   1   5  156.17    8.12
 -11   1   5  157.40    8.23
  11  -1  -5  169.12    8.05
 -11  -1   5  174.80    8.09
 -11  -1   5  165.20    8.03
 -11  -1   5  165.78    8.14
  11  -1  -5  158.04    8.08
  11  -1  -5  190.28    8.32
  11  -1  -5  160.04    8.08
   9   1  -3   19.00    1.05
   9   1  -3   15.54    1.00
  -9   1   3   17.44    1.13
  -9   1   3   19.20    0.99
  -9   1   3   18.54    1.06
   9   1  -3   18.38    0.97
   9  -1  -3   18.09    1.03
  -9  -1   3   18.97    1.01
   9  -1  -3   19.76    0.98
   9  -1  -3   19.75    1.22
   9  -1  -3   17.25    1.01
  -9  -1   3   18.09    0.92
  -9  -1   3   19.03    0.97
  -9  -1   3   17.55    1.04
   7   1  -1   47.62    2.36
  -7   1   1   48.07    2.37
  -7   1   1   46.87    2.25
   7   1  -1   46.68    2.31
  -7   1   1   48.19    2.40
   7   1  -1   43.99    2.33
  -7   1   1   48.63    2.30
  -7  -1   1   46.08    2.36
  -7  -1   1   49.98    2.34
   7  -1  -1   45.23    2.33
   7  -1  -1   46.11    2.33
  -7  -1   1   47.06    2.30
   7  -1  -1   51.10    2.50
  -7  -1   1   48.53    2.26
   5   1   1  275.00   12.42
   5   1   1  259.21   12.46
  -5   1  -1  252.29   12.49
  -5   1  -1  255.90   12.49
  -5   1  -1  262.76   12.42
   5   1   1  258.54   12.48
   5   1   1  267.90   12.51
   5  -1   1  257.50   12.46
   5  -1   1  252.04   12.46
  -5  -1  -1  276.68   12.49
  -5  -1  -1  266.98   12.51
   5  -1   1  290.77   12.59
  -5  -1  -1  259.19   12.46
  -5  -1  -1  260.71   12.42
  -3   1  -3  376.33   17.64
   3   1   3  370.18   17.65
   3   1   3  357.76   17.65
   3   1   3  374.49   17.64
   3   1   3  378.61   17.69
   3   1   3  384.82   17.61
   3  -1   3  370.88   17.62
  -3  -1  -3  363.58   17.69
  -3  -1  -3  374.71   17.66
  -3  -1  -3  377.47   17.63
   3  -1   3  359.83   17.62
   3  -1   3  397.79   17.71
  -3  -1  -3  379.46   17.64
   1   1   5   18.85    1.00
   1   1   5   19.01    1.04
   1   1   5   18.94    1.01
   1   1   5   19.39    0.96
  -1   1  -5   19.71    0.94
   1   1   5   19.14    0.99
   1   1   5   19.77    0.99
  -1  -1  -5   18.02    0.99
  -1  -1  -5   18.34    0.98
   1  -1   5   21.05    1.03
  -1  -1  -5   19.82    0.97
   1  -1   5   19.27    1.00
   1  -1   5   19.54    0.94
  -1   1   7   10.36    0.63
  -1   1   7   10.71    0.59
  -1   1   7   10.14    0.65
  -1   1   7    9.99    0.71
  -1   1   7   10.61    0.68
  -1   1   7   10.60    0.61
  -1  -1   7   10.63    0.64
   1  -1  -7   10.81    0.63
   1  -1  -7   11.22    0.60
   1  -1  -7   10.38    0.57
  -1  -1   7   11.27    0.58
  -1  -1   7   10.45    0.62
   1  -1  -7   11.03    0.59
  -1  -1   7   10.43    0.57
  -3   1   9  150.79    7.34
  -3   1   9  154.03    7.40
  -3   1   9  148.63    7.37
  -3   1   9  155.22    7.32
  -3   1   9  151.62    7.42
   3  -1  -9  155.26    7.32
   3  -1  -9  160.50    7.33
  -3  -1   9  155.40    7.29
   3  -1  -9  163.12    7.39
  -3  -1   9  150.80    7.33
  -3  -1   9  151.66    7.34
  -3  -1   9  149.76    7.39
  -5   1  11   58.00    3.00
  -5   1  11   60.82    3.08
  -5   1  11   58.23    3.10
  -5   1  11   59.24    3.05
  -5   1  11   62.59    2.92
  -5   1  11   59.86    2.98
  -5   1  11   62.14    2.99
  -5  -1  11   61.36    3.00
   5  -1 -11   59.32    2.95
   5  -1 -11   60.48    3.05
  -5  -1  11   59.88    3.00
  -5  -1  11   63.02    2.99
  -5  -1  11   61.11    3.08
   5  -1 -11   62.00    2.97
  -7   1  13    4.61    0.63
  -7   1  13    4.51    0.58
  -7   1  13    5.14    0.70
  -7   1  13    4.22    0.48
  -7   1  13    4.62    0.50
  -7   1  13    4.68    0.56
   7  -1 -13    4.21    0.49
  -7  -1  13    4.47    0.47
   7  -1 -13    4.54    0.58
   7  -1 -13    4.74    0.46
  -7  -1  13    5.53    0.62
  -7  -1  13    4.64    0.50
  -7  -1  13    4.68    0.56
  -7  -1  13    4.18    0.49
  -9   1  15  269.98   13.67
  -9   1  15  276.64   13.46
  -9   1  15  284.44   13.49
  -9   1  15  258.60   13.56
  -9   1  15  260.92   13.47
  -9  -1  15  279.47   13.46
   9  -1 -15  274.45   13.41
  -9  -1  15  296.46   13.51
  -9  -1  15  300.93   13.44
  -9  -1  15  321.02   13.42
 -11   1  17    0.57    0.58
 -11   1  17    0.51    0.53
 -11   1  17   -0.32    0.84
 -11   1  17   -0.24    0.48
 -11   1  17    0.76    0.63
  11  -1 -17    0.52    0.33
 -11  -1  17    0.45    0.44
 -11  -1  17   -0.72    0.39
 -11  -1  17    1.38    0.47
 -13   1  19   24.90    1.96
 -13   1  19   25.66    1.84
 -13  -1  19   24.25    1.61
 -13  -1  19   27.83    1.76
  24   2 -18   11.11    1.09
 -24   2  18   14.47    1.78
 -24   2  18   12.67    1.41
  24  -2 -18   12.94    1.04
 -24  -2  18   11.86    1.46
 -22   2  16    3.90    0.96
 -22   2  16    1.50    0.69
  22   2 -16    4.15    0.55
 -22   2  16    2.38    0.68
  22   2 -16    1.65    0.51
 -22  -2  16    3.21    0.95
  22  -2 -16    2.46    0.53
  22  -2 -16    3.45    0.57
  20   2 -14    7.56    0.58
 -20   2  14    7.64    0.81
 -20   2  14    6.82    0.96
 -20   2  14    4.84    0.78
  20   2 -14    6.71    0.68
  20   2 -14    7.09    0.57
  20   2 -14    5.61    0.64
  20  -2 -14    7.51    0.83
 -20  -2  14    5.80    0.69
  20  -2 -14    5.84    0.66
 -20  -2  14    3.96    0.98
 -18   2  12   63.44    3.74
  18   2 -12   73.55    3.55
 -18   2  12   68.68    3.63
  18   2 -12   71.68    3.65
  18   2 -12   71.03    3.63
 -18   2  12   73.31    4.02
  18   2 -12   80.26    3.56
 -18   2  12   79.28    3.75
  18  -2 -12   76.20    4.00
 -18  -2  12   71.73    3.64
  18  -2 -12   75.89    3.51
  18  -2 -12   70.84    3.67
 -18  -2  12   69.33    3.67
 -18  -2  12   61.92    3.93
  18  -2 -12   75.00    3.69
 -18  -2  12   75.75    3.69
 -16   2  10  193.86    9.66
  16   2 -10  197.03    9.24
 -16   2  10  183.22    9.37
  16   2 -10  197.79    9.35
  16   2 -10  202.32    9.29
  16   2 -10  197.22    9.33
  16   2 -10  187.28    9.43
 -16   2  10  179.40    9.39
 -16   2  10  191.95    9.30
 -16   2  10  214.81    9.44
 -16  -2  10  196.21    9.34
  16  -2 -10  185.65    9.34
 -16  -2  10  187.06    9.31
 -16  -2  10  188.28    9.55
 -16  -2  10  188.14    9.32
  16  -2 -10  194.65    9.33
  16  -2 -10  210.64    9.68
  16  -2 -10  207.84    9.39
 -14   2   8   11.66    0.75
  14   2  -8   11.83    0.88
 -14   2   8   11.13    0.89
 -14   2   8   10.87    1.18
  14   2  -8   11.73    0.80
  14   2  -8   11.30    0.81
  14   2  -8   12.59    0.70
 -14   2   8   12.93    0.91
 -14   2   8   12.05    0.84
  14  -2  -8   12.64    0.80
  14  -2  -8   11.86    0.83
  14  -2  -8   14.81    1.24
  14  -2  -8   12.99    0.92
 -14  -2   8   11.42    0.99
 -14  -2   8   12.22    0.78
 -14  -2   8   12.36    0.78
 -14  -2   8   13.10    0.80
  12   2  -6   10.04    0.76
  12   2  -6   10.32    0.74
 -12   2   6   10.89    0.69
  12   2  -6   11.13    0.58
  12   2  -6    8.06    0.68
 -12   2   6    8.84    1.03
 -12   2   6    9.25    0.75
 -12   2   6    9.59    0.59
  12  -2  -6   11.70    1.07
 -12  -2   6   10.64    0.66
  12  -2  -6    8.87    0.76
  12  -2  -6   10.05    0.68
  12  -2  -6   10.99    0.67
 -12  -2   6    9.66    0.63
 -12  -2   6    9.39    0.79
 -12  -2   6    9.80    0.61
  10   2  -4  164.52    7.57
  10   2  -4  143.98    7.52
 -10   2   4  142.96    7.73
  10   2  -4  158.69    7.50
 -10   2   4  157.02    7.44
  10  -2  -4  163.08    7.51
  10  -2  -4  153.00    7.50
  10  -2  -4  158.01    7.58
 -10  -2   4  153.44    7.45
 -10  -2   4  161.38    7.50
 -10  -2   4  159.06    7.49
  10  -2  -4  167.11    7.81
 -10  -2   4  162.61    7.59
  -8   2   2   81.33    4.20
  -8   2   2   82.85    4.05
   8   2  -2   80.30    4.00
   8   2  -2   88.32    3.96
  -8   2   2   82.83    3.97
   8   2  -2   80.77    4.03
  -8   2   2   84.35    3.95
   8   2  -2   86.84    4.07
   8  -2  -2   84.64    4.01
  -8  -2   2   83.10    3.99
  -8  -2   2   82.14    3.96
  -8  -2   2   81.69    4.07
   8  -2  -2   76.91    4.06
   8  -2  -2   79.08    4.25
   8  -2  -2   92.03    4.04
   8  -2  -2   81.54    4.00
   6   2   0    6.08    0.43
   6   2   0    6.23    0.49
   6   2   0    7.38    0.51
  -6   2   0    6.16    0.35
  -6   2   0    7.03    0.57
   6   2   0    7.05    0.38
  -6   2   0    6.46    0.37
   6   2   0    6.19    0.40
  -6   2   0    6.70    0.43
  -6  -2   0    6.28    0.51
  -6  -2   0    7.25    0.47
   6  -2   0    7.16    0.50
   6  -2   0    6.27    0.41
  -6  -2   0    6.30    0.38
   6  -2   0    6.03    0.66
   6  -2   0    5.48    0.51
  -6  -2   0    6.65    0.42
   6  -2   0    6.32    0.36
  -4   2  -2  548.49   25.00
   4   2   2  510.63   25.02
   4   2   2  527.51   25.03
   4   2   2  550.39   25.00
   4   2   2  538.06   25.09
   4   2   2  535.22   25.06
  -4  -2  -2  519.13   24.99
  -4  -2  -2  556.42   25.05
   4  -2   2  518.88   25.03
  -4  -2  -2  507.17   25.02
  -4  -2  -2  526.25   25.09
   4  -2   2  543.91   25.13
  -4  -2  -2  522.73   25.02
   2   2   4    1.89    0.22
   2   2   4    2.09    0.25
   2   2   4    2.51    0.23
   2   2   4    2.12    0.27
  -2   2  -4    1.72    0.17
   2   2   4    1.75    0.28
   2  -2   4    2.06    0.19
  -2  -2  -4    1.46    0.25
  -2  -2  -4    1.41    0.24
  -2  -2  -4    1.86    0.22
   2  -2   4    1.65    0.21
  -2  -2  -4    2.10    0.26
  -2  -2  -4    1.85    0.23
   2  -2   4    2.48    0.34
  -2  -2  -4    2.01    0.27
   2  -2   4    2.49    0.26
   0   2   6   26.01    1.31
   0   2   6   26.55    1.47
   0   2   6   24.43    1.41
   0   2   6   26.41    1.35
   0   2   6   25.23    1.38
   0   2   6   25.09    1.37
   0  -2  -6   26.13    1.32
   0  -2  -6   25.59    1.31
   0  -2   6   27.82    1.39
   0  -2  -6   26.41    1.34
   0  -2  -6   27.07    1.35
   0  -2  -6   25.50    1.36
   0  -2  -6   29.22    1.38
   0  -2   6   25.19    1.29
  -2   2   8   79.35    4.11
  -2   2   8   81.84    4.09
  -2   2   8   81.65    3.96
  -2   2   8   84.26    4.00
  -2   2   8   79.10    4.03
   2  -2  -8   84.53    4.01
  -2  -2   8   84.57    4.03
   2  -2  -8   88.89    4.01
   2  -2  -8   81.43    4.03
   2  -2  -8   81.66    3.99
  -2  -2   8   81.02    3.97
  -2  -2   8   82.90    3.96
   2  -2  -8   81.64    3.96
  -4   2  10   15.01    0.87
  -4   2  10   14.63    0.96
  -4   2  10   14.22    1.08
  -4   2  10   15.48    0.90
  -4   2  10   13.86    0.98
   4  -2 -10   15.00    0.86
  -4  -2  10   14.50    0.91
   4  -2 -10   16.60    0.86
   4  -2 -10   14.88    0.82
   4  -2 -10   14.81    0.95
  -4  -2  10   15.54    0.94
  -4  -2  10   14.88    0.86
   4  -2 -10   14.49    0.89
  -6   2  12   11.61    0.97
  -6   2  12   14.04    1.04
  -6   2  12   12.89    0.86
  -6   2  12   13.05    1.08
  -6   2  12   11.78    0.81
   6  -2 -12   11.11    0.71
  -6  -2  12   12.22    0.80
  -6  -2  12   11.39    0.86
   6  -2 -12   12.42    0.71
  -8   2  14  117.82    5.54
  -8   2  14  106.31    5.81
  -8   2  14  113.11    5.68
  -8   2  14  114.62    5.50
  -8   2  14   95.15    5.79
   8  -2 -14  110.78    5.53
  -8  -2  14  116.74    5.49
  -8  -2  14  123.02    5.53
 -10   2  16   41.92    2.61
 -10   2  16   41.41    2.42
 -10   2  16   40.93    2.49
 -10  -2  16   45.13    2.14
  10  -2 -16   41.18    2.22
 -10  -2  16   40.32    2.29
 -10  -2  16   42.24    2.31
 -12   2  18    0.14    0.87
 -12   2  18    1.27    0.66
 -14   2  20   -0.27    0.96
 -14   2  20    0.77    0.71
 -14  -2  20    0.28    0.64
 -14  -2  20    1.46    0.64
  23   3 -17   17.45    1.33
 -23   3  17   18.30    1.98
 -23   3  17   15.61    1.62
  23  -3 -17   18.47    1.41
 -23  -3  17   14.63    1.54
 -23  -3  17   18.85    1.92
  23  -3 -17   19.34    1.43
 -21   3  15    4.70    0.87
 -21   3  15    3.05    0.77
 -21   3  15    6.01    1.13
 -21  -3  15    5.04    0.79
  21  -3 -15    5.48    0.74
  21  -3 -15    7.35    0.97
  19   3 -13    5.77    0.48
  19   3 -13    5.04    0.64
  19   3 -13    5.36    0.44
 -19   3  13    3.71    0.69
 -19   3  13    2.89    0.70
 -19   3  13    4.64    1.00
 -19  -3  13    5.51    0.62
  19  -3 -13    4.39    0.63
  19  -3 -13    5.38    0.68
 -19  -3  13    4.32    0.63
 -19  -3  13    2.74    0.83
 -17   3  11  148.96    7.72
 -17   3  11  159.49    8.17
  17   3 -11  160.37    7.75
  17   3 -11  167.23    7.63
  17   3 -11  161.31    7.80
 -17   3  11  172.04    7.89
  17   3 -11  175.75    7.68
 -17   3  11  147.59    7.86
  17  -3 -11  162.38    7.64
 -17  -3  11  157.48    7.73
 -17  -3  11  161.93    7.75
 -17  -3  11  146.26    7.99
  17  -3 -11  154.95    7.77
  17  -3 -11  163.68    7.83
  17  -3 -11  171.49    8.19
 -17  -3  11  158.14    7.76
  15   3  -9   11.66    0.81
  15   3  -9   11.95    0.99
  15   3  -9   11.53    0.66
 -15   3   9   10.66    0.76
 -15   3   9   12.33    1.36
 -15   3   9   10.93    0.95
  15   3  -9   11.11    0.91
 -15   3   9   12.78    0.89
  15   3  -9   12.01    0.81
 -15   3   9   10.01    0.97
  15  -3  -9   13.00    1.41
 -15  -3   9   11.96    0.79
 -15  -3   9   11.51    0.80
  15  -3  -9   12.39    0.98
  15  -3  -9   11.05    0.75
 -15  -3   9   11.53    0.78
 -15  -3   9   10.61    1.07
  15  -3  -9   11.73    0.84
 -13   3   7    7.24    0.73
  13   3  -7    8.12    0.85
  13   3  -7    7.54    0.71
  13   3  -7    7.20    0.65
  13   3  -7    8.02    0.63
  13   3  -7    7.62    0.45
 -13   3   7    8.20    0.62
 -13   3   7    6.92    0.54
 -13   3   7    8.04    1.14
 -13   3   7    7.08    0.69
 -13  -3   7    6.71    0.78
  13  -3  -7    7.65    0.65
  13  -3  -7    7.49    0.63
  13  -3  -7    7.89    0.63
  13  -3  -7    7.99    1.11
 -13  -3   7    7.22    0.57
  13  -3  -7    7.39    0.78
 -13  -3   7    7.53    0.56
 -13  -3   7    7.38    0.70
 -11   3   5   28.56    1.42
 -11   3   5   28.03    1.87
 -11   3   5   26.63    1.36
 -11   3   5   27.75    1.50
  11   3  -5   28.69    1.33
  11   3  -5   27.40    1.44
  11   3  -5   30.00    1.52
  11   3  -5   23.88    1.46
  11  -3  -5   26.81    1.55
 -11  -3   5   26.89    1.55
 -11  -3   5   28.63    1.44
  11  -3  -5   28.46    1.45
  11  -3  -5   26.11    1.42
 -11  -3   5   26.35    1.40
 -11  -3   5   25.93    1.38
  11  -3  -5   22.06    1.51
  11  -3  -5   26.60    1.80
   9   3  -3    3.70    0.31
  -9   3   3    3.85    0.67
   9   3  -3    4.33    0.33
   9   3  -3    3.09    0.40
   9   3  -3    4.62    0.48
   9   3  -3    3.49    0.40
  -9   3   3    3.37    0.39
  -9   3   3    4.74    0.44
  -9   3   3    3.94    0.32
   9  -3  -3    4.07    0.48
  -9  -3   3    3.98    0.37
  -9  -3   3    4.46    0.40
   9  -3  -3    4.98    0.67
   9  -3  -3    3.45    0.33
  -9  -3   3    4.05    0.35
   9  -3  -3    4.09    0.39
   9  -3  -3    3.97    0.42
  -9  -3   3    3.45    0.51
   9  -3  -3    4.22    0.50
  -7   3   1    8.98    0.50
   7   3  -1    8.38    0.51
  -7   3   1    8.50    0.54
   7   3  -1    8.58    0.65
  -7   3   1    6.90    0.89
   7   3  -1    8.35    0.57
   7   3  -1    7.66    0.64
  -7   3   1    8.52    0.48
   7   3  -1    8.93    0.51
   7  -3  -1    8.24    0.76
   7  -3  -1    8.40    0.66
   7  -3  -1    9.29    0.68
  -7  -3   1    9.16    0.58
  -7  -3   1    8.35    0.55
   7  -3  -1    8.22    0.54
   7  -3  -1    8.48    0.50
   7  -3  -1    8.77    0.57
  -7  -3   1    8.38    0.52
  -7  -3   1    8.24    0.66
  -5   3  -1  190.99    8.98
   5   3   1  198.83    9.01
   5   3   1  187.90    9.09
   5   3   1  196.38    9.12
   5   3   1  190.43    9.05
   5   3   1  188.31    9.03
  -5   3  -1  190.62    9.19
  -5   3  -1  189.90    9.00
   5  -3   1  190.02    9.13
  -5  -3  -1  185.73    9.04
   5  -3   1  179.92    9.00
  -5  -3  -1  192.31    9.04
  -5  -3  -1  205.17    9.08
  -5  -3  -1  185.12    9.11
   5  -3   1  200.30    9.04
   5  -3   1  201.87    9.11
   5  -3   1  172.53    9.07
  -5  -3  -1  181.97    9.00
   5  -3   1  185.71    8.98
  -3   3  -3  154.30    6.95
   3   3   3  144.98    7.02
   3   3   3  148.37    7.10
   3   3   3  158.39    6.98
  -3   3  -3  138.91    7.09
   3   3   3  144.43    7.06
   3   3   3  144.26    7.02
  -3   3  -3  150.61    6.95
  -3  -3  -3  158.52    7.05
  -3  -3  -3  144.39    7.07
  -3  -3  -3  139.98    7.06
   3  -3   3  145.97    6.95
   3  -3   3  141.26    6.95
   3  -3   3  139.12    7.02
  -3  -3  -3  143.04    7.00
  -3  -3  -3  145.28    6.97
  -3  -3  -3  149.27    7.02
   3  -3   3  156.51    7.08
   3  -3   3  143.50    7.02
   1   3   5   13.10    0.94
   1   3   5   12.20    0.84
   1   3   5   11.64    0.87
   1   3   5   12.36    0.81
   1   3   5   13.02    0.72
  -1  -3  -5   12.36    0.75
  -1  -3  -5   12.93    0.78
  -1  -3  -5   12.40    0.75
  -1  -3  -5   13.87    0.77
  -1  -3  -5   12.74    0.72
   1  -3   5   12.55    0.70
   1  -3   5   12.57    0.73
  -1  -3  -5   14.88    0.83
   1  -3   5   13.14    0.85
  -1   3   7   -0.03    0.32
  -1   3   7    0.15    0.24
  -1   3   7    0.02    0.20
  -1   3   7    0.07    0.18
  -1   3   7   -0.07    0.27
  -1   3   7    0.21    0.26
   1  -3  -7    0.09    0.21
   1  -3  -7    0.15    0.22
   1  -3  -7   -0.11    0.20
  -1  -3   7    0.35    0.17
   1  -3  -7   -0.06    0.25
   1  -3  -7   -0.13    0.19
   1  -3  -7    0.41    0.19
  -1  -3   7    0.07    0.26
  -3   3   9   50.76    2.77
  -3   3   9   54.50    2.74
  -3   3   9   47.67    2.66
  -3   3   9   50.67    2.59
  -3   3   9   49.33    2.54
  -3   3   9   49.40    2.68
  -3  -3   9   51.47    2.53
   3  -3  -9   55.66    2.62
   3  -3  -9   52.50    2.59
   3  -3  -9   51.69    2.60
   3  -3  -9   52.04    2.64
  -3  -3   9   51.27    2.54
  -3  -3   9   52.89    2.65
   3  -3  -9   52.03    2.55
  -5   3  11    7.84    0.94
  -5   3  11    6.40    0.62
  -5   3  11    8.48    0.70
  -5   3  11    6.26    0.85
  -5   3  11    8.56    0.97
   5  -3 -11    7.54    0.74
   5  -3 -11    8.25    0.61
   5  -3 -11    7.31    0.66
   5  -3 -11    6.31    0.71
  -5  -3  11    8.51    0.65
  -5  -3  11    7.64    0.74
  -5  -3  11    7.83    0.57
   5  -3 -11    6.70    0.69
  -7   3  13    7.85    1.07
  -7   3  13    8.73    1.11
  -7   3  13    9.99    1.01
  -7   3  13    8.03    0.98
  -7  -3  13    8.20    0.89
  -7  -3  13    7.85    0.69
   7  -3 -13    7.65    0.74
   7  -3 -13    8.18    0.67
   7  -3 -13    8.13    0.67
  -7  -3  13    8.28    0.80
  -9   3  15  121.87    6.02
  -9   3  15  119.76    5.86
  -9   3  15  112.49    6.01
   9  -3 -15  112.73    5.68
  -9  -3  15  120.76    5.69
   9  -3 -15  117.20    5.60
  -9  -3  15   99.55    5.76
  -9  -3  15  121.39    5.79
   9  -3 -15  119.77    5.58
 -11   3  17    6.20    0.84
 -11   3  17    5.76    1.12
 -11  -3  17    5.34    0.82
 -11  -3  17    8.63    0.93
 -13   3  19    2.80    1.14
 -13   3  19    0.82    0.68
 -13  -3  19    0.70    0.72
 -13  -3  19    1.47    0.68
 -22   4  16    9.54    1.15
  22   4 -16    9.31    1.15
 -22   4  16   14.18    1.89
 -22  -4  16    7.98    1.06
 -22  -4  16    6.10    1.22
  22  -4 -16   11.49    1.26
  22  -4 -16   10.20    1.28
 -20   4  14    0.37    0.91
 -20   4  14   -0.84    0.75
 -20   4  14    0.37    0.62
  20   4 -14    0.21    0.52
 -20  -4  14    0.31    0.57
  20  -4 -14    0.60    0.59
 -20  -4  14    0.29    0.81
  20  -4 -14    0.91    0.54
 -18   4  12   22.97    1.73
  18   4 -12   24.58    1.61
 -18   4  12   25.79    2.14
 -18   4  12   21.85    1.72
 -18  -4  12   26.23    1.46
  18  -4 -12   22.60    1.50
  18  -4 -12   24.96    1.29
 -18  -4  12   23.61    1.85
 -18  -4  12   23.94    1.50
  18  -4 -12   24.93    1.64
  16   4 -10   63.62    3.29
 -16   4  10   62.60    3.71
  16   4 -10   66.61    3.08
  16   4 -10   63.97    3.15
 -16   4  10   59.38    3.29
 -16  -4  10   59.70    3.12
  16  -4 -10   54.10    3.26
  16  -4 -10   62.85    3.72
 -16  -4  10   64.59    3.12
  16  -4 -10   62.33    3.28
  14   4  -8   15.83    0.97
 -14   4   8   13.87    0.88
  14   4  -8   14.49    1.20
  14   4  -8   14.83    0.95
 -14   4   8   14.46    1.57
 -14   4   8   15.53    0.97
 -14   4   8   13.68    1.08
 -14   4   8   13.59    1.11
  14  -4  -8   14.82    1.14
 -14  -4   8   14.25    1.20
  14  -4  -8   11.63    1.52
 -14  -4   8   14.22    0.90
  14  -4  -8   13.72    1.04
 -14  -4   8   15.02    0.92
  14  -4  -8   14.73    0.95
  14  -4  -8   14.50    0.97
 -14  -4   8   14.41    0.92
 -12   4   6    0.65    0.22
  12   4  -6    0.38    0.31
 -12   4   6    0.79    0.33
  12   4  -6    0.55    0.48
  12   4  -6    0.75    0.34
 -12   4   6    0.08    0.64
 -12   4   6    0.19    0.23
  12  -4  -6    0.62    0.32
 -12  -4   6    0.83    0.26
 -12  -4   6    0.80    0.27
  12  -4  -6    0.69    0.32
 -12  -4   6    0.24    0.38
  12  -4  -6    0.33    0.28
 -12  -4   6    0.43    0.24
  12  -4  -6    0.75    0.41
  12  -4  -6    0.58    0.61
 -10   4   4   34.92    1.72
  10   4  -4   35.20    1.71
  10   4  -4   28.54    1.81
 -10   4   4   31.55    2.19
  10   4  -4   35.44    1.85
  10   4  -4   32.21    1.98
 -10   4   4   35.21    1.79
 -10   4   4   33.22    1.69
  10   4  -4   32.89    1.77
  10  -4  -4   35.36    1.80
 -10  -4   4   35.11    1.74
  10  -4  -4   30.60    1.84
  10  -4  -4   35.35    2.12
  10  -4  -4   33.12    1.75
 -10  -4   4   33.51    1.75
 -10  -4   4   33.00    1.88
 -10  -4   4   34.16    1.72
  10  -4  -4   34.79    1.70
  10  -4  -4   35.19    1.87
  -8   4   2    2.60    0.30
   8   4  -2    2.22    0.42
   8   4  -2    3.18    0.41
   8   4  -2    3.32    0.33
   8   4  -2    2.38    0.29
  -8   4   2    2.58    0.31
  -8   4   2    2.34    0.61
  -8   4   2    2.87    0.33
   8   4  -2    2.00    0.54
   8   4  -2    2.41    0.32
  -8  -4   2    2.15    0.30
   8  -4  -2    2.35    0.43
  -8  -4   2    3.04    0.46
   8  -4  -2    2.41    0.50
  -8  -4   2    2.44    0.34
  -8  -4   2    2.38    0.29
   8  -4  -2    2.92    0.33
   8  -4  -2    2.61    0.36
   8  -4  -2    2.82    0.43
   8  -4  -2    2.47    0.27
  -6   4   0   22.36    1.66
   6   4   0   22.21    1.40
   6   4   0   25.79    1.39
   6   4   0   25.00    1.30
   6   4   0   22.10    1.28
   6   4   0   25.03    1.24
   6   4   0   20.70    1.52
  -6   4   0   23.88    1.23
  -6   4   0   24.72    1.22
   6  -4   0   23.99    1.26
  -6  -4   0   23.78    1.28
   6  -4   0   23.06    1.35
  -6  -4   0   24.43    1.25
   6  -4   0   25.12    1.43
   6  -4   0   24.02    1.29
  -6  -4   0   24.77    1.32
   6  -4   0   24.48    1.23
  -6  -4   0   22.59    1.39
   6  -4   0   23.55    1.40
  -6  -4   0   23.97    1.30
   4   4   2  151.03    6.73
   4   4   2  142.17    6.85
   4   4   2  145.71    6.86
   4   4   2  118.16    6.88
  -4   4  -2  145.14    6.69
   4   4   2  138.12    6.90
  -4   4  -2  142.78    6.94
   4   4   2  136.62    6.78
  -4   4  -2  145.00    6.70
  -4  -4  -2  139.57    6.76
  -4  -4  -2  151.66    6.81
   4  -4   2  144.42    6.76
  -4  -4  -2  140.87    6.77
   4  -4   2  148.91    6.87
   4  -4   2  140.66    6.70
   4  -4   2  136.08    6.78
  -4  -4  -2  138.71    6.76
   4  -4   2  132.12    7.02
  -4  -4  -2  141.49    6.72
   4  -4   2  139.18    6.71
   2   4   4   27.27    1.72
  -2   4  -4   30.95    1.46
  -2   4  -4   30.64    1.48
   2   4   4   30.22    1.66
   2   4   4   29.53    1.63
   2   4   4   27.23    1.72
   2   4   4   28.72    1.66
   2   4   4   29.39    1.49
  -2   4  -4   30.52    1.61
  -2   4  -4   28.50    1.63
  -2  -4  -4   28.61    1.55
  -2  -4  -4   30.49    1.61
  -2  -4  -4   28.55    1.50
  -2  -4  -4   28.48    1.53
  -2  -4  -4   28.31    1.53
   2  -4   4   29.89    1.66
  -2  -4  -4   28.90    1.48
   2  -4   4   29.42    1.51
   2  -4   4   28.50    1.46
   2  -4   4   29.60    1.47
   2  -4   4   26.21    1.53
   0   4   6    0.21    0.37
   0   4  -6    0.62    0.12
   0   4   6    0.49    0.38
   0   4  -6    1.52    0.40
   0   4   6    0.85    0.34
   0   4   6    0.64    0.23
   0   4  -6    0.73    0.15
   0   4   6    0.62    0.43
   0   4   6    0.72    0.40
   0  -4  -6    0.89    0.34
   0  -4  -6    0.34    0.25
   0  -4   6    0.33    0.16
   0  -4  -6    0.30    0.27
   0  -4   6   -0.08    0.32
   0  -4  -6    0.72    0.23
   0  -4   6    0.70    0.16
   0  -4  -6    0.72    0.27
   0  -4   6    0.65    0.22
   0  -4   6    0.72    0.24
   0  -4  -6    0.61    0.22
   2   4  -8   22.12    1.52
  -2   4   8   26.76    1.60
  -2   4   8   22.28    1.55
  -2   4   8   26.66    1.46
  -2   4   8   27.45    1.59
  -2   4   8   25.86    1.67
  -2   4   8   22.87    1.40
  -2   4   8   25.62    1.35
   2  -4  -8   25.31    1.38
   2  -4  -8   26.97    1.43
  -2  -4   8   27.12    1.54
   2  -4  -8   26.45    1.49
   2  -4  -8   25.98    1.44
   2  -4  -8   24.17    1.43
  -2  -4   8   26.11    1.30
   2  -4  -8   25.82    1.35
  -2  -4   8   24.80    1.33
  -4   4  10    1.59    0.34
   4   4 -10    1.20    0.47
  -4   4  10    1.80    0.62
  -4   4  10    1.21    0.53
  -4   4  10    1.81    0.32
  -4   4  10    1.78    0.53
  -4  -4  10    1.33    0.46
   4  -4 -10    1.36    0.42
   4  -4 -10    1.63    0.39
   4  -4 -10    0.39    0.41
   4  -4 -10    1.27    0.41
   4  -4 -10    1.31    0.33
  -4  -4  10    1.84    0.35
  -4  -4  10    1.49    0.25
  -6   4  12    2.56    0.62
  -6   4  12    2.11    0.69
  -6   4  12    2.08    0.61
   6  -4 -12    2.98    0.48
  -6  -4  12    2.70    0.34
   6  -4 -12    2.85    0.42
   6  -4 -12    2.71    0.48
  -6  -4  12    3.96    0.50
  -8   4  14   54.71    3.38
  -8   4  14   61.37    3.49
  -8   4  14   58.64    3.22
  -8  -4  14   52.81    3.07
  -8  -4  14   61.06    2.95
   8  -4 -14   60.45    2.98
   8  -4 -14   57.88    3.04
   8  -4 -14   60.08    2.96
 -10   4  16   23.50    1.68
 -10   4  16   21.24    2.00
 -10  -4  16   21.51    1.33
  10  -4 -16   19.78    1.32
 -10  -4  16   20.05    1.53
 -12   4  18    2.39    1.20
 -12   4  18    1.62    0.78
 -12  -4  18    0.59    0.76
 -21   5  15    1.67    0.84
 -21   5  15    5.39    1.25
  21   5 -15    4.57    0.79
  21  -5 -15    5.29    0.82
 -21  -5  15    3.34    1.04
  21  -5 -15    5.56    0.90
 -21  -5  15    3.54    0.88
 -19   5  13   15.97    1.69
 -19   5  13   21.26    2.25
  19   5 -13   20.34    1.55
 -19  -5  13   19.68    1.43
  19  -5 -13   21.73    1.62
  19  -5 -13   18.27    1.42
  17   5 -11    9.64    1.18
 -17   5  11    7.51    0.99
 -17   5  11    8.25    1.35
  17   5 -11    7.67    1.00
 -17  -5  11    8.97    0.82
 -17  -5  11    9.77    1.33
  17  -5 -11    8.01    0.95
  17  -5 -11    9.95    0.95
  17  -5 -11    9.54    0.81
 -17  -5  11    9.03    0.92
 -15   5   9   21.95    1.59
  15   5  -9   22.15    1.38
  15   5  -9   23.73    1.65
 -15   5   9   22.66    2.14
 -15  -5   9   22.66    1.71
 -15  -5   9   25.00    1.36
  15  -5  -9   22.69    1.42
  15  -5  -9   22.92    2.25
  15  -5  -9   22.94    1.62
 -15  -5   9   23.68    1.37
  15  -5  -9   23.68    1.40
 -13   5   7    4.03    0.48
 -13   5   7    3.61    0.65
  13   5  -7    4.71    0.79
  13   5  -7    4.25    0.53
  13   5  -7    4.18    0.55
 -13   5   7    2.46    0.83
  13  -5  -7    5.45    1.00
 -13  -5   7    4.28    0.63
 -13  -5   7    5.87    0.57
 -13  -5   7    3.74    0.70
 -13  -5   7    3.98    0.57
  13  -5  -7    3.49    0.58
  13  -5  -7    4.89    0.57
  13  -5  -7    4.79    0.69
 -11   5   5    5.53    0.66
  11   5  -5    5.71    0.82
  11   5  -5    7.09    0.58
 -11   5   5    4.88    0.50
  11   5  -5    5.62    0.67
 -11   5   5    5.97    0.56
 -11   5   5    4.92    0.99
  11   5  -5    5.56    0.64
 -11  -5   5    5.06    0.58
  11  -5  -5    4.93    0.60
  11  -5  -5    5.52    0.55
 -11  -5   5    5.99    0.58
 -11  -5   5    5.27    0.69
 -11  -5   5    4.95    0.62
  11  -5  -5    5.44    0.63
  11  -5  -5    6.86    0.91
  11  -5  -5    6.45    0.80
  11  -5  -5    5.66    0.76
   9   5  -3   11.90    1.11
  -9   5   3   13.47    1.51
  -9   5   3   15.64    0.88
  -9   5   3   16.27    0.88
   9   5  -3   15.53    0.98
  -9   5   3   14.48    0.93
   9   5  -3   14.79    0.89
   9   5  -3   14.00    1.29
  -9  -5   3   14.86    1.13
   9  -5  -3   14.64    1.08
   9  -5  -3   14.90    1.26
   9  -5  -3   14.35    0.95
   9  -5  -3   16.14    0.89
  -9  -5   3   15.22    0.98
   9  -5  -3   15.08    1.13
  -9  -5   3   15.13    0.93
  -9  -5   3   16.02    0.93
   9  -5  -3   15.73    1.04
   7   5  -1    2.51    0.33
  -7   5   1    2.57    0.30
   7   5  -1    2.00    0.53
  -7   5   1    2.10    0.71
   7   5  -1    1.87    0.43
   7   5  -1    2.41    0.33
   7   5  -1    1.66    0.57
   7   5  -1    2.86    0.59
   7  -5  -1    2.67    0.35
   7  -5  -1    2.66    0.32
  -7  -5   1    2.66    0.38
  -7  -5   1    2.37    0.46
   7  -5  -1    2.44    0.51
  -7  -5   1    1.93    0.37
   7  -5  -1    2.88    0.49
  -7  -5   1    2.93    0.38
   7  -5  -1    3.07    0.52
  -7  -5   1    2.37    0.35
   7  -5  -1    2.59    0.41
  -5   5  -1   31.85    1.57
  -5   5  -1   28.33    2.22
   5   5   1   32.09    1.79
   5   5   1   32.85    1.91
   5   5   1   26.81    1.69
   5   5   1   30.35    1.86
   5   5   1   26.32    1.88
   5   5   1   34.39    1.62
   5  -5   1   31.53    1.83
   5  -5   1   30.26    1.62
   5  -5   1   29.67    1.74
   5  -5   1   31.66    1.73
   5  -5   1   32.66    1.69
  -5  -5  -1   31.52    1.62
  -5  -5  -1   31.47    1.68
   5  -5   1   32.58    1.60
  -5  -5  -1   31.54    1.68
  -5  -5  -1   30.62    1.65
   3   5   3   32.72    1.99
  -3   5  -3   34.60    1.75
  -3   5  -3   32.39    1.88
   3   5   3   31.50    2.01
   3   5   3   34.03    1.99
  -3   5  -3   33.62    2.00
   3   5   3   33.46    1.92
   3   5   3   28.09    1.87
   3   5   3   35.50    1.74
  -3   5  -3   34.43    1.69
   3  -5   3   34.26    1.71
  -3  -5  -3   33.95    1.79
  -3  -5  -3   34.64    1.81
   3  -5   3   33.47    1.72
  -3  -5  -3   34.29    1.73
   3  -5   3   35.64    1.77
  -3  -5  -3   33.00    1.79
   3  -5   3   32.75    1.81
   3  -5   3   32.29    2.05
  -1   5  -5    8.17    0.88
  -1   5  -5    8.39    0.56
   1   5   5    7.84    0.87
   1   5   5    8.99    1.03
  -1   5  -5    9.39    0.77
  -1   5  -5    8.97    0.56
   1   5   5    7.78    0.64
   1   5   5    7.33    0.91
   1   5   5    8.60    0.94
   1  -5   5    8.33    0.62
   1  -5   5    8.51    0.59
   1  -5   5    8.15    0.58
  -1  -5  -5    7.78    0.63
  -1  -5  -5    7.94    0.71
  -1  -5  -5    8.86    1.00
   1  -5   5    6.94    0.69
  -1  -5  -5    8.22    0.63
   1  -5   5    7.54    0.91
  -1  -5  -5    8.71    0.74
   1   5  -7   16.08    1.46
  -1   5   7   22.43    1.46
  -1   5   7   20.59    1.47
  -1   5   7   20.96    1.62
  -1   5   7   23.59    1.35
   1  -5  -7   22.06    1.25
  -1  -5   7   20.09    1.13
   1  -5  -7   20.91    1.28
   1  -5  -7   21.39    1.24
   1  -5  -7   22.00    1.29
  -1  -5   7   18.84    1.18
  -1  -5   7   21.98    1.19
   1  -5  -7   21.01    1.18
  -1  -5   7   21.92    1.18
  -1  -5   7   20.68    1.08
  -3   5   9    1.56    0.68
   3   5  -9    1.83    0.56
  -3   5   9    2.14    0.65
  -3   5   9    2.90    0.72
  -3   5   9    2.74    0.43
   3  -5  -9    2.77    0.69
   3  -5  -9    3.03    0.40
  -3  -5   9    3.26    0.39
  -3  -5   9    2.82    0.34
  -3  -5   9    2.84    0.36
   3  -5  -9    2.14    0.48
  -3  -5   9    2.76    0.41
  -3  -5   9    2.79    0.32
  -5   5  11   10.81    1.37
  -5   5  11   12.08    0.77
  -5   5  11   11.86    1.42
   5   5 -11   10.02    1.12
  -5   5  11   13.66    1.28
   5  -5 -11   10.16    0.88
   5  -5 -11   10.63    0.94
  -5  -5  11   11.38    0.87
  -5  -5  11   10.76    0.70
   7   5 -13   20.85    1.52
  -7   5  13   23.29    1.71
  -7   5  13   21.10    1.94
  -7  -5  13   20.60    1.38
   7  -5 -13   20.93    1.43
   7  -5 -13   20.68    1.31
  -9   5  15   10.34    1.40
  -9   5  15   14.85    1.85
  -9  -5  15    9.72    1.16
   9  -5 -15   10.30    1.00
  18   6 -12    4.92    0.88
 -18   6  12    5.95    1.51
  18  -6 -12    5.95    0.97
  18  -6 -12    3.61    0.68
 -18  -6  12    3.59    1.02
 -18  -6  12    4.44    0.72
  16   6 -10    5.14    0.86
 -16   6  10    7.17    1.44
  16  -6 -10    5.82    0.72
 -16  -6  10    6.56    1.06
 -16  -6  10    5.68    0.70
  16  -6 -10    7.22    0.96
  14   6  -8    1.93    0.75
 -14   6   8    3.69    1.11
  14  -6  -8    2.20    0.61
 -14  -6   8    1.90    0.47
  14  -6  -8    2.36    0.67
 -14  -6   8    2.13    0.70
  14  -6  -8    1.49    0.47
  12   6  -6   26.58    1.95
 -12   6   6   27.10    1.67
 -12   6   6   27.28    2.34
  12  -6  -6   25.73    1.58
 -12  -6   6   29.28    1.88
  12  -6  -6   27.55    1.76
  12  -6  -6   26.41    1.74
 -12  -6   6   27.64    1.55
 -12  -6   6   26.96    1.55
  12  -6  -6   26.82    2.19
  12  -6  -6   26.96    1.50
  10   6  -4    0.00    0.55
 -10   6   4    0.51    0.87
  10   6  -4    0.04    0.61
 -10  -6   4    0.59    0.35
 -10  -6   4    1.23    0.53
 -10  -6   4    0.79    0.34
  10  -6  -4    0.56    0.38
  10  -6  -4    0.16    0.32
  10  -6  -4    1.01    0.51
 -10  -6   4    0.90    0.40
  10  -6  -4    1.42    0.67
  10  -6  -4    0.36    0.53
  -8   6   2   22.69    2.06
   8   6  -2   26.72    1.76
   8   6  -2   17.69    1.71
   8  -6  -2   22.16    1.50
   8  -6  -2   25.28    1.32
  -8  -6   2   22.80    1.58
  -8  -6   2   24.54    1.42
   8  -6  -2   24.23    1.39
  -8  -6   2   22.52    1.47
   8  -6  -2   23.67    1.67
   8  -6  -2   24.07    1.53
  -8  -6   2   25.89    1.36
   6   6   0   35.92    2.72
   6   6   0   44.01    2.20
   6   6   0   43.58    2.58
  -6   6   0   43.01    2.80
  -6   6   0   45.44    2.25
   6  -6   0   45.70    2.35
  -6  -6   0   43.47    2.30
   6  -6   0   42.61    2.25
   6  -6   0   45.09    2.21
   6  -6   0   41.97    2.41
  -6  -6   0   43.97    2.27
  -6  -6   0   43.30    2.32
   6  -6   0   42.50    2.37
  -6  -6   0   44.38    2.24
  -4   6  -2    0.76    0.46
   4   6   2    0.43    0.57
   4   6   2    0.42    0.61
   4   6   2    0.04    0.36
  -4   6  -2   -0.17    0.24
   4  -6   2    1.36    0.44
   4  -6   2   -0.10    0.27
  -4  -6  -2   -0.13    0.31
   4  -6   2    0.07    0.29
   4  -6   2    0.05    0.29
  -4  -6  -2   -0.35    0.33
  -4  -6  -2    0.35    0.36
  -4  -6  -2    0.58    0.34
   4  -6   2    0.29    0.40
  -2   6  -4   21.75    1.56
  -2   6  -4   23.15    1.53
   2   6   4   23.05    1.59
   2   6   4   22.16    1.72
   2   6   4   20.74    1.46
   2  -6   4   22.57    1.35
  -2  -6  -4   22.01    1.35
   2  -6   4   23.66    1.26
  -2  -6  -4   23.63    1.29
  -2  -6  -4   21.43    1.37
   2  -6   4   23.35    1.26
  -2  -6  -4   22.92    1.40
   2  -6   4   21.82    1.27
   2  -6   4   19.77    1.37
   2  -6   4   23.35    1.46
   0   6   6   14.35    1.16
   0   6   6   12.06    1.25
   0   6  -6   14.97    1.10
   0   6   6   13.34    1.47
   0   6  -6   12.24    1.22
   0   6  -6   15.00    0.86
   0  -6   6   11.51    0.97
   0  -6  -6   14.94    1.01
   0  -6   6   14.94    0.85
   0  -6   6   12.00    0.95
   0  -6  -6   12.79    1.06
   0  -6   6   14.49    0.94
   0  -6  -6   13.99    0.97
   0  -6   6   13.82    0.91
   0  -6  -6   14.47    1.08
   0  -6   6   13.96    1.04
   0  -6  -6   14.43    0.93
  -2   6   8    2.65    0.51
  -2   6   8    1.75    0.73
   2   6  -8    2.06    0.63
  -2   6   8    2.86    0.73
  -2  -6   8    3.03    0.31
   2  -6  -8    2.16    0.46
  -2  -6   8    2.84    0.44
  -2  -6   8    2.40    0.49
   2  -6  -8    2.70    0.44
  -2  -6   8    1.94    0.42
  -2  -6   8    2.94    0.39
   2  -6  -8    3.28    0.59
  -4   6  10    9.61    1.07
  -4   6  10    8.74    0.82
  -4   6  10    8.86    1.15
   4   6 -10    8.77    1.20
  -4  -6  10    8.48    0.77
   4  -6 -10    9.82    0.88
   4  -6 -10    9.56    0.82
  -4  -6  10    9.84    0.88
   4  -6 -10    9.47    1.00
  -6   6  12    2.57    0.83
  -6   6  12    0.99    0.99
   6   6 -12    1.46    0.70
   6  -6 -12    2.80    0.68
  -6  -6  12    2.11    0.55
   6  -6 -12    1.67    0.51
  -8   6  14    3.03    1.12
  -8   6  14    2.44    0.88
  -8  -6  14    2.88    0.69
   8  -6 -14    3.11    0.59
 -15   7   9   21.90    2.64
  15   7  -9   20.92    1.83
 -15  -7   9   20.42    1.44
 -15  -7   9   19.07    1.62
  15  -7  -9   23.65    1.80
  15  -7  -9   18.06    1.46
 -13   7   7   20.84    2.37
  13   7  -7   15.83    1.72
 -13  -7   7   17.83    1.27
  13  -7  -7   17.78    1.29
  13  -7  -7   19.27    1.61
 -13  -7   7   16.90    1.42
 -13  -7   7   15.02    1.33
  11   7  -5    0.11    0.92
 -11   7   5    2.29    1.17
  11   7  -5    0.89    0.84
  11  -7  -5    1.15    0.70
  11  -7  -5    2.09    0.45
 -11  -7   5    0.94    0.49
 -11  -7   5    1.34    0.47
  11  -7  -5    0.63    0.48
 -11  -7   5    1.12    0.59
   9   7  -3   22.48    1.91
   9   7  -3   17.99    1.83
  -9   7   3   22.60    2.40
  -9  -7   3   21.11    1.47
   9  -7  -3   21.25    1.37
   9  -7  -3   21.04    1.57
  -9  -7   3   22.12    1.35
   9  -7  -3   22.85    1.29
  -9  -7   3   20.52    1.41
   7   7  -1   -0.46    0.72
   7   7  -1   -0.97    0.78
  -7   7   1    3.20    1.13
   7  -7  -1    0.75    0.36
   7  -7  -1    0.92    0.63
  -7  -7   1    0.10    0.39
  -7  -7   1   -0.17    0.41
  -7  -7   1   -0.41    0.44
   7  -7  -1    0.08    0.38
   7  -7  -1   -0.01    0.53
   5   7   1    0.59    0.35
   5   7   1    0.88    0.72
   5   7   1    1.96    0.83
  -5   7  -1    1.93    1.02
  -5  -7  -1    1.21    0.42
   5  -7   1    0.33    0.52
   5  -7   1    1.32    0.37
  -5  -7  -1    1.20    0.56
  -5  -7  -1    1.13    0.49
   5  -7   1    1.06    0.39
  -5  -7  -1    1.36    0.47
   5  -7   1    2.24    0.66
   3   7   3    0.50    0.82
   3   7   3    0.06    0.61
   3   7   3    0.31    0.43
  -3   7  -3    0.13    0.58
  -3  -7  -3   -0.25    0.48
   3  -7   3   -0.21    0.62
  -3  -7  -3    0.08    0.47
  -3  -7  -3   -0.21    0.41
   3  -7   3    1.45    0.56
  -3  -7  -3    0.46    0.39
   3  -7   3   -0.25    0.35
   1   7   5    2.89    0.89
   1   7   5    3.37    0.69
   1   7   5    3.54    0.71
  -1   7  -5    5.29    0.88
   1  -7   5    4.27    0.51
  -1  -7  -5    4.80    0.95
  -1  -7  -5    3.28    0.56
  -1  -7  -5    3.62    0.63
   1  -7   5    3.07    0.51
   1  -7   5    3.01    0.59
  -1  -7  -5    3.01    0.48
  -1   7   7   25.21    2.14
   1   7  -7   24.38    1.89
  -1   7   7   24.61    1.85
  -1  -7   7   26.87    1.55
   1  -7  -7   28.21    1.72
  -1  -7   7   27.84    1.56
  -1  -7   7   21.16    1.58
   1  -7  -7   27.60    1.63
   1  -7  -7   27.73    1.52
  -3   7   9    0.29    0.81
   3   7  -9   -0.76    0.72
  -3   7   9    0.77    0.52
  -3   7   9    1.18    0.92
   3  -7  -9    0.89    0.52
   3  -7  -9    0.12    0.44
  -3  -7   9    0.56    0.46
  -3  -7   9    0.05    0.43
   3  -7  -9    1.07    0.50
  -3  -7   9    0.11    0.47
  -5   7  11   19.03    1.90
  -5   7  11   19.55    2.35
   5   7 -11   17.79    1.74
   5  -7 -11   18.06    1.38
   5  -7 -11   17.50    1.54
  -5  -7  11   22.97    1.42
  10   8  -4   -1.87    0.98
 -10  -8   4    0.46    0.69
 -10  -8   4    0.01    0.57
  10  -8  -4   -0.09    0.78
  10  -8  -4    0.26    0.55
  10  -8  -4    0.28    0.46
 -10  -8   4    0.50    0.53
   8   8  -2   28.51    2.34
   8   8  -2   27.53    2.60
   8  -8  -2   27.48    1.79
  -8  -8   2   29.47    1.75
   8  -8  -2   27.81    2.04
  -8  -8   2   30.02    1.86
  -8  -8   2   30.28    1.94
   8  -8  -2   30.62    1.70
   6   8   0    7.35    1.48
   6   8   0   10.13    1.27
  -6  -8   0    8.34    0.94
   6  -8   0    9.14    1.01
   6  -8   0    9.72    0.92
   6  -8   0    8.96    1.06
  -6  -8   0    8.90    1.07
  -6  -8   0    9.88    0.98
   4   8   2   12.19    1.54
   4   8   2   10.19    1.50
  -4  -8  -2    9.41    1.21
   4  -8   2   10.40    1.03
  -4  -8  -2   10.31    1.00
  -4  -8  -2    8.98    1.10
   4  -8   2    8.83    0.92
   4  -8   2    8.04    1.03
   2   8   4   17.13    2.17
   2   8   4   20.61    1.70
  -2  -8  -4   16.68    1.50
  -2  -8  -4   20.84    1.29
  -2  -8  -4   17.69    1.41
   2  -8   4   18.56    1.29
   2  -8   4   15.66    1.52
   2  -8   4   18.19    1.33
 -26   0  19    1.49    0.92
  24   0 -17   -0.19    0.36
  24   0 -17    0.76    0.43
 -24   0  17    0.00    0.82
  24   0 -17   -0.04    0.35
  22   0 -15    0.39    0.36
 -22   0  15   -0.44    0.48
 -22   0  15   -0.24    0.69
  22   0 -15   -0.09    0.35
  22   0 -15    0.43    0.41
 -20   0  13    0.02    0.38
  20   0 -13   -0.09    0.37
  20   0 -13    0.34    0.33
  20   0 -13    0.30    0.34
 -20   0  13   -0.07    0.61
  18   0 -11    0.17    0.34
 -18   0  11   -0.34    0.53
  18   0 -11    0.17    0.26
  18   0 -11    0.35    0.31
 -18   0  11   -0.46    0.32
 -18   0  11    0.13    0.35
  18   0 -11   -0.37    0.52
  16   0  -9   -0.21    0.38
  16   0  -9    0.06    0.24
 -16   0   9    0.26    0.29
 -16   0   9   -0.02    0.47
  16   0  -9    0.20    0.32
  16   0  -9    0.27    0.30
 -16   0   9   -0.32    0.29
  14   0  -7   -0.12    0.25
 -14   0   7    0.02    0.24
  14   0  -7    0.22    0.26
  14   0  -7    0.12    0.18
 -14   0   7    0.07    0.32
 -14   0   7    0.19    0.27
  14   0  -7   -0.37    0.29
 -12   0   5   -0.27    0.29
  12   0  -5   -0.14    0.28
  12   0  -5   -0.10    0.21
  12   0  -5    0.08    0.23
 -12   0   5    0.37    0.24
 -12   0   5    0.06    0.21
  12   0  -5    0.06    0.18
  10   0  -3   -0.30    0.19
 -10   0   3    0.09    0.17
 -10   0   3   -0.38    0.21
 -10   0   3   -0.01    0.20
  10   0  -3    0.02    0.16
  10   0  -3   -0.03    0.20
  -8   0   1   -0.10    0.17
  -8   0   1    0.03    0.13
   8   0  -1   -0.07    0.19
   8   0  -1    0.16    0.14
  -8   0   1   -0.30    0.16
  -8   0   1    0.07    0.06
   8   0  -1    0.08    0.18
  -6   0  -1    0.03    0.11
   6   0   1    0.01    0.11
   6   0   1   -0.02    0.15
  -6   0  -1   -0.01    0.13
  -6   0  -1    0.22    0.15
   6   0   1    0.08    0.15
   4   0   3   -0.05    0.13
  -4   0  -3    0.15    0.10
   4   0   3    0.28    0.11
  -4   0  -3    0.05    0.12
  -4   0  -3    0.01    0.07
  -4   0  -3    0.05    0.10
   4   0   3   -0.06    0.12
   2   0   5    0.02    0.13
  -2   0  -5    0.03    0.11
   2   0   5   -0.05    0.09
   2   0   5   -0.01    0.07
   2   0   5    0.18    0.11
   2   0   5    0.04    0.13
   2   0   5    0.05    0.14
   0   0   7    0.01    0.11
   0   0   7   -0.04    0.12
   0   0   7   -0.05    0.15
   0   0  -7   -0.05    0.10
   0   0  -7    0.15    0.12
   0   0   7   -0.06    0.16
   0   0   7    0.11    0.12
   0   0   7   -0.13    0.17
  -2   0   9    0.04    0.22
   2   0  -9    0.11    0.13
   2   0  -9    0.12    0.12
  -2   0   9    0.02    0.19
  -2   0   9    0.16    0.14
  -2   0   9    0.21    0.19
  -2   0   9    0.00    0.16
  -2   0   9    0.13    0.15
   4   0 -11    0.17    0.15
  -4   0  11    0.07    0.22
  -4   0  11   -0.43    0.25
  -4   0  11    0.02    0.20
  -4   0  11   -0.03    0.24
  -4   0  11    0.07    0.20
   4   0 -11    0.08    0.15
  -4   0  11   -0.15    0.19
  -6   0  13    0.41    0.27
  -6   0  13   -0.16    0.29
   6   0 -13    0.29    0.19
  -6   0  13    0.14    0.37
  -6   0  13   -0.15    0.22
  -6   0  13    0.28    0.29
  -6   0  13    0.34    0.28
   6   0 -13   -0.21    0.17
  -8   0  15    0.09    0.33
  -8   0  15   -0.04    0.34
  -8   0  15   -0.34    0.26
  -8   0  15    0.27    0.47
  -8   0  15   -0.46    0.36
 -10   0  17    0.14    0.47
 -10   0  17   -0.47    0.46
 -10   0  17    0.04    0.46
 -12   0  19    1.32    0.62
 -12   0  19    0.03    0.60
 -25   1  18   -1.02    0.82
  25   1 -18    0.95    0.46
  25  -1 -18    0.49    0.42
 -25  -1  18    0.98    0.94
 -23   1  16    1.25    0.63
  23   1 -16    1.56    0.44
  23   1 -16    1.63    0.36
 -23   1  16    2.79    0.90
 -23   1  16    1.10    0.59
  23  -1 -16    2.58    0.54
 -23  -1  16    1.12    0.74
 -23  -1  16    3.10    0.92
  23  -1 -16    1.83    0.45
  23  -1 -16    1.45    0.33
 -21   1  14   -0.09    0.54
  21   1 -14    0.42    0.41
  21   1 -14    0.94    0.44
 -21   1  14    0.36    0.49
  21   1 -14    1.28    0.37
  21   1 -14    0.53    0.33
 -21   1  14    1.07    0.72
 -21  -1  14    0.48    0.70
  21  -1 -14    1.06    0.43
 -21  -1  14    2.00    0.52
  21  -1 -14    0.55    0.39
 -19   1  12    0.97    0.41
  19   1 -12    1.94    0.45
  19   1 -12    1.81    0.33
 -19   1  12    3.48    0.78
  19   1 -12    2.40    0.38
 -19   1  12    1.54    0.47
 -19   1  12    1.63    0.51
 -19  -1  12    1.96    0.45
 -19  -1  12    2.22    0.73
  19  -1 -12    1.66    0.70
  19  -1 -12    1.74    0.38
  19  -1 -12    2.52    0.47
 -19  -1  12    0.73    0.39
  19  -1 -12    1.68    0.41
 -17   1  10    0.68    0.39
  17   1 -10    0.59    0.31
  17   1 -10    0.13    0.23
  17   1 -10    0.48    0.33
 -17   1  10    1.10    0.56
 -17   1  10    0.38    0.34
  17   1 -10    0.98    0.44
 -17  -1  10    0.43    0.48
  17  -1 -10    0.78    0.36
  17  -1 -10    0.78    0.36
 -17  -1  10    0.63    0.32
  17  -1 -10    0.51    0.29
 -17  -1  10    0.65    0.35
  17  -1 -10    0.30    0.50
 -15   1   8   29.89    1.60
  15   1  -8   26.92    1.65
  15   1  -8   28.41    1.55
  15   1  -8   29.08    1.46
 -15   1   8   29.53    1.64
  15   1  -8   27.38    1.55
 -15   1   8   25.06    1.83
  15  -1  -8   27.60    1.59
  15  -1  -8   30.64    1.90
 -15  -1   8   25.20    1.74
  15  -1  -8   29.87    1.61
 -15  -1   8   26.50    1.52
  15  -1  -8   29.12    1.51
 -15  -1   8   31.04    1.61
  13   1  -6    6.00    0.61
 -13   1   6    5.17    0.54
 -13   1   6    6.25    0.62
  13   1  -6    5.00    0.54
 -13   1   6    4.46    0.66
  13   1  -6    6.29    0.43
  13   1  -6    5.48    0.51
 -13  -1   6    5.34    0.47
 -13  -1   6    5.57    0.56
 -13  -1   6    5.76    0.67
  13  -1  -6    4.98    0.70
  13  -1  -6    4.98    0.58
  13  -1  -6    5.49    0.59
  13  -1  -6    6.01    0.48
  11   1  -4   20.82    1.35
  11   1  -4   25.48    1.32
 -11   1   4   26.08    1.41
 -11   1   4   23.57    1.50
 -11  -1   4   24.26    1.30
  11  -1  -4   26.20    1.31
 -11  -1   4   27.08    1.44
  11  -1  -4   27.89    1.60
  11  -1  -4   23.50    1.38
 -11  -1   4   24.55    1.25
  11  -1  -4   24.31    1.37
 -11  -1   4   27.63    1.38
   9   1  -2   13.76    0.84
  -9   1   2   13.90    0.86
  -9   1   2   13.50    0.69
  -9   1   2   14.34    0.77
   9   1  -2   12.80    0.82
  -9   1   2   14.60    0.92
   9   1  -2   13.57    0.77
   9  -1  -2   13.19    0.82
  -9  -1   2   13.82    0.76
  -9  -1   2   14.02    0.70
  -9  -1   2   15.68    0.84
   9  -1  -2   13.03    0.84
   9  -1  -2   15.09    1.02
  -9  -1   2   13.15    0.84
   7   1   0   42.98    2.13
   7   1   0   41.22    2.16
   7   1   0   45.95    2.08
   7   1   0   45.70    2.20
  -7   1   0   42.92    2.18
  -7   1   0   43.93    2.19
  -7   1   0   44.84    2.10
  -7  -1   0   47.19    2.18
   7  -1   0   47.24    2.31
  -7  -1   0   42.11    2.18
  -7  -1   0   39.38    2.09
  -7  -1   0   42.85    2.12
   7  -1   0   39.68    2.16
   7  -1   0   42.99    2.14
   5   1   2    1.19    0.13
  -5   1  -2    1.22    0.18
   5   1   2    1.10    0.17
   5   1   2    0.87    0.21
   5   1   2    0.94    0.19
  -5   1  -2    0.68    0.19
  -5  -1  -2    1.01    0.16
   5  -1   2    0.96    0.21
  -5  -1  -2    0.75    0.19
  -5  -1  -2    0.67    0.18
  -5  -1  -2    0.94    0.15
   5  -1   2    0.98    0.27
   5  -1   2    1.07    0.15
  -5  -1  -2    0.99    0.13
  -3   1  -4   10.92    0.56
   3   1   4   10.47    0.65
   3   1   4   10.30    0.61
   3   1   4   10.39    0.59
  -3   1  -4   10.42    0.58
   3   1   4   10.65    0.61
   3   1   4   10.52    0.54
   3  -1   4   10.65    0.51
   3  -1   4   10.22    0.66
   3  -1   4    9.46    0.58
  -3  -1  -4    9.49    0.67
  -3  -1  -4    9.85    0.61
   3  -1   4   10.39    0.54
  -3  -1  -4   10.53    0.54
  -3  -1  -4   10.38    0.57
   1   1   6   -0.10    0.14
   1   1   6    0.05    0.12
   1   1   6    0.15    0.21
   1   1   6    0.02    0.16
   1   1   6    0.06    0.15
   1   1   6    0.14    0.17
   1   1   6    0.00    0.11
  -1  -1  -6    0.08    0.14
  -1  -1  -6    0.03    0.12
   1  -1   6    0.14    0.09
   1  -1   6   -0.26    0.15
  -1  -1  -6    0.63    0.15
  -1   1   8    2.05    0.30
  -1   1   8    1.88    0.22
  -1   1   8    1.52    0.26
  -1   1   8    1.65    0.25
  -1   1   8    2.14    0.34
  -1   1   8    1.45    0.25
  -1  -1   8    2.23    0.27
  -1  -1   8    1.77    0.25
  -1  -1   8    1.81    0.23
   1  -1  -8    2.03    0.24
   1  -1  -8    1.60    0.21
  -1  -1   8    1.73    0.27
  -3   1  10    0.55    0.24
  -3   1  10    0.31    0.20
  -3   1  10    0.27    0.21
  -3   1  10    0.62    0.33
  -3   1  10    0.46    0.27
  -3   1  10    0.58    0.28
   3  -1 -10    0.48    0.19
  -3  -1  10    0.43    0.24
  -3  -1  10    0.71    0.25
  -3  -1  10    0.58    0.22
   3  -1 -10    0.55    0.18
  -3  -1  10    0.59    0.31
  -5   1  12    4.90    0.64
  -5   1  12    5.95    0.44
  -5   1  12    4.68    0.64
  -5   1  12    5.60    0.71
  -5   1  12    5.92    0.56
  -5   1  12    4.93    0.59
  -5   1  12    5.25    0.54
  -5  -1  12    4.74    0.49
  -5  -1  12    4.42    0.44
  -5  -1  12    5.64    0.57
   5  -1 -12    4.96    0.47
  -5  -1  12    6.37    0.56
  -5  -1  12    5.39    0.57
   5  -1 -12    5.85    0.46
  -5  -1  12    5.55    0.43
  -7   1  14   12.53    1.02
  -7   1  14   12.02    1.09
  -7   1  14   11.59    0.89
  -7   1  14   11.85    0.91
  -7   1  14   12.48    1.01
  -7  -1  14   11.71    0.79
   7  -1 -14   12.33    0.79
  -7  -1  14   10.22    0.79
  -7  -1  14   11.85    0.91
  -7  -1  14   13.07    0.86
  -7  -1  14   12.78    0.87
  -9   1  16    0.34    0.45
  -9   1  16    0.40    0.49
  -9   1  16   -0.43    0.58
  -9   1  16    0.47    0.48
  -9  -1  16    0.23    0.37
  -9  -1  16    0.00    0.44
  -9  -1  16    0.49    0.40
  -9  -1  16    0.33    0.38
  -9  -1  16    0.23    0.33
   9  -1 -16    0.58    0.34
 -11   1  18    5.15    0.78
 -11   1  18    6.07    0.96
 -11  -1  18    3.35    0.52
 -11  -1  18    4.99    0.73
 -11  -1  18    4.30    0.54
 -13   1  20    2.26    0.77
 -13   1  20    2.81    0.91
 -13  -1  20    3.18    0.76
 -26   2  19    5.89    1.27
 -26   2  19    6.52    1.01
  26  -2 -19    8.30    0.98
 -26  -2  19    7.25    1.00
 -26  -2  19    9.01    1.36
 -24   2  17   15.78    1.60
  24   2 -17   18.45    1.32
 -24   2  17   19.72    1.91
  24  -2 -17   17.66    1.37
 -24  -2  17   19.67    1.52
 -24  -2  17   18.84    2.01
  24  -2 -17   17.49    1.29
  22   2 -15    2.55    0.37
 -22   2  15    2.51    0.84
  22   2 -15    1.99    0.48
 -22   2  15    2.14    0.64
  22   2 -15    2.71    0.40
  22   2 -15    2.00    0.53
 -22   2  15    1.75    0.60
  22  -2 -15    2.94    0.55
 -22  -2  15    1.54    0.60
  22  -2 -15    2.31    0.56
 -22  -2  15    2.68    0.92
 -22  -2  15    2.64    0.63
  20   2 -13   65.14    3.23
 -20   2  13   64.69    3.81
 -20   2  13   71.58    3.46
  20   2 -13   64.77    3.33
  20   2 -13   63.15    3.34
  20   2 -13   70.79    3.25
  20  -2 -13   67.88    3.38
 -20  -2  13   55.71    3.37
 -20  -2  13   63.49    3.35
  20  -2 -13   67.11    3.18
  20  -2 -13   63.24    3.36
 -18   2  11    0.73    0.60
  18   2 -11    0.67    0.26
 -18   2  11    1.13    0.35
  18   2 -11    1.04    0.34
  18   2 -11    0.51    0.41
 -18   2  11    1.35    0.49
 -18   2  11    0.91    0.47
  18  -2 -11    0.82    0.70
 -18  -2  11    0.72    0.40
 -18  -2  11    1.21    0.42
 -18  -2  11    0.31    0.59
  18  -2 -11    1.40    0.43
  18  -2 -11    1.09    0.37
  18  -2 -11    1.24    0.46
 -18  -2  11    1.31    0.38
 -16   2   9   23.21    1.28
  16   2  -9   23.35    1.32
 -16   2   9   23.37    1.40
  16   2  -9   22.29    1.45
 -16   2   9   25.90    1.46
  16   2  -9   23.17    1.36
  16   2  -9   23.04    1.22
 -16   2   9   21.00    1.71
 -16  -2   9   22.20    1.59
  16  -2  -9   22.87    1.33
  16  -2  -9   24.63    1.43
  16  -2  -9   23.91    1.39
 -16  -2   9   23.18    1.31
 -16  -2   9   23.65    1.35
  16  -2  -9   24.44    1.74
 -16  -2   9   23.06    1.31
  14   2  -7    1.00    0.30
 -14   2   7    1.32    0.23
 -14   2   7    1.63    0.33
 -14   2   7    1.03    0.48
 -14   2   7    1.53    0.36
  14   2  -7    1.37    0.21
  14   2  -7    0.98    0.31
  14   2  -7    1.31    0.35
 -14  -2   7    0.84    0.42
 -14  -2   7    0.96    0.25
 -14  -2   7    1.11    0.25
  14  -2  -7    1.72    0.57
  14  -2  -7    1.25    0.37
  14  -2  -7    0.93    0.26
 -14  -2   7    1.39    0.29
  14  -2  -7    1.26    0.32
  12   2  -5    0.10    0.15
  12   2  -5    0.06    0.24
 -12   2   5    0.07    0.19
 -12   2   5    0.18    0.13
 -12   2   5    0.26    0.40
  12   2  -5    0.02    0.21
 -12   2   5    0.12    0.26
  12   2  -5    0.41    0.26
  12  -2  -5    0.42    0.23
 -12  -2   5    0.13    0.20
 -12  -2   5    0.23    0.18
  12  -2  -5   -0.39    0.49
 -12  -2   5    0.22    0.29
  12  -2  -5    0.24    0.21
 -12  -2   5    0.29    0.16
  12  -2  -5    0.20    0.29
 -10   2   3    5.57    0.36
  10   2  -3    6.02    0.46
 -10   2   3    6.16    0.42
 -10   2   3    4.70    0.51
 -10   2   3    5.18    0.72
  10   2  -3    6.13    0.53
  10   2  -3    5.11    0.52
  10  -2  -3    6.16    0.48
 -10  -2   3    6.23    0.47
 -10  -2   3    5.68    0.38
  10  -2  -3    5.22    0.57
  10  -2  -3    6.42    0.48
 -10  -2   3    5.73    0.43
 -10  -2   3    5.66    0.56
  10  -2  -3    6.01    0.81
   8   2  -1   25.29    1.44
  -8   2   1   27.41    1.32
   8   2  -1   28.50    1.47
  -8   2   1   27.80    1.35
   8   2  -1   27.01    1.39
   8   2  -1   29.15    1.34
  -8   2   1   28.50    1.44
  -8   2   1   23.91    1.62
  -8  -2   1   27.65    1.39
   8  -2  -1   27.34    1.39
   8  -2  -1   24.59    1.45
   8  -2  -1   26.39    1.69
  -8  -2   1   27.18    1.34
  -8  -2   1   27.05    1.47
  -8  -2   1   29.04    1.42
   6   2   1   66.03    3.07
   6   2   1   59.51    2.97
   6   2   1   64.97    2.95
   6   2   1   62.21    2.99
  -6   2  -1   64.61    2.99
  -6   2  -1   61.28    2.92
   6   2   1   61.00    3.02
  -6   2  -1   61.14    3.04
   6  -2   1   67.91    3.05
  -6  -2  -1   62.13    3.06
  -6  -2  -1   62.84    2.99
   6  -2   1   54.31    3.18
   6  -2   1   62.46    2.97
  -6  -2  -1   59.28    2.94
  -6  -2  -1   53.62    3.17
   6  -2   1   60.21    3.01
   6  -2   1   61.39    2.92
   4   2   3    5.39    0.48
   4   2   3    5.49    0.41
  -4   2  -3    5.62    0.37
   4   2   3    5.74    0.35
  -4   2  -3    5.42    0.35
   4   2   3    5.66    0.47
   4   2   3    5.68    0.42
   4  -2   3    5.70    0.48
  -4  -2  -3    5.41    0.35
   4  -2   3    5.13    0.53
   4  -2   3    5.16    0.32
  -4  -2  -3    5.30    0.43
  -4  -2  -3    5.66    0.46
  -4  -2  -3    5.69    0.40
   4  -2   3    5.33    0.38
  -4  -2  -3    5.50    0.48
   2   2   5   68.44    3.30
   2   2   5   64.27    3.31
   2   2   5   66.46    3.32
   2   2   5   70.25    3.26
   2   2   5   67.03    3.37
   2  -2   5   66.60    3.23
   2  -2   5   71.15    3.34
  -2  -2  -5   69.53    3.30
  -2  -2  -5   69.00    3.25
  -2  -2  -5   66.13    3.29
   2  -2   5   66.98    3.28
  -2  -2  -5   67.86    3.28
  -2  -2  -5   73.02    3.33
   2  -2   5   65.06    3.22
   0   2   7   25.15    1.38
   0   2   7   27.25    1.36
   0   2   7   25.23    1.39
   0   2   7   25.40    1.48
   0   2   7   26.08    1.45
   0   2   7   26.43    1.31
   0  -2   7   26.98    1.40
   0  -2  -7   25.42    1.32
   0  -2  -7   26.70    1.36
   0  -2  -7   24.70    1.34
   0  -2   7   26.37    1.34
   0  -2  -7   25.30    1.35
   0  -2   7   26.61    1.30
  -2   2   9   57.63    2.86
  -2   2   9   54.99    2.89
  -2   2   9   57.17    2.97
  -2   2   9   55.87    2.99
  -2   2   9   57.36    2.82
   2  -2  -9   57.72    2.91
  -2  -2   9   60.52    2.90
   2  -2  -9   58.11    2.84
   2  -2  -9   58.34    2.86
  -2  -2   9   59.04    2.83
   2  -2  -9   58.43    2.81
  -2  -2   9   59.73    2.84
   2  -2  -9   57.30    2.83
  -4   2  11    6.26    0.57
  -4   2  11    7.43    0.82
  -4   2  11    5.22    0.72
  -4   2  11    5.81    0.68
  -4   2  11    5.54    0.54
  -4   2  11    6.08    0.65
   4  -2 -11    6.59    0.47
  -4  -2  11    7.25    0.63
  -4  -2  11    6.47    0.56
   4  -2 -11    5.89    0.46
  -4  -2  11    5.32    0.60
  -6   2  13   62.38    3.29
  -6   2  13   62.54    3.15
  -6   2  13   60.10    3.32
  -6   2  13   61.32    3.11
  -6   2  13   62.06    3.24
   6  -2 -13   60.45    3.12
  -6  -2  13   63.65    3.11
  -6  -2  13   64.39    3.15
  -8   2  15    1.36    0.64
  -8   2  15    2.02    0.55
  -8   2  15    3.29    0.71
  -8  -2  15    2.20    0.48
  -8  -2  15    1.90    0.45
   8  -2 -15    1.74    0.38
 -10   2  17    6.59    0.87
 -10   2  17    6.91    1.05
 -10  -2  17    7.76    1.02
 -10  -2  17    6.23    0.76
 -12   2  19    0.64    0.94
 -12   2  19    0.02    0.68
 -12  -2  19    1.26    0.61
 -12  -2  19    2.37    0.65
 -25   3  18    1.82    1.08
  25   3 -18    1.32    0.63
 -25   3  18    0.29    0.79
 -25  -3  18   -0.32    0.81
  25  -3 -18    0.86    0.61
 -25  -3  18    1.65    1.10
 -23   3  16    3.50    0.86
  23   3 -16    5.36    0.72
 -23   3  16    5.60    1.13
  23  -3 -16    5.16    0.73
  23  -3 -16    5.67    0.75
 -23  -3  16    4.10    1.08
 -23  -3  16    3.63    0.81
 -21   3  14    4.67    0.81
 -21   3  14    2.77    0.81
  21   3 -14    4.07    0.55
  21   3 -14    5.24    0.49
 -21   3  14    4.34    1.07
  21   3 -14    3.93    0.51
  21  -3 -14    5.36    0.70
 -21  -3  14    4.43    0.63
 -21  -3  14    3.85    0.69
 -21  -3  14    2.02    0.88
  21  -3 -14    4.08    0.65
  19   3 -12   60.48    2.79
  19   3 -12   58.67    2.95
  19   3 -12   60.46    2.85
  19   3 -12   58.91    3.02
 -19   3  12   50.13    3.08
 -19   3  12   59.38    3.11
 -19  -3  12   48.38    3.27
 -19  -3  12   55.32    2.93
 -19  -3  12   57.63    2.98
  19  -3 -12   54.38    2.99
  19  -3 -12   59.63    3.04
  19  -3 -12   58.31    2.81
 -17   3  10    2.14    0.56
  17   3 -10    3.11    0.48
  17   3 -10    2.84    0.37
 -17   3  10    3.27    0.42
 -17   3  10    2.70    0.87
  17   3 -10    3.09    0.56
  17   3 -10    3.42    0.43
 -17   3  10    2.27    0.75
 -17  -3  10    2.98    0.41
 -17  -3  10    3.19    0.46
 -17  -3  10    1.61    0.63
  17  -3 -10    4.60    0.61
 -17  -3  10    3.10    0.43
  17  -3 -10    2.95    0.48
  17  -3 -10    2.60    0.80
 -15   3   8   72.64    3.40
 -15   3   8   65.39    3.77
 -15   3   8   64.55    3.29
  15   3  -8   63.36    3.36
  15   3  -8   66.23    3.24
  15   3  -8   68.53    3.39
 -15   3   8   69.07    3.48
  15  -3  -8   67.77    3.38
 -15  -3   8   65.93    3.31
 -15  -3   8   67.35    3.34
  15  -3  -8   64.10    3.36
 -15  -3   8   67.78    3.34
  15  -3  -8   75.04    3.83
 -15  -3   8   64.99    3.55
  15  -3  -8   68.44    3.35
  15  -3  -8   68.96    3.47
  13   3  -6   35.36    2.16
 -13   3   6   40.94    2.53
 -13   3   6   42.13    2.23
  13   3  -6   46.31    2.04
  13   3  -6   41.87    2.15
  13   3  -6   43.36    2.23
 -13   3   6   43.88    2.14
 -13   3   6   41.58    2.06
  13  -3  -6   39.55    2.14
 -13  -3   6   41.47    2.29
  13  -3  -6   43.62    2.56
 -13  -3   6   41.35    2.08
  13  -3  -6   40.39    2.17
  13  -3  -6   42.19    2.15
 -13  -3   6   41.61    2.13
 -13  -3   6   42.00    2.13
  13  -3  -6   41.32    2.26
  11   3  -4  117.49    5.56
 -11   3   4  103.75    5.77
 -11   3   4  115.66    5.44
  11   3  -4  103.59    5.51
 -11   3   4  115.81    5.40
  11   3  -4  111.97    5.47
 -11   3   4  121.47    5.54
  11  -3  -4  108.99    5.46
 -11  -3   4  110.24    5.42
 -11  -3   4  115.10    5.45
  11  -3  -4  117.90    5.53
 -11  -3   4  115.35    5.47
 -11  -3   4  113.29    5.57
  11  -3  -4  119.34    5.49
  11  -3  -4  112.20    5.79
  11  -3  -4  112.01    5.57
  -9   3   2    7.15    0.46
   9   3  -2    6.97    0.46
  -9   3   2    6.56    0.84
   9   3  -2    7.42    0.64
  -9   3   2    7.42    0.54
   9   3  -2    7.62    0.62
   9   3  -2    6.63    0.53
  -9   3   2    7.02    0.44
   9   3  -2    6.90    0.46
   9  -3  -2    7.30    0.52
   9  -3  -2    7.51    0.65
   9  -3  -2    6.67    0.44
  -9  -3   2    7.52    0.55
  -9  -3   2    6.64    0.47
   9  -3  -2    8.27    0.87
  -9  -3   2    7.08    0.50
  -9  -3   2    6.10    0.64
   9  -3  -2    6.38    0.68
   9  -3  -2    7.27    0.54
  -7   3   0  252.40   11.73
   7   3   0  232.12   11.59
  -7   3   0  246.46   11.47
   7   3   0  238.21   11.55
   7   3   0  264.07   11.65
  -7   3   0  242.43   11.52
  -7   3   0  243.83   11.48
   7   3   0  238.60   11.51
   7   3   0  251.55   11.50
   7  -3   0  242.77   11.48
   7  -3   0  253.14   11.72
  -7  -3   0  239.81   11.50
  -7  -3   0  237.42   11.62
  -7  -3   0  245.89   11.56
  -7  -3   0  238.48   11.54
   7  -3   0  250.81   11.55
   7  -3   0  208.84   11.59
   7  -3   0  233.30   11.51
   7  -3   0  263.13   11.62
   5   3   2    8.94    0.71
   5   3   2   10.38    0.63
   5   3   2    9.68    0.64
  -5   3  -2    9.79    0.53
  -5   3  -2    9.58    0.70
   5   3   2   10.16    0.57
   5   3   2    9.42    0.72
  -5   3  -2   10.07    0.55
  -5  -3  -2    9.09    0.73
  -5  -3  -2    9.61    0.57
  -5  -3  -2    8.89    0.63
   5  -3   2   10.03    0.74
  -5  -3  -2    9.86    0.62
   5  -3   2    8.36    0.69
   5  -3   2   10.11    0.71
  -5  -3  -2   11.27    0.68
   5  -3   2   10.07    0.55
   5  -3   2    9.97    0.57
   3   3   4   45.75    2.33
   3   3   4   44.88    2.37
   3   3   4   45.98    2.46
   3   3   4   46.84    2.42
  -3   3  -4   45.63    2.28
   3   3   4   49.06    2.28
   3  -3   4   48.11    2.39
  -3  -3  -4   48.17    2.40
   3  -3   4   45.78    2.25
   3  -3   4   46.20    2.30
  -3  -3  -4   45.48    2.27
   3  -3   4   45.82    2.30
  -3  -3  -4   46.49    2.32
  -3  -3  -4   45.67    2.32
  -3  -3  -4   44.90    2.31
  -3  -3  -4   51.01    2.37
   3  -3   4   46.11    2.24
   1   3   6   15.73    0.97
   1   3   6   15.53    1.01
   1   3   6   17.00    0.88
   1   3   6   16.36    1.12
   1   3   6   17.27    1.06
  -1  -3  -6   15.37    0.92
  -1  -3  -6   17.80    1.00
   1  -3   6   16.16    1.00
  -1  -3  -6   15.35    0.90
  -1  -3  -6   14.92    0.92
   1  -3   6   15.29    0.84
  -1  -3  -6   15.42    0.87
  -1   3   8   10.27    0.95
  -1   3   8   11.07    0.76
  -1   3   8   11.18    0.84
  -1   3   8   10.40    0.88
  -1   3   8   10.83    0.85
  -1   3   8   11.51    0.69
  -1  -3   8   11.34    0.67
   1  -3  -8   11.79    0.78
   1  -3  -8   11.49    0.76
   1  -3  -8   11.57    0.72
   1  -3  -8   11.69    0.82
  -1  -3   8   11.15    0.84
   1  -3  -8   10.95    0.76
  -1  -3   8   12.36    0.69
  -3   3  10   16.26    1.18
  -3   3  10   15.12    1.21
  -3   3  10   15.83    0.93
  -3   3  10   15.38    1.10
  -3   3  10   15.78    0.99
  -3   3  10   15.60    1.12
  -3  -3  10   15.12    0.92
   3  -3 -10   15.87    1.01
   3  -3 -10   16.13    0.93
   3  -3 -10   15.19    1.01
   3  -3 -10   16.60    1.03
  -3  -3  10   15.86    1.08
  -3  -3  10   16.30    0.92
   3  -3 -10   18.37    1.01
  -5   3  12   24.66    1.61
  -5   3  12   22.49    1.32
  -5   3  12   18.57    2.16
  -5   3  12   22.76    1.39
   5  -3 -12   23.81    1.27
  -5  -3  12   24.16    1.34
  -5  -3  12   23.42    1.44
  -5  -3  12   23.43    1.29
   5  -3 -12   22.05    1.32
   5  -3 -12   24.98    1.30
  -7   3  14   40.37    2.56
  -7   3  14   44.59    2.57
  -7   3  14   42.91    2.43
  -7  -3  14   39.26    2.27
  -7  -3  14   44.30    2.22
   7  -3 -14   43.64    2.14
  -7  -3  14   43.03    2.37
   7  -3 -14   40.89    2.22
   7  -3 -14   42.09    2.14
  -9   3  16    2.16    0.65
  -9   3  16    1.66    0.80
  -9  -3  16    2.07    0.61
  -9  -3  16    2.95    0.54
 -11   3  18   10.41    1.36
 -11   3  18   10.05    1.40
 -11  -3  18    9.12    1.13
  24   4 -17   23.51    1.71
 -24   4  17   22.15    2.04
 -24   4  17   23.35    2.41
 -24  -4  17   20.79    1.89
  24  -4 -17   27.38    1.81
 -24  -4  17   20.37    2.35
 -22   4  15    0.06    0.85
  22   4 -15    0.04    0.62
 -22   4  15    0.89    0.79
  22  -4 -15    1.26    0.68
 -22  -4  15    1.58    0.97
  22  -4 -15    2.56    0.69
 -22  -4  15    1.80    0.70
 -20   4  13   76.98    4.58
  20   4 -13   91.76    4.48
 -20   4  13   96.69    5.02
  20  -4 -13   95.01    4.53
  20  -4 -13   89.74    4.46
 -20  -4  13   88.67    4.44
 -20  -4  13   75.00    4.75
 -18   4  11    0.17    0.53
  18   4 -11    0.30    0.32
 -18   4  11    0.68    1.17
 -18   4  11    0.02    0.60
  18   4 -11    0.29    0.53
  18   4 -11   -0.24    0.37
  18  -4 -11    0.09    0.32
 -18  -4  11    0.34    0.37
  18  -4 -11    0.66    0.41
  18  -4 -11    0.91    0.54
 -18  -4  11    0.38    0.41
 -18  -4  11    0.82    0.66
 -16   4   9   45.26    2.47
  16   4  -9   50.16    2.53
 -16   4   9   50.23    3.11
  16   4  -9   50.13    2.56
 -16   4   9   46.65    2.69
  16   4  -9   50.81    2.72
  16  -4  -9   50.48    2.51
  16  -4  -9   49.26    2.69
  16  -4  -9   49.86    3.16
 -16  -4   9   47.53    2.53
 -16  -4   9   47.19    2.51
 -16  -4   9   51.73    2.53
 -14   4   7   12.05    0.80
 -14   4   7   11.01    1.44
  14   4  -7   10.94    1.08
  14   4  -7   11.67    0.89
 -14   4   7   10.48    0.70
 -14   4   7    9.92    0.93
  14   4  -7   11.41    0.85
  14  -4  -7    9.77    0.87
 -14  -4   7   11.46    0.76
  14  -4  -7   11.21    0.87
 -14  -4   7   11.04    0.79
  14  -4  -7   10.65    0.81
  14  -4  -7    9.69    1.23
 -14  -4   7   10.58    1.04
  14  -4  -7    9.39    0.98
 -14  -4   7   11.48    0.78
 -12   4   5    4.74    0.59
 -12   4   5    4.58    0.47
 -12   4   5    4.55    0.89
  12   4  -5    4.57    0.67
  12   4  -5    4.91    0.57
 -12   4   5    5.08    0.42
  12   4  -5    3.84    0.53
  12  -4  -5    5.42    0.64
  12  -4  -5    5.40    0.86
 -12  -4   5    4.05    0.58
 -12  -4   5    4.59    0.50
  12  -4  -5    5.36    0.55
  12  -4  -5    4.45    0.59
  12  -4  -5    4.77    0.55
 -12  -4   5    5.95    0.54
 -12  -4   5    4.93    0.48
 -10   4   3   22.66    1.19
  10   4  -3   23.25    1.35
  10   4  -3   20.26    1.36
 -10   4   3   23.13    1.17
 -10   4   3   22.31    1.71
  10   4  -3   22.72    1.27
  10   4  -3   22.14    1.53
 -10   4   3   23.05    1.25
  10   4  -3   24.98    1.19
  10   4  -3   21.12    1.17
  10  -4  -3   22.34    1.27
  10  -4  -3   24.26    1.61
 -10  -4   3   22.26    1.38
 -10  -4   3   22.59    1.25
 -10  -4   3   21.78    1.20
  10  -4  -3   21.28    1.36
  10  -4  -3   22.29    1.24
  10  -4  -3   21.24    1.38
  10  -4  -3   22.49    1.17
   8   4  -1   17.19    1.15
  -8   4   1   18.49    0.93
   8   4  -1   17.35    1.03
   8   4  -1   16.95    0.99
   8   4  -1   18.11    1.14
  -8   4   1   17.12    0.98
   8   4  -1   18.23    0.96
  -8   4   1   18.34    0.94
  -8   4   1   16.98    1.42
   8  -4  -1   17.98    1.17
   8  -4  -1   16.84    1.13
  -8  -4   1   17.72    1.05
   8  -4  -1   18.81    1.05
  -8  -4   1   17.91    0.98
   8  -4  -1   18.39    0.95
  -8  -4   1   17.71    1.01
  -8  -4   1   17.94    1.15
   8  -4  -1   17.17    1.00
  -8  -4   1   17.74    1.04
   6   4   1  149.35    6.96
  -6   4  -1  144.26    6.78
  -6   4  -1  141.44    6.80
   6   4   1  143.53    6.86
   6   4   1  141.47    6.85
  -6   4  -1  143.87    7.06
   6   4   1  134.91    6.93
   6   4   1  149.35    6.81
  -6  -4  -1  142.77    6.85
   6  -4   1  140.87    6.94
  -6  -4  -1  139.37    6.94
   6  -4   1  151.78    6.96
  -6  -4  -1  150.30    6.89
   6  -4   1  145.59    6.78
   6  -4   1  147.32    6.85
  -6  -4  -1  139.29    6.84
  -6  -4  -1  138.93    6.80
   6  -4   1  129.97    6.90
   6  -4   1  138.58    6.81
   4   4   3    0.80    0.30
  -4   4  -3    0.96    0.18
   4   4   3    0.80    0.39
   4   4   3    0.77    0.30
   4   4   3    1.04    0.38
   4   4   3    0.99    0.22
  -4  -4  -3    1.03    0.27
  -4  -4  -3    0.98    0.28
   4  -4   3    1.05    0.26
  -4  -4  -3    0.60    0.22
   4  -4   3    1.27    0.22
   4  -4   3    1.04    0.34
   4  -4   3    1.24    0.21
  -4  -4  -3    1.58    0.33
  -4  -4  -3    0.89    0.27
   4  -4   3    1.64    0.29
   4  -4   3    1.08    0.40
   2   4   5   58.17    2.77
   2   4   5   54.32    3.00
   2   4   5   58.37    2.89
  -2   4  -5   56.93    2.72
   2   4   5   58.26    2.95
   2   4   5   56.29    2.93
  -2   4  -5   55.36    2.76
   2  -4   5   55.79    2.74
  -2  -4  -5   55.62    2.80
   2  -4   5   53.43    2.80
  -2  -4  -5   53.56    2.81
   2  -4   5   58.34    2.93
  -2  -4  -5   58.17    2.83
  -2  -4  -5   58.64    2.88
   2  -4   5   55.20    2.73
  -2  -4  -5   56.52    2.76
   0   4   7   22.17    1.47
   0   4   7   25.50    1.49
   0   4   7   26.25    1.51
   0   4   7   23.41    1.27
   0   4   7   26.78    1.50
   0   4   7   23.03    1.57
   0  -4  -7   23.79    1.27
   0  -4  -7   23.84    1.31
   0  -4  -7   24.09    1.35
   0  -4  -7   23.59    1.41
   0  -4  -7   23.79    1.33
   0  -4   7   23.96    1.26
   0  -4  -7   23.25    1.34
   0  -4   7   23.78    1.46
   0  -4   7   22.98    1.20
  -2   4   9  111.14    5.04
  -2   4   9   92.19    4.84
  -2   4   9  106.24    4.75
  -2   4   9   96.25    4.91
  -2   4   9   90.57    4.67
  -2   4   9   94.70    4.96
  -2   4   9   96.89    4.86
   2  -4  -9   91.25    4.74
  -2  -4   9   94.07    4.66
   2  -4  -9  100.65    4.78
  -2  -4   9   98.67    4.64
   2  -4  -9   90.60    4.75
  -2  -4   9   94.06    4.82
   2  -4  -9   95.47    4.69
   2  -4  -9   97.92    4.74
  -4   4  11    4.76    0.55
  -4   4  11    3.58    0.67
  -4   4  11    3.70    0.72
  -4   4  11    3.59    0.69
   4  -4 -11    4.22    0.54
   4  -4 -11    4.07    0.45
  -4  -4  11    3.58    0.45
   4  -4 -11    4.14    0.51
  -4  -4  11    3.91    0.48
  -6   4  13  105.08    5.43
  -6   4  13  108.99    5.29
  -6   4  13   99.31    5.41
  -6  -4  13  102.72    5.08
   6  -4 -13   98.91    5.10
  -6  -4  13  105.43    5.02
   6  -4 -13  100.90    5.03
   6  -4 -13  107.18    5.08
  -8   4  15    3.56    0.97
  -8   4  15    4.16    0.81
  -8  -4  15    5.88    0.76
  -8  -4  15    4.40    0.67
   8  -4 -15    4.39    0.53
 -10   4  17   23.00    2.23
 -10   4  17   25.80    1.86
 -10  -4  17   23.00    1.71
 -21   5  14   -0.20    1.09
 -21   5  14    0.88    0.80
  21   5 -14    0.90    0.67
  21  -5 -14    1.47    0.73
 -21  -5  14    1.30    0.64
 -21  -5  14    0.68    0.90
  21  -5 -14    0.97    0.64
 -19   5  12   56.28    3.61
  19   5 -12   56.71    3.03
 -19  -5  12   55.77    2.91
  19  -5 -12   52.87    2.92
  19  -5 -12   55.93    3.06
 -19  -5  12   47.98    3.27
 -17   5  10    0.88    1.12
  17   5 -10    0.27    0.57
  17   5 -10    0.40    0.39
 -17  -5  10    0.68    0.41
  17  -5 -10    2.40    1.21
  17  -5 -10    0.50    0.45
 -17  -5  10    0.53    0.40
 -17  -5  10    0.84    0.71
  17  -5 -10    0.25    0.43
  15   5  -8   62.04    2.98
  15   5  -8   59.94    3.01
  15   5  -8   58.17    3.19
 -15   5   8   56.62    3.60
 -15  -5   8   58.99    3.24
  15  -5  -8   56.94    2.98
 -15  -5   8   56.01    2.93
  15  -5  -8   54.95    3.62
  15  -5  -8   55.13    2.97
  15  -5  -8   58.29    3.15
 -15  -5   8   58.65    2.94
 -13   5   6   10.79    1.34
  13   5  -6    9.91    0.96
 -13   5   6    9.90    0.77
  13   5  -6   10.79    1.21
  13   5  -6   11.33    0.89
 -13   5   6   10.66    0.73
  13  -5  -6   11.57    0.98
 -13  -5   6   10.86    0.79
  13  -5  -6   10.63    1.07
  13  -5  -6   10.63    1.54
 -13  -5   6    9.65    1.08
  13  -5  -6   10.33    1.05
  11   5  -4   87.57    4.26
  11   5  -4   81.90    4.54
 -11   5   4   86.05    4.24
  11   5  -4   91.18    4.34
  11   5  -4   74.38    4.39
 -11   5   4   88.12    4.82
 -11   5   4   90.95    4.26
  11  -5  -4   92.73    4.46
 -11  -5   4   85.95    4.33
 -11  -5   4   89.83    4.28
  11  -5  -4   84.66    4.30
  11  -5  -4   94.30    4.66
 -11  -5   4   91.78    4.30
  11  -5  -4   82.58    4.41
  11  -5  -4   88.18    4.36
  11  -5  -4   93.02    4.25
 -11  -5   4   87.40    4.48
   9   5  -2    4.17    0.51
   9   5  -2    4.91    0.49
   9   5  -2    4.97    0.81
  -9   5   2    3.76    0.82
  -9   5   2    4.00    0.45
   9   5  -2    5.29    0.73
   9   5  -2    5.88    0.61
   9   5  -2    4.06    0.65
  -9  -5   2    4.78    0.53
   9  -5  -2    4.72    0.49
  -9  -5   2    4.08    0.49
   9  -5  -2    5.31    0.64
   9  -5  -2    4.70    0.55
  -9  -5   2    5.19    0.68
   9  -5  -2    4.47    0.64
   9  -5  -2    5.17    0.61
  -9  -5   2    5.29    0.62
   9  -5  -2    7.29    0.91
   7   5   0  150.46    6.98
  -7   5   0  139.73    7.18
   7   5   0  118.32    6.82
   7   5   0  140.09    7.03
  -7   5   0  152.95    6.77
   7   5   0  150.68    6.80
   7   5   0  133.67    6.96
  -7  -5   0  143.23    6.86
  -7  -5   0  139.62    6.85
   7  -5   0  137.53    6.92
  -7  -5   0  141.06    6.96
   7  -5   0  143.52    6.99
   7  -5   0  147.03    6.98
   7  -5   0  146.53    6.77
   7  -5   0  141.51    6.81
   7  -5   0  139.23    6.96
  -7  -5   0  141.75    6.84
  -7  -5   0  146.25    6.80
   5   5   2   -0.02    0.47
   5   5   2    0.68    0.54
  -5   5  -2   -0.16    0.17
   5   5   2    0.81    0.50
  -5   5  -2   -0.02    0.24
  -5   5  -2    0.12    0.44
   5   5   2    0.08    0.24
   5   5   2   -0.22    0.37
   5   5   2    0.11    0.38
   5  -5   2    0.17    0.30
   5  -5   2   -0.06    0.23
  -5  -5  -2   -0.07    0.28
   5  -5   2   -0.55    0.40
   5  -5   2    0.35    0.30
  -5  -5  -2    0.00    0.29
  -5  -5  -2    0.19    0.30
   5  -5   2    0.22    0.24
  -5  -5  -2   -0.24    0.24
   5  -5   2   -0.06    0.34
   3   5   4   68.89    3.63
  -3   5  -4   72.52    3.34
   3   5   4   65.98    3.60
   3   5   4   69.62    3.67
   3   5   4   67.51    3.55
   3   5   4   70.57    3.39
  -3   5  -4   70.56    3.38
  -3   5  -4   67.85    3.53
   3   5   4   71.61    3.59
  -3  -5  -4   67.85    3.46
  -3  -5  -4   68.46    3.45
   3  -5   4   59.90    3.44
   3  -5   4   73.70    3.42
   3  -5   4   68.32    3.36
  -3  -5  -4   68.05    3.37
   3  -5   4   70.44    3.36
  -3  -5  -4   68.92    3.43
  -1   5  -6   14.42    0.85
   1   5   6   14.18    1.16
  -1   5  -6   14.23    0.77
   1   5   6   16.22    1.23
   1   5   6   14.45    0.91
   1   5   6   13.64    1.38
   1   5   6   15.26    1.17
   1   5   6   15.93    1.33
   1  -5   6   16.16    0.96
  -1  -5  -6   13.95    0.99
   1  -5   6   13.15    0.84
   1  -5   6   14.39    0.87
  -1  -5  -6   13.18    0.96
   1  -5   6   14.00    0.95
  -1  -5  -6   14.20    0.89
   1  -5   6   15.15    0.80
  -1  -5  -6   11.88    1.04
  -1   5   8    8.20    1.09
  -1   5   8    9.40    1.19
  -1   5   8    9.67    0.86
  -1   5   8    8.60    1.07
  -1  -5   8    8.80    0.67
   1  -5  -8    7.10    0.78
  -1  -5   8    7.87    0.58
  -1  -5   8    7.85    0.71
   1  -5  -8    7.56    0.83
  -1  -5   8    7.37    0.56
   1  -5  -8    8.72    0.87
  -3   5  10   10.02    1.32
  -3   5  10   13.41    0.91
  -3   5  10   12.29    1.24
  -3   5  10   13.26    1.37
   3  -5 -10   10.41    0.88
  -3  -5  10   12.49    0.88
   3  -5 -10   11.99    0.98
  -3  -5  10   12.09    0.77
  -3  -5  10   12.20    0.73
  -3  -5  10   10.83    0.74
  -5   5  12   22.27    1.87
  -5   5  12   21.94    1.68
  -5  -5  12   21.04    1.45
   5  -5 -12   21.77    1.33
   5  -5 -12   19.75    1.39
  -5  -5  12   22.94    1.20
  -7   5  14   41.26    2.91
  -7   5  14   50.08    2.71
  -7  -5  14   43.09    2.41
   7  -5 -14   42.48    2.34
  -9   5  16    1.14    1.11
  -9   5  16    1.02    0.80
   9  -5 -16    0.89    0.54
  -9  -5  16    1.40    0.72
  20   6 -13   52.93    3.08
 -20   6  13   58.02    3.88
 -20  -6  13   53.61    2.99
  20  -6 -13   50.12    2.97
  20  -6 -13   53.64    3.17
 -18   6  11    6.87    1.47
  18   6 -11    6.14    0.95
 -18  -6  11   11.03    1.04
  18  -6 -11    6.73    0.81
 -18  -6  11    7.32    1.16
  18  -6 -11    7.85    1.03
  16   6  -9   15.10    1.53
 -16   6   9   18.91    2.24
  16  -6  -9   12.69    1.42
 -16  -6   9   13.59    1.08
 -16  -6   9   10.98    1.57
  16  -6  -9   13.79    1.15
 -14   6   7    4.21    1.25
  14   6  -7    2.96    0.63
  14   6  -7    3.33    0.78
  14  -6  -7    1.01    0.66
 -14  -6   7    3.31    0.51
  14  -6  -7    1.14    1.19
  14  -6  -7    4.01    0.76
  14  -6  -7    3.25    0.54
 -14  -6   7    4.65    0.83
 -12   6   5    2.26    0.39
  12   6  -5    1.27    0.75
 -12   6   5    1.68    0.98
 -12  -6   5    1.87    0.43
  12  -6  -5    2.97    0.63
  12  -6  -5    1.38    0.42
 -12  -6   5    1.43    0.42
  12  -6  -5    1.41    0.92
 -12  -6   5    2.03    0.63
  12  -6  -5    1.98    0.40
  10   6  -3   17.21    1.47
 -10   6   3   16.71    1.82
  10   6  -3   13.24    1.48
  10  -6  -3   15.15    1.07
 -10  -6   3   14.86    1.04
 -10  -6   3   17.18    1.32
  10  -6  -3   16.06    1.00
  10  -6  -3   16.67    1.28
 -10  -6   3   15.31    1.11
  10  -6  -3   17.23    1.51
  10  -6  -3   18.47    1.31
 -10  -6   3   16.34    1.15
 -10  -6   3   15.64    1.06
   8   6  -1   22.64    1.22
   8   6  -1   21.81    1.70
  -8   6   1   21.80    1.94
   8   6  -1   18.21    1.70
   8  -6  -1   22.60    1.26
  -8  -6   1   24.61    1.31
  -8  -6   1   22.51    1.35
   8  -6  -1   24.45    1.52
   8  -6  -1   20.20    1.75
   8  -6  -1   21.53    1.32
   8  -6  -1   23.21    1.46
  -8  -6   1   23.21    1.38
   6   6   1   67.27    3.72
  -6   6  -1   71.13    3.33
  -6   6  -1   70.15    3.86
   6   6   1   67.32    3.40
   6  -6   1   69.06    3.34
  -6  -6  -1   69.34    3.37
   6  -6   1   70.30    3.46
  -6  -6  -1   67.50    3.43
  -6  -6  -1   65.63    3.41
   6  -6   1   64.12    3.51
   6  -6   1   66.60    3.52
   6  -6   1   65.07    3.38
  -6  -6  -1   68.27    3.45
   4   6   3    1.70    0.52
  -4   6  -3    1.69    0.63
   4   6   3    2.36    0.74
  -4   6  -3    2.41    0.33
   4   6   3    2.49    0.66
   4  -6   3    1.71    0.37
   4  -6   3    1.16    0.47
  -4  -6  -3    2.13    0.38
  -4  -6  -3    1.95    0.43
  -4  -6  -3    2.49    0.50
   4  -6   3    1.29    0.46
   4  -6   3    1.61    0.35
   4  -6   3    2.19    0.37
  -4  -6  -3    2.24    0.45
   2   6   5   23.53    1.56
  -2   6  -5   23.34    1.38
   2   6   5   22.02    1.72
  -2  -6  -5   20.14    1.31
   2  -6   5   17.85    1.30
  -2  -6  -5   21.86    1.37
   2  -6   5   21.64    1.18
   2  -6   5   21.85    1.30
  -2  -6  -5   21.19    1.22
  -2  -6  -5   20.77    1.36
   2  -6   5   20.24    1.21
   2  -6   5   19.85    1.21
   0   6  -7   10.01    0.65
   0   6   7    9.29    1.02
   0   6   7    8.86    1.16
   0   6  -7    9.61    0.59
   0  -6  -7    9.78    0.77
   0  -6  -7    8.98    0.85
   0  -6   7    8.56    0.78
   0  -6   7    9.65    0.63
   0  -6  -7    8.55    0.94
   0  -6   7    9.40    0.89
   0  -6   7    7.58    0.80
   0  -6   7    9.39    0.74
   0  -6   7    9.17    0.85
  -2   6   9   49.13    3.08
  -2   6   9   52.23    2.93
  -2   6   9   49.83    2.63
  -2  -6   9   49.93    2.54
   2  -6  -9   49.44    2.71
  -2  -6   9   50.57    2.59
   2  -6  -9   49.89    2.64
   2  -6  -9   49.46    2.58
  -2  -6   9   52.12    2.46
  -4   6  11   -1.12    0.69
  -4   6  11   -0.24    0.85
  -4   6  11   -0.80    0.38
  -4  -6  11    0.18    0.38
   4  -6 -11    0.64    0.49
  -4  -6  11   -0.17    0.45
   4  -6 -11   -0.12    0.41
  -6   6  13   41.01    3.06
  -6   6  13   45.69    2.78
  -6  -6  13   43.51    2.41
   6  -6 -13   43.42    2.36
 -15   7   8   13.97    1.96
  15   7  -8    7.78    1.15
 -15  -7   8    9.74    1.18
 -15  -7   8   12.25    1.61
  15  -7  -8   10.65    1.19
  15  -7  -8    9.78    1.10
 -15  -7   8   10.74    1.04
  13   7  -6    1.22    0.84
  13   7  -6    4.12    1.09
 -13   7   6    3.87    1.41
 -13  -7   6    1.92    0.52
  13  -7  -6    2.32    0.54
 -13  -7   6    2.67    0.61
  13  -7  -6    2.11    0.78
 -13  -7   6    3.63    0.71
  11   7  -4   25.74    2.15
  11   7  -4   25.69    2.10
 -11   7   4   27.05    2.58
 -11  -7   4   26.15    1.51
 -11  -7   4   23.52    1.60
 -11  -7   4   25.09    1.66
  11  -7  -4   23.53    1.55
  11  -7  -4   24.84    1.82
  11  -7  -4   24.50    1.44
   9   7  -2    2.77    0.95
   9   7  -2    1.60    0.86
  -9   7   2    1.31    1.07
  -9  -7   2    2.13    0.56
  -9  -7   2    2.05    0.48
   9  -7  -2    2.19    0.43
   9  -7  -2    1.86    0.74
   9  -7  -2    1.98    0.48
  -9  -7   2    1.52    0.50
  -7   7   0   55.84    3.48
   7   7   0   52.11    3.46
   7   7   0   49.28    3.14
   7   7   0   54.20    2.64
  -7  -7   0   54.31    2.83
   7  -7   0   53.89    2.70
   7  -7   0   50.26    2.95
   7  -7   0   50.61    2.76
  -7  -7   0   55.12    2.75
  -7  -7   0   54.83    2.85
   7  -7   0   53.01    3.00
   5   7   2    3.62    0.93
   5   7   2    5.34    0.93
   5   7   2    3.79    0.55
   5  -7   2    4.87    0.75
   5  -7   2    4.84    0.54
   5  -7   2    5.42    0.72
  -5  -7  -2    5.73    0.67
  -5  -7  -2    5.15    0.57
  -5  -7  -2    3.20    0.64
   3   7   4    7.19    1.14
   3   7   4    6.67    0.79
   3   7   4    7.15    0.92
  -3  -7  -4    8.53    1.18
   3  -7   4    6.35    0.85
  -3  -7  -4    6.72    0.90
  -3  -7  -4    6.83    0.80
   3  -7   4    8.80    0.77
  -3  -7  -4    6.59    0.78
   1   7   6    1.91    0.72
   1   7   6    3.69    0.97
   1   7   6    4.02    0.73
   1  -7   6    3.83    0.66
  -1  -7  -6    3.20    0.59
  -1  -7  -6    3.80    0.70
   1  -7   6    4.05    0.55
   1  -7   6    4.46    0.53
  -1  -7  -6    3.64    0.52
  -1   7   8    4.52    0.93
  -1   7   8    3.42    1.01
  -1   7   8    2.88    1.25
  -1  -7   8    4.41    0.61
   1  -7  -8    5.62    0.81
  -1  -7   8    5.38    0.62
  -1  -7   8    4.72    0.58
   1  -7  -8    3.88    0.55
   1  -7  -8    3.66    0.62
  -3   7  10    5.72    1.06
  -3   7  10    6.41    1.21
   3  -7 -10    5.71    0.62
  -3  -7  10    5.78    0.72
   3  -7 -10    5.23    0.67
   3  -7 -10    4.55    0.76
   8   8  -1   18.69    1.97
   8   8  -1   15.35    2.26
  -8  -8   1   20.45    1.35
   8  -8  -1   18.84    1.27
   8  -8  -1   17.48    1.75
   8  -8  -1   19.61    1.38
  -8  -8   1   19.83    1.56
  -8  -8   1   17.73    1.42
   6   8   1   13.72    1.83
   6   8   1   14.19    1.75
  -6  -8  -1   14.58    1.17
  -6  -8  -1   14.34    1.28
   6  -8   1   16.54    1.12
   6  -8   1   12.32    1.54
  -6  -8  -1   13.32    1.38
   6  -8   1   15.54    1.22
   4   8   3    2.65    0.91
   4   8   3    2.96    1.24
  -4  -8  -3    2.75    0.57
   4  -8   3    3.24    0.64
  -4  -8  -3    2.96    0.73
   4  -8   3    3.24    0.54
   4  -8   3    1.72    0.85
  -4  -8  -3    2.26    0.67
  26   0 -18   11.10    0.92
 -26   0  18   11.04    1.44
  24   0 -16    6.11    0.64
  24   0 -16    8.28    0.87
 -24   0  16    7.39    1.22
  24   0 -16    8.16    0.81
  22   0 -14  258.35   12.21
  22   0 -14  250.93   12.13
 -22   0  14  259.33   12.27
 -22   0  14  249.00   12.56
  20   0 -12    2.12    0.41
 -20   0  12    1.91    0.54
  20   0 -12    1.50    0.39
  20   0 -12    1.96    0.88
 -20   0  12    1.99    0.72
 -20   0  12    0.87    0.46
  20   0 -12    2.50    0.48
 -18   0  10   36.68    2.05
 -18   0  10   43.32    2.04
  18   0 -10   37.81    2.01
  18   0 -10   38.41    1.96
  18   0 -10   32.92    2.20
 -18   0  10   30.42    2.24
  18   0 -10   35.24    1.90
  16   0  -8  140.23    6.60
 -16   0   8  137.45    6.63
  16   0  -8  134.04    6.78
 -16   0   8  128.93    6.81
  16   0  -8  141.88    6.54
  16   0  -8  134.34    6.61
 -14   0   6  126.55    6.46
  14   0  -6  138.13    6.41
  14   0  -6  132.48    6.61
 -14   0   6  154.85    6.53
  14   0  -6  126.63    6.46
  14   0  -6  124.34    6.47
 -12   0   4    3.71    0.42
  12   0  -4    3.89    0.38
 -12   0   4    4.30    0.49
  12   0  -4    3.33    0.42
  12   0  -4    2.72    0.38
  12   0  -4    3.30    0.44
 -12   0   4    4.08    0.52
 -10   0   2  577.40   28.67
  10   0  -2  634.81   28.72
  10   0  -2  581.43   28.60
 -10   0   2  614.35   28.62
 -10   0   2  625.54   28.66
  -8   0   0   27.03    1.44
   8   0   0   27.61    1.39
  -8   0   0   27.22    1.43
   8   0   0   29.25    1.50
  -8   0   0   29.59    1.41
   8   0   0   23.95    1.43
  -6   0  -2   73.07    3.55
  -6   0  -2   74.69    3.62
  -6   0  -2   78.15    3.59
   6   0   2   70.18    3.61
   6   0   2   78.61    3.66
   6   0   2   72.80    3.57
  -4   0  -4   62.94    3.03
   4   0   4   61.72    3.00
   4   0   4   64.63    3.08
  -4   0  -4   64.81    3.01
   4   0   4   58.18    3.01
  -2   0  -6    5.58    0.38
   2   0   6    7.06    0.39
   2   0   6    5.58    0.45
   2   0   6    5.97    0.45
   2   0   6    5.44    0.39
   2   0   6    5.29    0.33
  -2   0  -6    5.83    0.38
   2   0   6    5.43    0.37
  -2   0  -6    5.68    0.35
   0   0   8   55.86    2.72
   0   0   8   55.62    2.79
   0   0   8   55.29    2.72
   0   0   8   56.71    2.79
   0   0   8   55.59    2.72
   0   0  -8   58.48    2.71
   0   0   8   54.87    2.78
   0   0  -8   58.92    2.72
  -2   0  10   38.19    1.97
  -2   0  10   36.51    1.96
   2   0 -10   37.60    1.86
   2   0 -10   39.26    1.87
  -2   0  10   37.60    1.90
  -2   0  10   39.85    1.93
  -2   0  10   39.15    1.92
  -2   0  10   38.56    1.90
  -2   0  10   37.40    1.98
  -4   0  12  262.68   11.92
  -4   0  12  264.98   11.92
   4   0 -12  255.72   11.86
  -4   0  12  252.09   11.91
  -4   0  12  241.78   11.99
  -4   0  12  241.54   11.97
  -4   0  12  245.46   11.97
   4   0 -12  255.98   11.87
  -4   0  12  238.60   12.11
  -6   0  14    5.62    0.62
  -6   0  14    5.27    0.60
  -6   0  14    5.42    0.71
  -6   0  14    4.85    0.55
  -6   0  14    4.90    0.65
  -6   0  14    4.75    0.53
  -6   0  14    4.34    0.65
  -8   0  16   18.04    1.22
  -8   0  16   19.34    1.24
  -8   0  16   19.27    1.35
  -8   0  16   22.31    1.39
  -8   0  16   14.69    1.24
  -8   0  16   18.34    1.38
 -10   0  18   53.04    2.97
 -10   0  18   57.06    3.05
 -12   0  20   26.11    1.76
 -12   0  20   27.57    1.96
 -27   1  19   10.49    1.51
  27  -1 -19   12.11    1.06
 -27  -1  19   13.60    1.93
 -25   1  17    2.51    0.94
  25   1 -17    1.23    0.48
  25   1 -17    0.14    0.35
  25  -1 -17    0.67    0.44
  25  -1 -17    0.35    0.50
  23   1 -15  166.85    7.58
  23   1 -15  160.72    7.46
 -23   1  15  155.55    7.63
  23   1 -15  158.08    7.52
  23   1 -15  157.94    7.53
 -23   1  15  158.00    7.96
  23  -1 -15  159.04    7.57
 -23  -1  15  146.18    7.94
  23  -1 -15  140.54    7.62
 -23  -1  15  146.81    7.62
 -21   1  13   40.31    2.61
  21   1 -13   40.86    2.18
  21   1 -13   40.16    2.09
 -21   1  13   38.83    2.22
  21   1 -13   38.29    2.08
 -21  -1  13   34.43    2.55
  21  -1 -13   39.93    2.14
  21  -1 -13   42.09    2.19
 -21  -1  13   40.04    2.22
 -19   1  11   46.08    2.84
  19   1 -11   46.34    2.37
 -19   1  11   49.37    2.55
  19   1 -11   48.60    2.43
  19   1 -11   46.44    2.48
  19  -1 -11   48.66    2.50
  19  -1 -11   46.98    2.81
 -19  -1  11   40.74    2.76
  19  -1 -11   44.20    2.42
  19  -1 -11   46.87    2.46
 -19  -1  11   47.12    2.48
 -19  -1  11   50.02    2.52
 -17   1   9   14.62    0.97
 -17   1   9   10.74    1.24
  17   1  -9   13.00    0.78
 -17   1   9   13.59    0.98
  17   1  -9   12.73    0.90
  17   1  -9   11.92    0.91
  17   1  -9   10.61    1.04
 -17  -1   9   10.31    1.16
  17  -1  -9   13.12    1.27
  17  -1  -9   12.93    0.95
 -17  -1   9   12.90    0.94
  17  -1  -9   11.37    0.82
  17  -1  -9   12.07    0.93
  15   1  -7   20.05    1.32
 -15   1   7   21.43    1.29
 -15   1   7   18.14    1.46
  15   1  -7   21.20    1.21
  15   1  -7   19.07    1.22
 -15   1   7   21.42    1.25
  15   1  -7   21.32    1.11
  15  -1  -7   21.12    1.26
  15  -1  -7   22.65    1.55
 -15  -1   7   20.21    1.39
  15  -1  -7   18.94    1.24
  15  -1  -7   21.03    1.16
 -15  -1   7   18.61    1.16
 -15  -1   7   22.76    1.27
  13   1  -5   25.14    1.36
 -13   1   5   26.27    1.46
  13   1  -5   24.73    1.46
 -13   1   5   25.48    1.39
 -13   1   5   24.46    1.58
  13   1  -5   23.95    1.35
  13  -1  -5   23.33    1.41
 -13  -1   5   24.06    1.34
 -13  -1   5   26.11    1.51
 -13  -1   5   26.08    1.43
 -13  -1   5   24.69    1.27
  13  -1  -5   27.05    1.34
  13  -1  -5   28.25    1.73
  13  -1  -5   23.41    1.44
 -11   1   3   25.57    1.49
 -11   1   3   24.97    1.24
  11   1  -3   25.08    1.33
  11   1  -3   20.94    1.37
  11   1  -3   26.69    1.45
 -11   1   3   26.48    1.43
 -11   1   3   25.60    1.35
 -11  -1   3   27.80    1.41
 -11  -1   3   25.72    1.43
  11  -1  -3   28.35    1.34
  11  -1  -3   25.12    1.38
  11  -1  -3   21.05    1.40
 -11  -1   3   25.36    1.25
  11  -1  -3   26.83    1.59
 -11  -1   3   24.86    1.32
  -9   1   1  560.26   26.34
   9   1  -1  537.41   26.35
  -9   1   1  564.17   26.44
  -9   1   1  565.28   26.46
   9   1  -1  523.25   26.39
   9   1  -1  577.18   26.44
   9  -1  -1  551.05   26.37
   9  -1  -1  485.78   26.41
   9  -1  -1  635.95   26.59
  -9  -1   1  592.17   26.43
  -9  -1   1  563.11   26.36
  -9  -1   1  555.31   26.42
   7   1   1    4.87    0.26
   7   1   1    4.69    0.43
   7   1   1    3.95    0.40
   7   1   1    4.19    0.35
  -7   1  -1    3.93    0.37
  -7   1  -1    4.39    0.28
  -7   1  -1    4.23    0.41
  -7  -1  -1    4.00    0.41
   7  -1   1    4.39    0.34
   7  -1   1    3.05    0.43
  -7  -1  -1    4.03    0.41
  -7  -1  -1    4.09    0.33
   7  -1   1    4.69    0.54
   5   1   3   56.06    2.76
  -5   1  -3   53.12    2.75
   5   1   3   57.22    2.81
  -5   1  -3   56.99    2.74
   5   1   3   59.17    2.68
   5   1   3   57.86    2.74
  -5  -1  -3   57.31    2.79
   5  -1   3   56.70    2.71
  -5  -1  -3   57.83    2.72
   5  -1   3   61.83    2.87
   5  -1   3   48.05    2.76
  -5  -1  -3   56.36    2.77
  -5  -1  -3   56.41    2.73
  -5  -1  -3   54.31    2.70
  -3   1  -5  221.22   10.60
   3   1   5  214.18   10.64
  -3   1  -5  232.99   10.61
   3   1   5  223.84   10.63
   3   1   5  225.63   10.62
   3   1   5  226.10   10.58
   3   1   5  229.17   10.69
  -3  -1  -5  232.80   10.63
  -3  -1  -5  226.82   10.59
  -3  -1  -5  229.00   10.62
   3  -1   5  227.46   10.58
   3  -1   5  195.69   10.73
   3  -1   5  219.96   10.56
   3  -1   5  234.84   10.69
   1   1   7  105.35    5.02
   1   1   7  102.63    4.95
   1   1   7  101.41    4.90
   1   1   7  101.93    5.02
   1   1   7   99.48    4.97
  -1  -1  -7  105.78    4.94
  -1  -1  -7  102.67    4.93
   1  -1   7  104.28    4.89
   1  -1   7  102.06    4.96
   1  -1   7  103.44    4.96
  -1  -1  -7  105.73    4.91
   1  -1   7   98.20    4.88
   1  -1   7  108.64    4.98
  -1   1   9    2.88    0.29
  -1   1   9    3.11    0.37
  -1   1   9    3.56    0.51
  -1   1   9    2.76    0.33
  -1   1   9    3.55    0.45
  -1  -1   9    3.51    0.33
  -1  -1   9    2.50    0.37
   1  -1  -9    2.87    0.31
  -1  -1   9    3.37    0.42
   1  -1  -9    3.50    0.34
  -1  -1   9    3.02    0.41
  -3   1  11  364.11   17.94
  -3   1  11  367.96   18.00
  -3   1  11  375.17   17.99
  -3   1  11  381.12   17.90
  -3   1  11  397.15   17.86
  -3   1  11  365.14   17.90
  -3   1  11  379.60   17.87
  -3  -1  11  385.11   17.83
   3  -1 -11  383.13   17.87
  -3  -1  11  391.31   17.91
   3  -1 -11  382.05   17.88
  -3  -1  11  367.03   17.91
  -5   1  13    6.63    0.75
  -5   1  13    7.44    0.53
  -5   1  13    6.89    0.83
  -5   1  13    8.09    0.67
  -5   1  13    5.91    0.65
  -5   1  13    5.93    0.76
  -5   1  13    6.56    0.69
  -5  -1  13    7.62    0.54
  -5  -1  13    7.15    0.66
   5  -1 -13    6.70    0.54
  -5  -1  13    6.70    0.55
  -5  -1  13    7.07    0.68
  -7   1  15   16.08    0.89
  -7   1  15   13.89    1.21
  -7   1  15   15.80    1.19
  -7   1  15   14.01    1.05
  -7   1  15   15.62    1.92
  -7   1  15   16.24    1.11
  -7  -1  15   15.40    1.05
  -7  -1  15   15.24    1.11
  -7  -1  15   14.47    0.99
   7  -1 -15   15.01    0.96
  -9   1  17   27.84    2.10
  -9   1  17   32.66    2.00
  -9  -1  17   33.56    1.93
 -11   1  19    0.54    0.67
 -11   1  19    0.54    0.84
 -11  -1  19    1.05    0.64
 -26   2  18    4.21    1.17
  26   2 -18    3.31    0.66
 -26  -2  18    4.77    1.18
 -26  -2  18    4.29    0.81
  26  -2 -18    3.08    0.60
  24   2 -16   10.14    1.04
 -24   2  16    7.65    1.21
  24   2 -16    7.91    0.73
  24  -2 -16    9.82    1.05
 -24  -2  16    8.34    0.97
 -24  -2  16    8.63    1.39
  24  -2 -16    9.98    1.00
  22   2 -14  155.28    6.90
  22   2 -14  148.57    7.04
 -22   2  14  148.52    7.11
  22   2 -14  141.63    6.90
 -22   2  14  145.25    7.42
  22   2 -14  142.77    7.00
 -22  -2  14  141.48    7.05
  22  -2 -14  137.26    6.90
 -22  -2  14  126.06    7.02
  22  -2 -14  141.30    7.00
  22  -2 -14  147.65    7.03
 -20   2  12    4.58    0.98
  20   2 -12    4.07    0.62
 -20   2  12    4.76    0.67
  20   2 -12    3.99    0.53
  20   2 -12    2.74    0.57
  20   2 -12    4.77    0.62
 -20  -2  12    3.85    0.57
  20  -2 -12    3.72    0.57
 -20  -2  12    2.17    0.81
  20  -2 -12    3.12    0.55
 -20  -2  12    3.15    0.57
 -18   2  10   24.34    1.41
  18   2 -10   26.07    1.35
 -18   2  10   26.57    1.77
 -18   2  10   25.99    1.90
  18   2 -10   25.90    1.50
  18   2 -10   26.11    1.45
  18  -2 -10   25.71    1.54
  18  -2 -10   24.18    1.53
  18  -2 -10   24.16    1.45
 -18  -2  10   26.67    1.53
  18  -2 -10   26.55    1.91
 -18  -2  10   25.05    1.45
 -18  -2  10   25.09    1.44
 -18  -2  10   23.23    1.78
 -16   2   8  125.64    6.60
 -16   2   8  133.46    6.32
 -16   2   8  127.13    6.20
  16   2  -8  127.83    6.28
  16   2  -8  122.71    6.27
 -16   2   8  137.86    6.38
  16   2  -8  126.22    6.38
  16  -2  -8  129.19    6.26
 -16  -2   8  129.07    6.21
  16  -2  -8  134.97    6.34
  16  -2  -8  119.25    6.30
 -16  -2   8  128.43    6.29
  16  -2  -8  146.05    6.68
 -16  -2   8  127.69    6.26
 -16  -2   8  127.87    6.46
 -14   2   6   41.78    2.18
  14   2  -6   43.70    2.00
  14   2  -6   38.06    2.07
  14   2  -6   41.86    2.18
 -14   2   6   40.42    2.08
 -14   2   6   38.64    1.98
 -14   2   6   33.42    2.33
 -14  -2   6   38.45    2.04
 -14  -2   6   42.27    2.09
  14  -2  -6   47.10    2.54
  14  -2  -6   42.28    2.17
 -14  -2   6   37.33    2.20
 -14  -2   6   39.32    1.99
  14  -2  -6   37.89    2.10
  14  -2  -6   40.57    2.06
 -12   2   4    6.38    0.41
  12   2  -4    6.69    0.63
 -12   2   4    6.76    0.62
 -12   2   4    7.63    0.53
 -12   2   4    6.72    0.83
  12   2  -4    5.24    0.61
  12   2  -4    6.27    0.54
 -12  -2   4    6.34    0.44
  12  -2  -4    7.43    0.99
 -12  -2   4    6.93    0.69
 -12  -2   4    7.76    0.56
 -12  -2   4    5.98    0.50
  12  -2  -4    7.15    0.58
  12  -2  -4    5.97    0.65
  12  -2  -4    7.52    0.54
  10   2  -2  443.59   20.40
 -10   2   2  422.89   20.37
  10   2  -2  400.11   20.34
 -10   2   2  432.03   20.47
  10   2  -2  430.14   20.31
 -10   2   2  439.51   20.28
 -10   2   2  426.10   20.24
 -10  -2   2  423.58   20.30
  10  -2  -2  412.94   20.32
  10  -2  -2  459.26   20.70
 -10  -2   2  457.84   20.34
  10  -2  -2  456.85   20.33
 -10  -2   2  419.53   20.39
  10  -2  -2  407.28   20.36
 -10  -2   2  419.36   20.26
   8   2   0   57.13    2.83
  -8   2   0   59.06    2.77
  -8   2   0   58.24    2.92
  -8   2   0   61.62    2.87
   8   2   0   59.76    2.92
  -8   2   0   57.39    2.75
   8   2   0   62.21    2.78
   8   2   0   54.73    2.87
  -8  -2   0   61.18    2.87
   8  -2   0   50.37    3.11
   8  -2   0   55.81    2.86
  -8  -2   0   57.79    2.91
  -8  -2   0   56.59    2.77
  -8  -2   0   57.37    2.83
   8  -2   0   57.47    2.84
  -6   2  -2   30.60    1.47
   6   2   2   31.37    1.61
   6   2   2   32.71    1.66
   6   2   2   30.16    1.55
  -6   2  -2   32.24    1.55
  -6   2  -2   27.45    1.57
   6   2   2   32.25    1.51
   6   2   2   31.05    1.57
   6  -2   2   26.91    1.78
   6  -2   2   31.01    1.55
  -6  -2  -2   31.10    1.64
   6  -2   2   34.64    1.63
  -6  -2  -2   30.79    1.51
  -6  -2  -2   29.96    1.56
   6  -2   2   30.14    1.48
  -6  -2  -2   29.80    1.55
   6  -2   2   29.55    1.55
  -6  -2  -2   33.00    1.60
   4   2   4   54.62    2.50
   4   2   4   54.22    2.64
   4   2   4   51.50    2.58
   4   2   4   52.49    2.55
  -4   2  -4   52.07    2.51
  -4   2  -4   51.60    2.47
   4   2   4   50.62    2.55
  -4  -2  -4   51.82    2.61
   4  -2   4   55.80    2.60
  -4  -2  -4   50.79    2.53
   4  -2   4   48.09    2.47
  -4  -2  -4   53.68    2.50
  -4  -2  -4   50.88    2.54
   4  -2   4   49.81    2.49
   4  -2   4   49.55    2.66
   2   2   6   12.48    0.90
   2   2   6   13.03    0.80
   2   2   6   13.01    0.71
   2   2   6   13.26    0.87
   2   2   6   12.20    0.81
   2  -2   6   13.69    0.74
  -2  -2  -6   12.93    0.74
  -2  -2  -6   12.54    0.76
   2  -2   6   14.38    0.84
  -2  -2  -6   12.65    0.75
   2  -2   6   12.91    0.68
  -2  -2  -6   13.91    0.80
  -2  -2  -6   13.28    0.71
   0   2   8   13.57    0.83
   0   2   8   13.20    0.88
   0   2   8   14.24    0.88
   0   2   8   13.44    0.99
   0   2   8   14.15    0.95
   0   2   8   13.59    0.78
   0  -2   8   14.48    0.89
   0  -2  -8   14.93    0.83
   0  -2  -8   13.99    0.78
   0  -2   8   14.36    0.76
   0  -2  -8   13.75    0.80
   0  -2   8   14.58    0.82
   0  -2  -8   13.70    0.82
  -2   2  10   80.35    3.98
  -2   2  10   82.37    4.03
  -2   2  10   81.94    4.17
  -2   2  10   82.46    4.15
  -2   2  10   78.88    4.07
  -2   2  10   77.99    4.05
  -2  -2  10   83.94    3.99
   2  -2 -10   87.25    3.97
  -2  -2  10   84.01    4.01
   2  -2 -10   81.00    3.94
  -2  -2  10   85.80    4.06
  -4   2  12  184.64    9.09
  -4   2  12  196.28    9.10
  -4   2  12  182.62    8.97
  -4   2  12  188.71    8.90
  -4   2  12  190.19    8.95
  -4   2  12  181.40    8.99
   4  -2 -12  184.41    9.04
  -4  -2  12  192.67    8.92
  -4  -2  12  177.62    8.91
  -6   2  14    0.61    0.52
  -6   2  14    1.52    0.45
  -6   2  14    1.19    0.42
  -6   2  14    1.49    0.48
  -6   2  14    2.01    0.58
  -6  -2  14    1.01    0.43
  -6  -2  14    1.08    0.36
   6  -2 -14    1.53    0.33
  -6  -2  14    1.13    0.44
  -8   2  16    5.17    0.75
  -8   2  16    4.13    0.84
  -8  -2  16    5.16    0.64
  -8  -2  16    2.77    0.64
  -8  -2  16    5.88    0.68
 -10   2  18   36.45    2.67
 -10   2  18   41.14    2.41
 -10  -2  18   33.08    2.21
 -10  -2  18   41.75    2.27
 -25   3  17    1.06    1.03
  25   3 -17    1.69    0.65
  25  -3 -17    2.35    0.64
 -25  -3  17    3.85    1.15
 -25  -3  17    1.27    0.81
 -23   3  15   55.77    3.25
 -23   3  15   57.87    3.53
  23   3 -15   56.05    2.77
  23   3 -15   57.36    3.01
 -23  -3  15   50.79    3.06
  23  -3 -15   57.82    3.04
  23  -3 -15   56.50    3.04
  21   3 -13   29.03    2.48
  21   3 -13   28.68    1.80
  21   3 -13   31.81    1.61
 -21   3  13   33.18    2.33
  21   3 -13   31.29    1.67
 -21   3  13   30.84    1.99
  21  -3 -13   30.17    1.88
 -21  -3  13   33.79    1.85
  21  -3 -13   31.16    1.89
 -21  -3  13   28.23    1.83
 -19   3  11    9.70    1.41
  19   3 -11   10.32    0.99
  19   3 -11   11.56    1.08
  19   3 -11   11.03    0.71
 -19   3  11   11.14    1.13
  19   3 -11   11.10    0.87
 -19  -3  11   11.53    0.89
  19  -3 -11   10.98    1.03
  19  -3 -11   10.52    0.81
  19  -3 -11   12.07    1.00
  19  -3 -11   10.05    1.94
 -19  -3  11    9.72    1.35
 -17   3   9    2.26    0.34
 -17   3   9    2.43    0.46
 -17   3   9    2.62    0.56
  17   3  -9    2.43    0.27
  17   3  -9    2.12    0.44
 -17   3   9    2.50    0.80
  17   3  -9    2.61    0.47
 -17  -3   9    2.31    0.67
 -17  -3   9    2.30    0.40
 -17  -3   9    1.65    0.38
  17  -3  -9    2.42    0.42
  17  -3  -9    1.76    0.50
  17  -3  -9    2.50    0.45
 -17  -3   9    2.69    0.40
  17  -3  -9    2.27    0.77
  15   3  -7   28.52    1.33
 -15   3   7   26.45    1.58
 -15   3   7   27.87    1.47
  15   3  -7   28.57    1.59
 -15   3   7   25.56    1.90
  15   3  -7   26.69    1.48
  15   3  -7   22.31    1.48
 -15   3   7   24.35    1.35
 -15  -3   7   26.15    1.43
  15  -3  -7   29.23    2.03
  15  -3  -7   24.06    1.48
 -15  -3   7   26.45    1.68
 -15  -3   7   25.61    1.38
  15  -3  -7   26.23    1.47
  15  -3  -7   26.47    1.60
  15  -3  -7   24.86    1.47
 -15  -3   7   26.05    1.45
  13   3  -5    3.06    0.46
  13   3  -5    3.97    0.53
 -13   3   5    3.62    0.70
 -13   3   5    3.88    0.35
  13   3  -5    3.28    0.41
 -13   3   5    4.59    0.56
 -13   3   5    3.94    0.44
 -13  -3   5    3.68    0.44
  13  -3  -5    4.15    0.51
  13  -3  -5    2.57    0.48
  13  -3  -5    4.17    0.88
 -13  -3   5    3.56    0.48
 -13  -3   5    3.06    0.52
  13  -3  -5    3.84    0.49
 -13  -3   5    3.27    0.34
  13  -3  -5    4.43    0.50
 -11   3   3   69.44    3.22
  11   3  -3   63.57    3.17
  11   3  -3   68.07    3.27
 -11   3   3   64.00    3.12
 -11   3   3   62.16    3.44
 -11   3   3   62.92    3.09
  11   3  -3   59.09    3.22
 -11  -3   3   62.93    3.27
 -11  -3   3   63.52    3.15
  11  -3  -3   68.35    3.25
  11  -3  -3   61.32    3.26
 -11  -3   3   64.88    3.17
  11  -3  -3   61.18    3.16
  11  -3  -3   67.81    3.18
 -11  -3   3   64.14    3.11
  11  -3  -3   61.73    3.51
   9   3  -1  182.69    8.78
  -9   3   1  186.17    8.72
   9   3  -1  176.86    8.83
  -9   3   1  194.69    8.79
   9   3  -1  193.46    8.73
   9   3  -1  188.08    8.87
   9   3  -1  181.74    8.74
  -9   3   1  186.38    8.98
  -9   3   1  187.35    8.70
   9  -3  -1  174.71    8.76
   9  -3  -1  184.76    9.04
   9  -3  -1  204.35    8.87
   9  -3  -1  194.64    8.79
   9  -3  -1  178.43    8.70
  -9  -3   1  180.00    8.73
  -9  -3   1  164.13    8.81
   9  -3  -1  159.17    8.84
  -9  -3   1  183.05    8.88
  -9  -3   1  198.26    8.82
  -7   3  -1    9.17    0.71
  -7   3  -1    8.47    0.48
   7   3   1    9.26    0.71
   7   3   1    9.03    0.62
  -7   3  -1    9.34    0.54
   7   3   1    8.64    0.70
   7   3   1    8.24    0.57
   7   3   1    8.57    0.53
   7  -3   1    9.40    0.73
   7  -3   1    7.58    0.67
  -7  -3  -1    8.56    0.71
  -7  -3  -1    8.61    0.59
   7  -3   1    9.01    0.50
   7  -3   1    9.28    0.57
   7  -3   1    8.92    0.79
  -7  -3  -1    8.07    0.60
  -7  -3  -1    8.94    0.65
  -7  -3  -1    8.60    0.53
   5   3   3   10.52    0.71
   5   3   3   10.80    0.72
   5   3   3   12.00    0.81
   5   3   3   11.85    0.64
[truncated: 269,411 more chars]
