# Supplementary material for: Remarkable Alkene-to-Alkene and Alkene-to-Alkyne Transfer Reactions of Selenium Dibromide and PhSeBr. Stereoselective Addition of Selenium Dihalides to Cycloalkenes
Source: Molecules. 2020 Jan 3;25(1):194. doi: 10.3390/molecules25010194 (PMC6983007; doi:10.3390/molecules25010194)
Supplement: Supplementary file 1 [file molecules-25-00194-s001.zip › molecules-663620/9a.cif]

 
data_9a 
 
_audit_creation_method            SHELXL-97 
_chemical_name_systematic 
; 
 ? 
; 
_chemical_name_common             ? 
_chemical_melting_point           ? 
_chemical_formula_moiety          'C10 H16 Cl4 Se' 
_chemical_formula_sum 
 'C10 H16 Cl4 Se' 
_chemical_formula_weight          356.99 
 
loop_ 
 _atom_type_symbol 
 _atom_type_description 
 _atom_type_scat_dispersion_real 
 _atom_type_scat_dispersion_imag 
 _atom_type_scat_source 
 'C'  'C'   0.0033   0.0016 
 'International Tables Vol C Tables 4.2.6.8 and 6.1.1.4' 
 'H'  'H'   0.0000   0.0000 
 'International Tables Vol C Tables 4.2.6.8 and 6.1.1.4' 
 'Cl'  'Cl'   0.1484   0.1585 
 'International Tables Vol C Tables 4.2.6.8 and 6.1.1.4' 
 'Se'  'Se'  -0.0929   2.2259 
 'International Tables Vol C Tables 4.2.6.8 and 6.1.1.4' 
 
_symmetry_cell_setting           'Monoclinic''
_symmetry_space_group_name_H-M   'C2/c' 
 
loop_ 
 _symmetry_equiv_pos_as_xyz 
 'x, y, z' 
 '-x, y, -z+1/2' 
 'x+1/2, y+1/2, z' 
 '-x+1/2, y+1/2, -z+1/2' 
 '-x, -y, -z' 
 'x, -y, z-1/2' 
 '-x+1/2, -y+1/2, -z' 
 'x+1/2, -y+1/2, z-1/2' 
 
_cell_length_a                    20.6655(16) 
_cell_length_b                    6.0655(5) 
_cell_length_c                    14.7555(19) 
_cell_angle_alpha                 90.00 
_cell_angle_beta                  133.690(2) 
_cell_angle_gamma                 90.00 
_cell_volume                      1337.4(2) 
_cell_formula_units_Z             4 
_cell_measurement_temperature     100(2) 
_cell_measurement_reflns_used     9853 
_cell_measurement_theta_min       2.73 
_cell_measurement_theta_max       30.02 
 
_exptl_crystal_description       'prism'
_exptl_crystal_colour            'yellow' 
_exptl_crystal_size_max           0.50 
_exptl_crystal_size_mid           0.50 
_exptl_crystal_size_min           0.45 
_exptl_crystal_density_meas       ? 
_exptl_crystal_density_diffrn     1.773 
_exptl_crystal_density_method     'not measured' 
_exptl_crystal_F_000              712 
_exptl_absorpt_coefficient_mu     3.573 
_exptl_absorpt_correction_type    'multi-scan' 
_exptl_absorpt_correction_T_min   0.2666 
_exptl_absorpt_correction_T_max   0.2968 
_exptl_absorpt_process_details    ? 
 
_exptl_special_details 
; 
 ? 
; 
 
_diffrn_ambient_temperature       100(2) 
_diffrn_radiation_wavelength      0.71073 
_diffrn_radiation_type            MoK\a 
_diffrn_radiation_source          'fine-focus sealed tube' 
_diffrn_radiation_monochromator   ? 
_diffrn_measurement_device_type   'Bruker D8 VENTURE PHOTON 100 CMOS' 
_diffrn_measurement_method        '\f and \w scans' 
_diffrn_detector_area_resol_mean  ? 
_diffrn_reflns_number             19559 
_diffrn_reflns_av_R_equivalents   0.0638 
_diffrn_reflns_av_sigmaI/netI     0.0256 
_diffrn_reflns_limit_h_min        -26 
_diffrn_reflns_limit_h_max        26 
_diffrn_reflns_limit_k_min        -7 
_diffrn_reflns_limit_k_max        7 
_diffrn_reflns_limit_l_min        -18 
_diffrn_reflns_limit_l_max        18 
_diffrn_reflns_theta_min          2.73 
_diffrn_reflns_theta_max          27.00 
_reflns_number_total              1462 
_reflns_number_gt                 1416 
_reflns_threshold_expression      >2sigma(I) 
 
_computing_data_collection        'Bruker APEX2'
_computing_cell_refinement        'Bruker SAINT'
_computing_data_reduction         'Bruker SAINT'
_computing_structure_solution     'SHELXS-97 (Sheldrick 2008)'
_computing_structure_refinement   'SHELXL-2013 (Sheldrick, 2013)'
_computing_molecular_graphics     'Bruker SHELXTL'
_computing_publication_material   'Bruker SHELXTL' 
 
_refine_special_details 
; 
 Refinement of F^2^ against ALL reflections.  The weighted R-factor wR and 
 goodness of fit S are based on F^2^, conventional R-factors R are based 
 on F, with F set to zero for negative F^2^. The threshold expression of 
 F^2^ > 2sigma(F^2^) is used only for calculating R-factors(gt) etc. and is 
 not relevant to the choice of reflections for refinement.  R-factors based 
 on F^2^ are statistically about twice as large as those based on F, and R- 
 factors based on ALL data will be even larger. 
; 
 
_refine_ls_structure_factor_coef  Fsqd  
_refine_ls_matrix_type            full 
_refine_ls_weighting_scheme       calc  
_refine_ls_weighting_details 
 'calc w=1/[\s^2^(Fo^2^)+(0.0310P)^2^+1.8344P] where P=(Fo^2^+2Fc^2^)/3' 
_atom_sites_solution_primary      direct 
_atom_sites_solution_secondary    difmap 
_atom_sites_solution_hydrogens    geom 
_refine_ls_hydrogen_treatment     mixed 
_refine_ls_extinction_method      none 
_refine_ls_extinction_coef        ? 
_refine_ls_number_reflns          1462 
_refine_ls_number_parameters      69 
_refine_ls_number_restraints      0 
_refine_ls_R_factor_all           0.0274 
_refine_ls_R_factor_gt            0.0266 
_refine_ls_wR_factor_ref          0.0637 
_refine_ls_wR_factor_gt           0.0633 
_refine_ls_goodness_of_fit_ref    1.138 
_refine_ls_restrained_S_all       1.138 
_refine_ls_shift/su_max           0.001 
_refine_ls_shift/su_mean          0.000 
 
loop_ 
 _atom_site_label 
 _atom_site_type_symbol 
 _atom_site_fract_x 
 _atom_site_fract_y 
 _atom_site_fract_z 
 _atom_site_U_iso_or_equiv 
 _atom_site_adp_type 
 _atom_site_occupancy 
 _atom_site_symmetry_multiplicity 
 _atom_site_calc_flag 
 _atom_site_refinement_flags 
 _atom_site_disorder_assembly 
 _atom_site_disorder_group 
Se1 Se 1.0000 0.53389(4) 0.2500 0.01423(10) Uani 1 2 d S . . 
Cl1 Cl 1.07418(4) 0.52148(11) 0.46365(5) 0.03269(16) Uani 1 1 d . . . 
Cl2 Cl 0.77040(4) 0.44340(9) 0.09774(5) 0.02801(15) Uani 1 1 d . . . 
C1 C 0.90895(12) 0.7399(3) 0.21165(17) 0.0155(4) Uani 1 1 d . . . 
H1 H 0.8698 0.7861 0.1240 0.019 Uiso 1 1 calc R . . 
C5 C 0.94419(16) 0.9486(3) 0.2937(2) 0.0246(5) Uani 1 1 d . . . 
H5A H 1.0083 0.9393 0.3651 0.030 Uiso 1 1 calc R . . 
H5B H 0.9311 1.0793 0.2456 0.030 Uiso 1 1 calc R . . 
C4 C 0.89430(16) 0.9550(4) 0.3369(2) 0.0264(5) Uani 1 1 d . . . 
H4B H 0.9316 0.8971 0.4212 0.032 Uiso 1 1 calc R . . 
H4A H 0.8769 1.1046 0.3352 0.032 Uiso 1 1 calc R . . 
C3 C 0.81197(13) 0.8099(4) 0.2431(2) 0.0239(4) Uani 1 1 d . . . 
H3A H 0.7875 0.7590 0.2766 0.029 Uiso 1 1 calc R . . 
H3B H 0.7658 0.8865 0.1646 0.029 Uiso 1 1 calc R . . 
C2 C 0.85178(13) 0.6213(3) 0.22714(18) 0.0183(4) Uani 1 1 d . . . 
H2 H 0.8909 0.5339 0.3044 0.022 Uiso 1 1 calc R . . 
 
loop_ 
 _atom_site_aniso_label 
 _atom_site_aniso_U_11 
 _atom_site_aniso_U_22 
 _atom_site_aniso_U_33 
 _atom_site_aniso_U_23 
 _atom_site_aniso_U_13 
 _atom_site_aniso_U_12 
Se1 0.01567(15) 0.01330(15) 0.01632(16) 0.000 0.01203(13) 0.000 
Cl1 0.0243(3) 0.0559(4) 0.0176(3) 0.0117(2) 0.0143(3) 0.0035(2) 
Cl2 0.0264(3) 0.0310(3) 0.0267(3) -0.0114(2) 0.0183(2) -0.0116(2) 
C1 0.0155(8) 0.0168(9) 0.0170(9) 0.0012(7) 0.0122(8) 0.0023(7) 
C5 0.0297(11) 0.0176(10) 0.0359(12) -0.0067(8) 0.0262(11) -0.0036(8) 
C4 0.0293(12) 0.0274(11) 0.0295(12) -0.0094(9) 0.0230(10) -0.0040(9) 
C3 0.0211(10) 0.0308(11) 0.0255(10) -0.0058(9) 0.0182(9) 0.0000(8) 
C2 0.0171(9) 0.0226(10) 0.0166(9) -0.0034(8) 0.0121(8) -0.0033(7) 
 
_geom_special_details 
; 
 All esds (except the esd in the dihedral angle between two l.s. planes) 
 are estimated using the full covariance matrix.  The cell esds are taken 
 into account individually in the estimation of esds in distances, angles 
 and torsion angles; correlations between esds in cell parameters are only 
 used when they are defined by crystal symmetry.  An approximate (isotropic) 
 treatment of cell esds is used for estimating esds involving l.s. planes. 
; 
 
loop_ 
 _geom_bond_atom_site_label_1 
 _geom_bond_atom_site_label_2 
 _geom_bond_distance 
 _geom_bond_site_symmetry_2 
 _geom_bond_publ_flag 
Se1 C1 1.9877(18) 2_755 ? 
Se1 C1 1.9878(18) . ? 
Se1 Cl1 2.3701(7) 2_755 ? 
Se1 Cl1 2.3702(6) . ? 
Cl2 C2 1.789(2) . ? 
C1 C2 1.529(3) . ? 
C1 C5 1.543(3) . ? 
C1 H1 0.9800 . ? 
C5 C4 1.543(3) . ? 
C5 H5A 0.9700 . ? 
C5 H5B 0.9700 . ? 
C4 C3 1.527(3) . ? 
C4 H4B 0.9700 . ? 
C4 H4A 0.9700 . ? 
C3 C2 1.519(3) . ? 
C3 H3A 0.9700 . ? 
C3 H3B 0.9700 . ? 
C2 H2 0.9800 . ? 
 
loop_ 
 _geom_angle_atom_site_label_1 
 _geom_angle_atom_site_label_2 
 _geom_angle_atom_site_label_3 
 _geom_angle 
 _geom_angle_site_symmetry_1 
 _geom_angle_site_symmetry_3 
 _geom_angle_publ_flag 
C1 Se1 C1 102.10(11) 2_755 . ? 
C1 Se1 Cl1 90.80(6) 2_755 2_755 ? 
C1 Se1 Cl1 91.49(6) . 2_755 ? 
C1 Se1 Cl1 91.49(6) 2_755 . ? 
C1 Se1 Cl1 90.80(6) . . ? 
Cl1 Se1 Cl1 176.36(3) 2_755 . ? 
C2 C1 C5 105.29(15) . . ? 
C2 C1 Se1 109.81(13) . . ? 
C5 C1 Se1 116.83(13) . . ? 
C2 C1 H1 108.2 . . ? 
C5 C1 H1 108.2 . . ? 
Se1 C1 H1 108.2 . . ? 
C4 C5 C1 104.87(16) . . ? 
C4 C5 H5A 110.8 . . ? 
C1 C5 H5A 110.8 . . ? 
C4 C5 H5B 110.8 . . ? 
C1 C5 H5B 110.8 . . ? 
H5A C5 H5B 108.8 . . ? 
C3 C4 C5 104.78(17) . . ? 
C3 C4 H4B 110.8 . . ? 
C5 C4 H4B 110.8 . . ? 
C3 C4 H4A 110.8 . . ? 
C5 C4 H4A 110.8 . . ? 
H4B C4 H4A 108.9 . . ? 
C2 C3 C4 101.01(16) . . ? 
C2 C3 H3A 111.6 . . ? 
C4 C3 H3A 111.6 . . ? 
C2 C3 H3B 111.6 . . ? 
C4 C3 H3B 111.6 . . ? 
H3A C3 H3B 109.4 . . ? 
C3 C2 C1 103.04(16) . . ? 
C3 C2 Cl2 114.14(14) . . ? 
C1 C2 Cl2 112.20(13) . . ? 
C3 C2 H2 109.1 . . ? 
C1 C2 H2 109.1 . . ? 
Cl2 C2 H2 109.1 . . ? 
 
loop_ 
 _geom_torsion_atom_site_label_1 
 _geom_torsion_atom_site_label_2 
 _geom_torsion_atom_site_label_3 
 _geom_torsion_atom_site_label_4 
 _geom_torsion 
 _geom_torsion_site_symmetry_1 
 _geom_torsion_site_symmetry_2 
 _geom_torsion_site_symmetry_3 
 _geom_torsion_site_symmetry_4 
 _geom_torsion_publ_flag 
C1 Se1 C1 C2 -159.07(16) 2_755 . . . ? 
Cl1 Se1 C1 C2 109.79(12) 2_755 . . . ? 
Cl1 Se1 C1 C2 -67.38(12) . . . . ? 
C1 Se1 C1 C5 -39.32(12) 2_755 . . . ? 
Cl1 Se1 C1 C5 -130.46(14) 2_755 . . . ? 
Cl1 Se1 C1 C5 52.37(14) . . . . ? 
C2 C1 C5 C4 -7.8(2) . . . . ? 
Se1 C1 C5 C4 -129.95(16) . . . . ? 
C1 C5 C4 C3 -20.3(2) . . . . ? 
C5 C4 C3 C2 40.7(2) . . . . ? 
C4 C3 C2 C1 -45.5(2) . . . . ? 
C4 C3 C2 Cl2 -167.39(15) . . . . ? 
C5 C1 C2 C3 33.22(19) . . . . ? 
Se1 C1 C2 C3 159.79(13) . . . . ? 
C5 C1 C2 Cl2 156.45(14) . . . . ? 
Se1 C1 C2 Cl2 -76.99(14) . . . . ? 
 
loop_ 
 _geom_hbond_atom_site_label_D 
 _geom_hbond_atom_site_label_H 
 _geom_hbond_atom_site_label_A 
 _geom_hbond_distance_DH 
 _geom_hbond_distance_HA 
 _geom_hbond_distance_DA 
 _geom_hbond_angle_DHA 
 _geom_hbond_site_symmetry_A 
C5 H5A Cl1  0.97 2.77 3.303(2) 115.5 . 
C2 H2 Cl1  0.98 2.75 3.393(2) 123.4 . 
C1 H1 Cl2  0.98 2.95 3.859(2) 155.0 7_665 
 
_diffrn_measured_fraction_theta_max    0.999 
_diffrn_reflns_theta_full              27.00 
_diffrn_measured_fraction_theta_full   0.999 
_refine_diff_density_max    0.322 
_refine_diff_density_min   -0.629 
_refine_diff_density_rms    0.117 
