# Supplementary material for: Remarkable Alkene-to-Alkene and Alkene-to-Alkyne Transfer Reactions of Selenium Dibromide and PhSeBr. Stereoselective Addition of Selenium Dihalides to Cycloalkenes
Source: Molecules. 2020 Jan 3;25(1):194. doi: 10.3390/molecules25010194 (PMC6983007; doi:10.3390/molecules25010194)
Supplement: Supplementary file 1 [file molecules-25-00194-s001.zip › molecules-663620/9a.hkl]

   2   0  -2  317.11   22.86
   2   0  -2  303.18   22.83
   2   0  -2  280.29   22.85
   4   0  -4   91.58    8.45
   4   0  -4  105.06    8.43
  -4   0   4  117.15    8.47
  -4   0   4  115.23    8.47
  -4   0   4  111.94    8.41
  -4   0   4  119.47    8.43
  -6   0   6   88.82    6.03
   6   0  -6   71.00    6.12
  -6   0   6   72.13    6.02
  -6   0   6   89.08    6.10
   6   0  -6   78.86    6.06
   6   0  -6   81.53    6.05
   6   0  -6   66.06    6.11
  -8   0   8  100.46    7.47
  -8   0   8  101.65    7.39
   8   0  -8   93.64    7.54
   8   0  -8   90.48    7.42
  -8   0   8  103.58    7.37
   8   0  -8   84.15    7.41
 -10   0  10   53.47    4.10
 -10   0  10   53.18    4.05
 -10   0  10   51.56    3.90
  10   0 -10   50.02    4.09
  10   0 -10   46.73    4.23
  10   0 -10   44.36    4.07
 -10   0  10   56.74    4.04
 -12   0  12  102.11    7.21
  12   0 -12   89.33    7.38
  12   0 -12   89.93    7.58
  12   0 -12   92.01    7.58
 -12   0  12   98.77    7.25
 -12   0  12   91.16    7.28
 -12   0  12  101.03    7.39
  12   0 -12   82.97    7.37
 -14   0  14  205.72   17.14
 -14   0  14  234.31   17.03
 -14   0  14  232.16   17.08
  14   0 -14  207.38   17.44
  14   0 -14  242.54   17.28
  14   0 -14  231.51   17.48
  14   0 -14  197.59   17.20
 -14   0  14  226.37   16.96
 -16   0  16   98.70    8.26
  16   0 -16  117.23    8.94
  16   0 -16   99.59    8.58
  16   0 -16   95.51    8.82
  16   0 -16  123.99    8.61
 -18   0  18    1.41    0.49
  18   0 -18    1.68    1.39
 -18   0  18    1.19    0.56
  18   0 -18    3.32    1.41
  18   0 -18    1.43    1.10
  18   0 -18    4.26    2.11
  20   0 -20    6.78    2.09
  20   0 -20   10.49    2.32
  20   0 -20   11.91    2.00
  -1   1   1  166.37   12.00
   1   1  -1  157.91   12.00
   1   1  -1  139.10   11.99
   1   1  -1  149.33   12.01
  -1   1   1  172.18   12.03
   1   1  -1  164.38   12.03
   1   1  -1  163.60   11.99
  -1   1   1  161.59   12.02
   1   1  -1  143.58   11.98
  -1  -1   1  149.15   11.98
   1  -1  -1  166.93   12.00
  -1  -1   1  170.49   12.00
   1  -1  -1  163.61   12.02
   1  -1  -1  152.85   12.02
   1  -1  -1  138.83   12.01
  -1  -1   1  161.51   12.01
  -1  -1   1  152.63   11.98
  -1  -1   1  178.57   12.04
   1  -1  -1  140.88   12.02
   3   1  -3   23.09    1.75
   3   1  -3   21.45    1.82
  -3   1   3   24.11    1.80
   3   1  -3   23.61    1.79
   3   1  -3   19.55    1.77
  -3   1   3   24.57    1.80
   3  -1  -3   23.55    1.82
   3  -1  -3   21.67    1.80
   3  -1  -3   21.13    1.80
  -3  -1   3   22.86    1.78
  -3  -1   3   21.84    1.77
   5   1  -5   48.98    3.76
  -5   1   5   46.98    3.79
   5   1  -5   53.66    3.71
  -5   1   5   45.78    3.79
  -5   1   5   50.56    3.81
  -5   1   5   54.09    3.77
   5   1  -5   45.31    3.74
  -5   1   5   55.32    3.83
   5   1  -5   44.46    3.77
   5   1  -5   45.73    3.81
   5  -1  -5   42.11    3.79
  -5  -1   5   53.12    3.80
   5  -1  -5   44.41    3.84
   5  -1  -5   49.08    3.83
  -5  -1   5   48.37    3.73
  -5  -1   5   46.00    3.76
  -5  -1   5   49.75    3.74
   5  -1  -5   50.59    3.88
   7   1  -7   43.16    3.17
  -7   1   7   38.51    3.16
   7   1  -7   38.48    3.25
  -7   1   7   43.92    3.15
  -7   1   7   42.25    3.19
   7   1  -7   40.68    3.14
   7  -1  -7   35.85    3.29
  -7  -1   7   36.58    3.12
   7  -1  -7   36.35    3.27
  -7  -1   7   44.92    3.22
  -7  -1   7   43.65    3.13
   7  -1  -7   38.80    3.20
   7  -1  -7   37.01    3.22
  -9   1   9    1.25    0.28
   9   1  -9    1.36    0.33
  -9   1   9    1.47    0.37
  -9   1   9    1.06    0.28
   9   1  -9    1.07    0.41
  -9   1   9    1.75    0.41
  -9   1   9    1.48    0.37
   9   1  -9    2.02    0.53
   9   1  -9    1.42    0.34
   9  -1  -9    1.06    0.42
  -9  -1   9    0.89    0.27
  -9  -1   9    1.22    0.24
  -9  -1   9    1.40    0.34
   9  -1  -9    1.16    0.50
   9  -1  -9    0.41    0.32
  -9  -1   9    1.06    0.22
   9  -1  -9    0.73    0.40
 -11   1  11    0.65    0.27
  11   1 -11    0.62    0.40
 -11   1  11    0.37    0.36
  11   1 -11    0.97    0.48
  11   1 -11   -0.17    0.34
 -11   1  11    0.67    0.28
 -11   1  11    0.58    0.36
  11   1 -11    0.66    0.37
 -11   1  11   -0.09    0.34
 -11  -1  11    0.75    0.21
  11  -1 -11    0.68    0.49
  11  -1 -11    0.62    0.57
 -11  -1  11   -0.04    0.27
  11  -1 -11    0.06    0.39
  11  -1 -11    0.79    0.58
 -11  -1  11    0.29    0.21
 -13   1  13    3.48    0.64
  13   1 -13    2.18    0.70
  13   1 -13    4.21    0.72
  13   1 -13    3.00    0.66
  13   1 -13    3.63    1.01
 -13   1  13    2.82    0.57
 -13   1  13    3.56    0.55
  13   1 -13    2.84    0.83
 -13   1  13    4.35    0.55
  13  -1 -13    1.48    0.72
 -13  -1  13    3.33    0.43
 -13  -1  13    4.53    0.75
  13  -1 -13    3.52    1.01
 -13  -1  13    2.99    0.45
  13  -1 -13    4.63    0.84
  13  -1 -13    2.62    0.95
  15   1 -15    3.36    0.81
  15   1 -15    3.23    0.85
 -15   1  15    4.74    0.59
 -15   1  15    3.02    0.69
 -15   1  15    3.57    0.61
 -15   1  15    4.00    0.58
  15  -1 -15    3.05    1.12
  15  -1 -15    3.10    1.12
 -15  -1  15    3.20    0.51
  15  -1 -15    8.06    1.79
  17   1 -17    9.29    1.70
  17   1 -17    7.51    1.63
  17   1 -17   10.80    1.49
 -17   1  17    9.67    0.89
 -17   1  17   11.63    1.31
 -17   1  17    8.36    0.86
  17   1 -17    7.07    1.29
  17  -1 -17    8.36    1.81
  17  -1 -17    9.60    1.90
 -17  -1  17    8.64    0.96
 -17  -1  17    7.85    1.01
  17  -1 -17   11.01    1.67
  19   1 -19    4.63    1.63
 -19   1  19    2.60    0.65
  19   1 -19    6.91    1.76
  19   1 -19    4.36    1.35
 -19  -1  19    3.45    0.54
  19  -1 -19    1.18    1.71
  19  -1 -19    2.61    1.75
  19  -1 -19    2.96    1.46
   0   2   0  817.87   62.17
   2   2  -2  182.29   14.11
  -2   2   2  192.72   14.10
  -2   2   2  181.73   14.15
  -2   2   2  201.52   14.14
   2   2  -2  195.60   14.12
   2   2  -2  196.90   14.16
   2   2  -2  206.29   14.08
  -2   2   2  156.99   14.11
   2   2  -2  179.88   14.07
  -2   2   2  171.72   14.12
   2  -2  -2  176.08   14.13
   2  -2  -2  183.87   14.16
  -2  -2   2  168.54   14.05
  -2  -2   2  167.12   14.09
  -2  -2   2  195.53   14.11
   2  -2  -2  203.61   14.16
   2  -2  -2  179.07   14.09
   4   2  -4   22.62    1.98
  -4   2   4   26.88    2.02
  -4   2   4   22.20    2.00
   4   2  -4   26.00    1.94
  -4   2   4   27.47    1.97
  -4   2   4   27.07    2.01
  -4   2   4   21.98    2.01
   4   2  -4   20.63    1.97
  -4  -2   4   25.21    1.95
  -4  -2   4   25.21    1.90
   4  -2  -4   21.88    2.00
  -4  -2   4   26.94    1.98
  -4  -2   4   25.34    2.01
   4  -2  -4   23.29    2.02
  -6   2   6   49.89    4.40
   6   2  -6   61.46    4.42
  -6   2   6   57.30    4.42
   6   2  -6   55.69    4.43
   6   2  -6   59.74    4.43
   6   2  -6   53.86    4.42
   6   2  -6   60.90    4.35
  -6   2   6   61.59    4.44
  -6   2   6   59.13    4.42
  -6   2   6   60.74    4.42
  -6  -2   6   48.14    4.37
   6  -2  -6   48.45    4.39
   6  -2  -6   50.82    4.51
   6  -2  -6   60.73    4.52
   6  -2  -6   47.53    4.45
  -6  -2   6   55.67    4.38
  -6  -2   6   58.83    4.30
   8   2  -8  173.47   12.47
  -8   2   8  151.92   12.60
  -8   2   8  174.45   12.63
  -8   2   8  171.79   12.65
  -8   2   8  148.78   12.60
   8   2  -8  156.93   12.56
   8   2  -8  163.40   12.60
   8   2  -8  146.68   12.64
   8   2  -8  161.77   12.49
   8   2  -8  190.00   12.72
  -8   2   8  163.99   12.56
  -8  -2   8  177.23   12.58
  -8  -2   8  167.18   12.59
   8  -2  -8  157.78   12.64
  -8  -2   8  166.20   12.50
   8  -2  -8  167.54   12.69
   8  -2  -8  152.71   12.75
   8  -2  -8  156.44   12.73
 -10   2  10   65.02    4.94
 -10   2  10   66.48    4.98
  10   2 -10   73.73    5.16
  10   2 -10   61.13    5.12
 -10   2  10   61.72    4.90
 -10   2  10   66.74    5.02
  10   2 -10   61.68    5.19
  10   2 -10   56.31    4.91
 -10   2  10   60.42    4.97
  10   2 -10   63.14    4.86
  10   2 -10   55.20    5.04
  10  -2 -10   61.33    5.08
 -10  -2  10   58.03    4.95
  10  -2 -10   61.09    5.21
  10  -2 -10   67.64    5.21
 -10  -2  10   66.97    4.83
  10  -2 -10   58.06    5.03
  12   2 -12   69.65    6.57
 -12   2  12   79.48    6.54
  12   2 -12   95.10    6.55
  12   2 -12   89.48    6.91
 -12   2  12   80.08    6.66
  12   2 -12   84.65    6.87
 -12   2  12   88.10    6.62
 -12   2  12   79.59    6.53
 -12   2  12   91.97    6.65
  12   2 -12   89.67    6.84
  12  -2 -12   91.49    6.95
  12  -2 -12   87.35    7.00
  12  -2 -12   78.55    6.72
  12  -2 -12   77.31    6.75
 -12  -2  12   77.01    6.44
 -14   2  14  195.37   15.58
 -14   2  14  201.63   15.43
  14   2 -14  188.13   15.88
 -14   2  14  204.13   15.53
  14   2 -14  227.19   15.49
 -14   2  14  202.94   15.57
  14  -2 -14  218.63   15.98
 -14  -2  14  190.12   15.36
  14  -2 -14  221.08   15.75
 -14  -2  14  178.29   15.34
  14  -2 -14  185.67   15.95
  14  -2 -14  199.78   15.98
  16   2 -16   23.20    2.81
 -16   2  16   27.14    2.37
  16   2 -16   24.89    3.06
  16   2 -16   25.79    2.59
 -16   2  16   28.53    2.26
  16  -2 -16   30.70    2.96
  16  -2 -16   33.08    3.36
 -16  -2  16   24.41    2.16
 -16  -2  16   27.82    2.16
  16  -2 -16   26.75    3.32
  18   2 -18    6.61    1.23
 -18   2  18    5.60    0.83
  18   2 -18    5.63    1.73
  18   2 -18    3.74    1.34
  18  -2 -18    4.44    1.80
  18  -2 -18    7.42    1.66
  18  -2 -18    5.67    1.83
  20   2 -20    9.67    2.41
  20   2 -20    7.92    2.00
  20   2 -20    5.19    1.65
 -20   2  20    6.78    0.98
  20  -2 -20    7.06    2.56
  20  -2 -20    9.04    2.14
  20  -2 -20    7.82    2.48
   1   3  -1    7.60    0.58
   1   3  -1    7.14    0.71
  -1   3   1    6.09    0.70
  -1   3   1    7.38    0.73
  -1   3   1    8.54    0.85
  -1   3   1    6.74    0.68
   1   3  -1    6.78    0.65
   1   3  -1    7.58    0.70
  -1   3   1    6.68    0.72
   1   3  -1    6.40    0.70
  -1   3   1    6.80    0.75
  -1   3   1    6.50    0.65
  -1  -3   1    7.18    0.71
   1  -3  -1    7.63    0.80
  -1  -3   1    6.33    0.63
  -1  -3   1    7.11    0.80
   1  -3  -1    5.48    0.68
   1  -3  -1    7.51    0.73
  -3   3   3    4.53    0.66
   3   3  -3    3.17    0.46
   3   3  -3    4.21    0.52
  -3   3   3    4.42    0.55
   3   3  -3    4.26    0.42
  -3   3   3    4.10    0.57
   3   3  -3    3.86    0.61
   3   3  -3    5.22    0.63
  -3   3   3    5.55    0.52
  -3   3   3    3.88    0.53
   3   3  -3    4.64    0.47
  -3   3   3    3.52    0.54
  -3  -3   3    4.30    0.51
   3  -3  -3    3.28    0.39
  -3  -3   3    4.51    0.38
   3  -3  -3    3.50    0.49
   3  -3  -3    4.08    0.57
  -3  -3   3    5.80    0.64
   3  -3  -3    4.22    0.63
   3  -3  -3    4.14    0.61
   3  -3  -3    3.52    0.58
   5   3  -5   81.03    6.43
  -5   3   5   88.11    6.38
   5   3  -5   77.26    6.40
  -5   3   5   91.46    6.45
  -5   3   5   77.28    6.45
  -5   3   5   89.17    6.44
   5   3  -5   81.56    6.39
  -5   3   5   77.16    6.42
   5   3  -5   91.06    6.35
  -5  -3   5   81.46    6.44
  -5  -3   5   79.41    6.38
   5  -3  -5   79.40    6.45
   5  -3  -5   81.09    6.48
  -5  -3   5   88.94    6.37
   5  -3  -5   75.23    6.48
   5  -3  -5   73.51    6.38
   7   3  -7  272.88   20.81
  -7   3   7  287.33   20.80
  -7   3   7  277.76   20.78
   7   3  -7  268.96   20.78
   7   3  -7  272.27   20.69
  -7   3   7  302.24   20.72
  -7   3   7  242.59   20.77
  -7   3   7  254.05   20.76
   7  -3  -7  270.69   20.84
  -7  -3   7  300.19   20.72
   7  -3  -7  278.52   20.78
  -7  -3   7  235.40   20.74
   7  -3  -7  258.28   20.88
   7  -3  -7  270.97   20.87
  -9   3   9   95.21    7.78
  -9   3   9  112.70    7.83
   9   3  -9  102.09    7.85
  -9   3   9   82.65    7.76
   9   3  -9   94.13    7.80
   9   3  -9  101.99    7.72
  -9   3   9  103.60    7.73
  -9   3   9  105.38    7.83
   9   3  -9   97.42    7.88
   9   3  -9   98.93    7.89
   9   3  -9   99.82    7.73
  -9  -3   9  103.10    7.74
   9  -3  -9  103.48    7.93
   9  -3  -9  114.31    8.06
   9  -3  -9   94.50    7.95
   9  -3  -9   85.26    7.81
 -11   3  11    2.22    0.57
 -11   3  11    1.60    0.44
 -11   3  11    2.42    0.54
  11   3 -11    2.28    0.50
  11   3 -11    2.03    0.63
  11   3 -11    3.03    0.85
 -11   3  11    2.75    0.63
 -11   3  11    3.06    0.57
  11   3 -11    2.30    0.56
  11   3 -11    3.36    0.88
  11  -3 -11    3.59    0.77
  11  -3 -11    1.91    0.75
 -11  -3  11    3.01    0.50
  11  -3 -11    2.88    0.84
  11  -3 -11    1.18    0.71
 -13   3  13    1.42    0.53
  13   3 -13    0.76    1.21
 -13   3  13    1.43    0.58
 -13   3  13    0.29    0.45
  13   3 -13    1.60    1.09
  13   3 -13    0.95    0.53
 -13   3  13    2.72    0.72
  13  -3 -13    0.66    1.33
  13  -3 -13    1.48    1.00
 -13  -3  13    1.17    0.41
  13  -3 -13    2.41    1.01
  15   3 -15    7.23    1.44
  15   3 -15    7.95    1.40
 -15   3  15    9.20    1.20
 -15   3  15    8.20    1.37
 -15   3  15    8.49    1.10
  15   3 -15    8.00    1.20
  15  -3 -15    7.04    1.64
  15  -3 -15    7.83    1.45
  15  -3 -15    8.71    1.82
 -15  -3  15   10.67    1.00
 -17   3  17    3.10    0.65
  17   3 -17    2.70    1.16
 -17   3  17    3.57    0.72
  17   3 -17    4.84    1.63
  17   3 -17    2.54    1.05
 -17   3  17    3.25    0.91
  17  -3 -17    4.99    1.85
  17  -3 -17    5.95    1.61
  17  -3 -17    5.30    1.77
  19   3 -19    8.58    1.99
 -19   3  19   12.45    1.53
  19   3 -19   11.29    1.83
  19   3 -19   10.31    2.40
  19  -3 -19   19.35    2.66
  19  -3 -19   18.35    3.07
   0   4   0  207.44   15.62
   0   4   0  172.43   15.61
   0   4   0  207.48   15.76
   0   4   0  210.70   15.73
   0   4   0  210.72   15.69
   0   4   0  206.74   15.69
   0   4   0  209.29   15.61
   0  -4   0  185.62   15.60
   0  -4   0  225.11   15.67
   2   4  -2   61.46    5.20
   2   4  -2   73.92    5.31
  -2   4   2   60.80    5.38
  -2   4   2   60.87    5.27
  -2   4   2   73.05    5.24
  -2   4   2   68.51    5.32
  -2   4   2   66.17    5.30
   2   4  -2   63.70    5.36
   2   4  -2   61.94    5.20
  -2   4   2   60.43    5.23
   2   4  -2   76.61    5.15
  -2   4   2   73.05    5.35
   2   4  -2   64.52    5.29
   2   4  -2   65.93    5.29
  -2  -4   2   66.71    5.26
   2  -4  -2   67.08    5.29
   2  -4  -2   72.62    5.41
   4   4  -4   16.37    1.52
  -4   4   4   15.65    1.57
  -4   4   4   14.64    1.47
   4   4  -4   14.70    1.44
  -4   4   4   15.17    1.43
   4   4  -4   14.94    1.32
  -4   4   4   13.46    1.44
   4   4  -4   14.51    1.39
   4   4  -4   15.64    1.32
  -4   4   4   16.10    1.37
  -4   4   4   14.67    1.39
  -4   4   4   16.15    1.47
  -4  -4   4   14.14    1.33
  -4  -4   4   15.29    1.38
   4  -4  -4   15.23    1.63
   4  -4  -4   14.24    1.51
   4  -4  -4   14.06    1.44
   4  -4  -4   15.26    1.24
  -4  -4   4   15.16    1.51
   4  -4  -4   16.01    1.50
   4  -4  -4   16.33    1.37
   4  -4  -4   17.16    1.56
   6   4  -6   44.11    3.82
   6   4  -6   43.72    3.79
  -6   4   6   46.58    3.85
  -6   4   6   55.79    3.99
   6   4  -6   47.02    3.89
   6   4  -6   44.94    3.74
  -6   4   6   49.26    3.86
  -6   4   6   50.12    3.78
  -6   4   6   44.69    3.86
  -6   4   6   46.19    3.82
   6  -4  -6   39.81    3.90
   6  -4  -6   49.83    3.94
   6  -4  -6   53.49    3.99
   6  -4  -6   55.35    3.73
  -6  -4   6   44.76    3.78
   6  -4  -6   47.10    3.81
  -6  -4   6   40.47    3.85
  -8   4   8   24.02    2.03
  -8   4   8   21.23    2.09
   8   4  -8   22.82    2.03
  -8   4   8   22.03    2.06
   8   4  -8   22.43    1.92
  -8   4   8   21.60    1.92
   8   4  -8   18.95    2.04
  -8   4   8   23.44    2.01
   8   4  -8   22.77    2.11
   8   4  -8   20.81    2.14
   8  -4  -8   24.58    2.28
   8  -4  -8   23.67    2.27
   8  -4  -8   24.58    2.22
  -8  -4   8   21.50    2.02
   8  -4  -8   20.54    2.01
  10   4 -10    3.32    0.58
 -10   4  10    3.15    0.69
  10   4 -10    4.08    0.52
  10   4 -10    2.70    0.95
  10   4 -10    3.25    0.70
 -10   4  10    2.89    0.62
  10   4 -10    2.57    0.65
 -10   4  10    4.10    0.75
 -10   4  10    2.92    0.60
 -10   4  10    5.66    0.92
  10   4 -10    1.58    0.83
  10  -4 -10    3.07    0.96
 -10  -4  10    1.88    0.55
  10  -4 -10    3.43    0.87
 -10  -4  10    1.79    0.47
  10  -4 -10    2.77    0.72
 -12   4  12   11.39    1.51
 -12   4  12   13.06    1.40
 -12   4  12   12.51    1.61
  12   4 -12   10.76    1.36
  12   4 -12   14.62    2.16
 -12   4  12   11.83    1.44
  12   4 -12   13.04    1.09
  12   4 -12    8.67    1.50
  12   4 -12   12.44    1.51
 -12   4  12   13.45    1.55
 -12  -4  12   11.64    1.33
  12  -4 -12   11.59    1.74
  12  -4 -12   14.54    2.16
  12  -4 -12   15.66    2.04
 -14   4  14   49.16    3.99
 -14   4  14   42.07    3.53
 -14   4  14   42.96    3.55
  14   4 -14   38.53    3.78
  14   4 -14   36.56    3.54
  14   4 -14   39.72    4.11
 -14   4  14   40.72    3.65
 -14  -4  14   39.11    3.41
  14  -4 -14   45.97    4.22
  14  -4 -14   42.59    3.88
  16   4 -16   17.76    2.90
  16   4 -16   15.06    2.05
 -16   4  16   15.87    1.75
 -16   4  16   16.88    1.79
  16   4 -16   13.19    2.23
 -16   4  16   14.34    2.01
  16  -4 -16   23.90    3.53
  16  -4 -16   22.49    3.18
 -18   4  18    0.84    0.72
  18   4 -18   -0.91    1.16
  18   4 -18    0.20    1.31
  18   4 -18    0.97    1.80
  18  -4 -18    0.64    1.77
  18  -4 -18    2.63    2.17
  18  -4 -18    3.13    2.53
   1   5  -1   45.61    3.78
   1   5  -1   45.69    3.61
  -1   5   1   42.07    3.65
  -1   5   1   39.06    3.77
  -1   5   1   46.54    3.70
  -1   5   1   45.76    3.59
   1   5  -1   39.16    3.57
   1   5  -1   44.20    3.58
  -1   5   1   43.57    3.74
   1   5  -1   48.01    3.70
  -1   5   1   47.05    3.70
   1   5  -1   38.88    3.77
  -1   5   1   49.21    3.63
   1   5  -1   49.56    3.71
   1  -5  -1   50.54    3.88
  -1  -5   1   44.01    3.65
  -1  -5   1   39.79    3.54
   1  -5  -1   44.23    3.61
  -1  -5   1   44.31    3.82
   1  -5  -1   46.95    3.68
   3   5  -3   23.62    1.97
   3   5  -3   23.25    1.84
   3   5  -3   22.81    2.10
  -3   5   3   24.39    2.23
   3   5  -3   24.83    2.20
  -3   5   3   21.49    1.99
  -3   5   3   21.79    2.09
   3   5  -3   20.33    2.03
  -3   5   3   21.44    2.06
  -3   5   3   25.00    2.00
   3   5  -3   21.16    2.06
   3   5  -3   18.78    1.93
  -3   5   3   25.15    2.14
   3  -5  -3   23.80    2.25
  -3  -5   3   22.62    2.00
   3  -5  -3   24.67    2.11
  -3  -5   3   24.46    2.26
  -3  -5   3   22.64    1.84
   3  -5  -3   23.89    2.10
  -5   5   5  119.40    9.03
  -5   5   5  123.51    9.06
   5   5  -5  110.72    9.03
   5   5  -5   98.63    9.05
   5   5  -5  109.86    8.99
   5   5  -5  103.80    8.89
  -5   5   5  129.72    9.19
  -5   5   5  106.90    8.95
  -5   5   5  116.06    8.94
  -5   5   5  113.22    9.05
   5   5  -5  116.00    8.87
   5  -5  -5  105.62    8.91
   5  -5  -5  114.92    9.04
   5  -5  -5  127.76    9.09
   5  -5  -5  117.72    8.78
  -5  -5   5  120.39    9.12
  -5  -5   5  113.39    8.94
  -5  -5   5  124.90    8.94
   5  -5  -5  110.82    8.78
  -7   5   7  135.51    9.47
  -7   5   7  119.51    9.34
  -7   5   7   97.03    9.40
  -7   5   7  116.98    9.24
   7   5  -7  125.53    9.25
  -7   5   7  118.95    9.32
   7   5  -7  115.27    9.40
   7   5  -7  119.61    9.35
  -7   5   7  134.11    9.42
  -7   5   7  116.72    9.37
   7  -5  -7  137.53    9.54
   7  -5  -7  121.88    9.18
   7  -5  -7  121.68    9.15
   7  -5  -7  105.45    9.26
   7  -5  -7  111.53    9.45
  -7  -5   7  117.04    9.26
   7  -5  -7  114.10    9.43
  -7  -5   7  111.47    9.38
   9   5  -9   36.45    3.64
   9   5  -9   35.16    3.10
  -9   5   9   35.63    3.37
  -9   5   9   42.68    3.32
   9   5  -9   38.14    3.35
   9   5  -9   38.76    3.16
   9   5  -9   39.38    3.37
  -9   5   9   40.16    3.47
  -9   5   9   36.32    3.74
   9  -5  -9   40.32    3.11
  -9  -5   9   30.74    3.54
   9  -5  -9   40.37    3.56
   9  -5  -9   34.46    3.48
   9  -5  -9   33.73    3.25
   9  -5  -9   40.44    3.22
 -11   5  11    6.59    1.11
  11   5 -11    5.34    1.41
 -11   5  11    5.93    1.09
  11   5 -11    5.87    0.80
  11   5 -11    6.68    0.93
  11   5 -11    6.09    1.11
 -11   5  11    6.80    1.11
 -11   5  11    5.21    0.91
  11   5 -11    4.53    0.94
 -11  -5  11    3.83    0.89
  11  -5 -11    5.61    1.04
  11  -5 -11    7.76    1.41
  11  -5 -11    5.45    1.29
 -13   5  13    3.60    0.83
  13   5 -13    4.86    1.04
  13   5 -13    2.19    0.93
 -13   5  13    4.80    1.13
 -13   5  13    3.62    1.29
 -13   5  13    4.01    1.10
  13   5 -13    5.74    1.10
  13  -5 -13    7.00    1.51
  13  -5 -13    3.03    1.10
  13  -5 -13    5.79    1.48
 -13  -5  13    2.78    0.79
  13  -5 -13    7.10    1.72
 -15   5  15   12.70    1.59
  15   5 -15    9.49    1.98
  15   5 -15    8.72    1.62
 -15   5  15    8.61    1.60
 -15   5  15   10.35    1.55
  15   5 -15   10.59    1.49
  15  -5 -15   13.86    2.28
  15  -5 -15   11.27    2.47
  15  -5 -15   12.38    1.88
   0   6   0    1.68    0.81
   0   6   0   -0.18    0.68
   0   6   0    0.19    0.44
   0   6   0    0.92    0.55
   0   6   0    0.71    0.56
   0   6   0   -0.14    0.41
   0   6   0   -0.09    0.48
   0  -6   0    0.33    0.52
   0  -6   0    0.31    0.48
   2   6  -2    0.81    0.52
   2   6  -2    0.90    0.80
   2   6  -2    1.22    0.45
   2   6  -2    0.79    0.54
  -2   6   2    1.57    0.57
  -2   6   2    1.02    0.52
   2   6  -2    1.06    0.50
  -2   6   2    0.66    0.66
   2   6  -2    1.19    0.71
  -2   6   2    0.39    0.45
  -2   6   2    1.08    0.83
  -2   6   2   -0.14    0.67
  -2   6   2    0.26    0.54
  -2  -6   2    1.18    0.57
  -2  -6   2    0.85    0.53
   2  -6  -2    1.35    0.69
   2  -6  -2    1.11    0.57
   4   6  -4    0.48    0.69
   4   6  -4    1.17    0.50
  -4   6   4    1.42    0.68
  -4   6   4    1.38    0.62
   4   6  -4    1.33    0.59
  -4   6   4    1.21    0.56
  -4   6   4    0.85    0.70
  -4   6   4    1.52    0.72
   4   6  -4    0.56    0.59
   4   6  -4    1.84    0.33
   4   6  -4    1.28    0.63
   4  -6  -4   -0.12    0.83
   4  -6  -4    1.62    0.89
  -4  -6   4    1.28    0.30
   6   6  -6   34.54    3.00
  -6   6   6   34.14    3.13
  -6   6   6   37.29    3.08
  -6   6   6   29.76    3.20
   6   6  -6   38.29    2.94
  -6   6   6   38.81    3.21
  -6   6   6   30.63    3.12
  -6   6   6   33.91    3.01
   6   6  -6   32.23    3.19
   6   6  -6   34.68    2.82
  -6  -6   6   32.63    2.94
   6  -6  -6   31.07    3.10
   8   6  -8   17.99    2.23
  -8   6   8   17.30    2.15
  -8   6   8   21.24    2.22
   8   6  -8   17.00    1.93
   8   6  -8   20.78    1.94
  -8   6   8   16.53    1.96
   8   6  -8   18.52    2.00
  -8   6   8   21.46    2.07
   8  -6  -8   18.20    1.94
   8  -6  -8   19.00    2.20
   8  -6  -8   19.77    1.61
  -8  -6   8   16.26    1.83
   8  -6  -8   19.24    1.68
  10   6 -10    0.02    0.80
  10   6 -10    2.11    0.78
  10   6 -10    0.18    0.65
 -10   6  10    0.42    0.66
 -10   6  10    0.45    0.75
 -10   6  10    0.18    0.88
 -10   6  10    0.25    0.82
  10   6 -10   -0.25    1.14
 -10   6  10    0.05    0.92
  10  -6 -10    0.79    1.04
  10  -6 -10    0.28    0.78
  10  -6 -10    0.56    1.19
  10  -6 -10    2.17    1.13
  10  -6 -10    0.41    0.56
  12   6 -12   -0.35    0.77
  12   6 -12    0.03    0.81
 -12   6  12   -0.09    1.09
  12   6 -12   -0.55    1.04
 -12   6  12   -0.68    0.92
 -12   6  12    0.53    0.76
 -12   6  12    1.25    0.89
  12  -6 -12   -1.14    0.96
  12  -6 -12   -0.28    0.73
  12  -6 -12    1.90    1.57
  12  -6 -12    0.18    1.29
 -14   6  14    0.63    1.15
  14   6 -14    0.78    1.04
  14   6 -14    1.19    1.29
 -14   6  14    0.41    0.90
 -14   6  14    1.74    1.15
 -14   6  14    1.24    1.00
  14   6 -14    0.90    1.09
  14  -6 -14    0.87    1.32
  14  -6 -14    0.86    1.69
  -1   7   1   18.47    2.57
  -1   7   1   22.26    2.37
   1   7  -1   25.17    2.40
  -1   7   1   21.41    2.29
   1   7  -1   24.19    2.64
   1   7  -1   19.24    2.23
  -1   7   1   24.90    2.19
   1  -7  -1   18.39    2.24
  -1  -7   1   19.03    2.19
   1  -7  -1   26.58    2.27
  -1  -7   1   24.87    2.06
  -3   7   3    7.33    1.10
  -3   7   3    7.74    1.58
  -3   7   3    5.39    1.13
   3   7  -3    6.33    1.31
   3   7  -3    6.57    1.35
  -3   7   3    8.94    1.33
   3   7  -3    9.12    1.58
   3   7  -3    6.77    1.27
  -3   7   3    8.83    1.34
  -3  -7   3    8.35    1.29
   3  -7  -3    9.42    1.36
   5   7  -5   43.98    4.33
  -5   7   5   51.19    4.72
   5   7  -5   46.38    4.61
  -5   7   5   56.66    4.37
  -5   7   5   50.87    4.44
  -5   7   5   55.75    4.53
  -5  -7   5   47.67    4.28
   5  -7  -5   59.56    4.53
  -7   7   7   48.33    4.38
   7   7  -7   50.66    4.57
  -7   7   7   44.43    4.43
   7   7  -7   48.79    4.25
  -7   7   7   48.34    4.57
  -7   7   7   55.43    4.30
  -7  -7   7   47.33    4.15
   7  -7  -7   49.47    4.48
  -9   7   9   30.99    3.06
  -9   7   9   21.86    2.82
  -9   7   9   27.54    2.70
   9   7  -9   25.64    3.08
   9   7  -9   25.27    2.68
   9   7  -9   24.67    2.62
   9  -7  -9   30.23    3.14
 -11   7  11   27.40    3.21
  11   7 -11   31.31    3.07
 -11   7  11   31.98    3.32
  11   7 -11   22.07    2.90
 -11   7  11   32.20    3.23
 -11   7  11   26.29    2.96
  11   7 -11   25.22    3.46
  11  -7 -11   32.55    3.08
  11  -7 -11   31.02    3.60
   0   8   0    5.32    1.59
   0   8   0    5.14    1.15
   0   8   0    7.63    1.15
   0  -8   0    6.74    1.27
   2   8  -2    1.17    0.82
   2   8  -2   -0.18    0.83
  -2   8   2   -0.68    0.85
  -2   8   2    1.20    1.36
   2   8  -2    1.80    1.25
  -2   8   2    0.35    0.87
  -2  -8   2    0.67    0.91
   2  -8  -2    2.62    1.12
   4   8  -4    1.16    0.93
  -4   8   4    0.17    0.86
   4   8  -4    0.09    1.21
   4   8  -4   -0.11    0.72
  -4   8   4    0.45    0.85
  -4   8   4    1.03    1.41
  -4  -8   4   -0.71    0.79
   4  -8  -4   -0.10    1.14
   6   8  -6    1.55    0.92
   6   8  -6    0.95    1.41
  -6   8   6    2.14    1.07
  -6   8   6    1.68    0.98
  -6   8   6   -0.25    1.44
   6   8  -6    0.79    1.06
   6  -8  -6    0.77    1.22
  -6  -8   6    1.41    0.97
  20   0 -19    0.02    1.38
  20   0 -19    0.50    1.25
  20   0 -19    2.72    1.54
 -20   0  19    0.56    0.48
  18   0 -17    0.43    1.04
 -18   0  17    0.07    0.29
 -18   0  17   -0.06    0.46
  18   0 -17    0.74    1.13
  18   0 -17    0.33    0.91
  18   0 -17    0.67    1.10
 -18   0  17   -0.19    0.27
 -16   0  15    0.64    0.32
  16   0 -15   -0.26    0.80
 -16   0  15   -0.48    0.36
  16   0 -15   -1.35    0.78
  16   0 -15    0.31    0.84
  16   0 -15    0.19    0.69
 -16   0  15    0.54    0.48
 -14   0  13   -0.16    0.29
  14   0 -13   -0.10    0.56
 -14   0  13   -0.20    0.40
  14   0 -13   -0.01    0.49
 -14   0  13    0.24    0.39
  14   0 -13   -0.71    0.58
  14   0 -13   -0.16    0.63
 -14   0  13    0.26    0.23
 -12   0  11   -0.01    0.29
  12   0 -11   -0.01    0.35
 -12   0  11   -0.34    0.27
  12   0 -11   -0.22    0.38
  12   0 -11    0.27    0.43
 -12   0  11    0.02    0.24
  12   0 -11    0.14    0.48
 -12   0  11    0.16    0.22
 -10   0   9    0.18    0.09
  10   0  -9    0.01    0.25
 -10   0   9    0.13    0.18
 -10   0   9    0.07    0.26
  10   0  -9    0.23    0.31
 -10   0   9    0.17    0.24
  10   0  -9   -0.11    0.33
  10   0  -9    0.41    0.40
   8   0  -7   -0.12    0.23
   8   0  -7   -0.01    0.18
  -8   0   7    0.33    0.16
  -8   0   7    0.08    0.19
   8   0  -7    0.22    0.23
   8   0  -7    0.08    0.25
  -8   0   7    0.02    0.19
  -6   0   5    0.35    0.17
   6   0  -5    0.01    0.13
  -6   0   5    0.02    0.11
   6   0  -5    0.03    0.14
   6   0  -5    0.03    0.20
  -6   0   5    0.28    0.18
   6   0  -5    0.59    0.22
  -4   0   3    0.07    0.08
   4   0  -3    0.06    0.08
   4   0  -3    0.05    0.08
  -4   0   3   -0.06    0.08
   4   0  -3    0.37    0.11
   4   0  -3    0.21    0.12
  -4   0   3    0.08    0.08
   4   0  -3    0.13    0.09
  -2   0   1    0.00    0.02
   2   0  -1    0.03    0.04
   0   0  -1    0.04    0.04
   0   0  -1    0.01    0.02
   0   0  -1    0.02    0.02
  -2   0   3   -0.03    0.05
   2   0  -3   -0.03    0.08
  -2   0   3    0.25    0.08
   2   0  -3    0.11    0.09
  -2   0   3    0.29    0.11
   2   0  -3    0.04    0.06
   2   0  -3   -0.03    0.09
  -4   0   5    0.04    0.09
   4   0  -5    0.01    0.13
   4   0  -5   -0.08    0.14
   4   0  -5    0.09    0.15
  -4   0   5    0.12    0.14
   4   0  -5    0.15    0.17
  -4   0   5    0.09    0.15
  -4   0   5   -0.09    0.13
  -6   0   7    0.11    0.09
  -6   0   7    0.27    0.21
  -6   0   7    0.70    0.23
   6   0  -7    0.26    0.19
  -6   0   7    0.00    0.13
   6   0  -7   -0.06    0.21
  -6   0   7    0.11    0.19
   6   0  -7   -0.13    0.23
   6   0  -7    1.03    0.28
  -8   0   9   -0.03    0.21
  -8   0   9   -0.03    0.17
   8   0  -9    0.25    0.31
   8   0  -9   -0.33    0.25
  -8   0   9    0.04    0.11
  -8   0   9    0.06    0.25
  -8   0   9    0.23    0.12
   8   0  -9    0.18    0.31
 -10   0  11    0.39    0.15
 -10   0  11   -0.06    0.22
 -10   0  11    0.03    0.12
 -10   0  11    0.61    0.31
  10   0 -11    0.27    0.48
  10   0 -11    0.05    0.36
 -10   0  11    0.08    0.14
  10   0 -11   -0.18    0.45
  10   0 -11   -0.03    0.39
 -10   0  11    0.02    0.31
  12   0 -13   -0.54    0.59
 -12   0  13   -0.41    0.32
  12   0 -13   -0.64    0.59
  12   0 -13    0.60    0.56
  12   0 -13    1.55    0.56
 -12   0  13    0.10    0.26
 -14   0  15    0.27    0.32
 -14   0  15   -0.15    0.32
  14   0 -15   -0.39    0.85
  14   0 -15   -0.14    0.93
  14   0 -15   -0.10    0.75
  14   0 -15   -0.34    0.68
 -16   0  17    0.11    0.42
  16   0 -17    0.03    1.06
  16   0 -17    0.64    1.13
  16   0 -17   -0.23    1.20
 -16   0  17    0.21    0.36
  16   0 -17   -0.66    0.87
  18   0 -19    2.84    1.78
 -18   0  19    0.04    0.43
  18   0 -19   -0.63    1.35
  18   0 -19    1.38    1.29
 -21   1  20    5.59    0.88
  21   1 -20    5.18    1.78
  21   1 -20    7.78    2.06
  21   1 -20    5.00    1.73
  21  -1 -20    5.48    2.15
  21  -1 -20   11.26    2.54
  21  -1 -20    8.31    1.81
  19   1 -18    0.84    1.39
 -19   1  18    0.59    0.37
  19   1 -18    0.39    1.17
  19   1 -18    1.20    0.97
 -19   1  18    1.35    0.53
  19  -1 -18    2.29    1.49
  19  -1 -18    1.11    1.43
 -19  -1  18    1.50    0.44
  19  -1 -18   -0.40    1.15
  17   1 -16   30.13    3.21
  17   1 -16   24.32    2.78
 -17   1  16   32.36    2.67
 -17   1  16   32.12    2.47
  17   1 -16   35.49    2.91
 -17   1  16   28.90    2.46
 -17  -1  16   27.22    2.48
 -17  -1  16   30.96    2.41
  17  -1 -16   29.16    2.98
  17  -1 -16   35.17    3.28
  17  -1 -16   27.99    3.30
  17  -1 -16   26.73    3.72
  15   1 -14  103.11    9.32
  15   1 -14  101.22    9.52
  15   1 -14  126.61    9.35
  15   1 -14  116.07    9.60
 -15   1  14  121.68    9.09
 -15   1  14  129.76    9.20
 -15   1  14  121.86    9.21
 -15   1  14  117.96    9.26
 -15   1  14  126.03    9.36
  15  -1 -14  138.44    9.50
 -15  -1  14  113.29    9.33
  15  -1 -14  101.20    9.58
  15  -1 -14  114.28    9.68
 -15  -1  14  134.35    9.16
 -15  -1  14  114.05    9.17
 -13   1  12   55.93    4.24
 -13   1  12   52.67    4.10
 -13   1  12   55.41    4.15
  13   1 -12   48.64    4.39
  13   1 -12   47.82    4.19
  13   1 -12   44.61    4.37
  13   1 -12   61.60    4.28
  13   1 -12   46.57    4.35
 -13  -1  12   51.48    4.07
 -13  -1  12   53.24    4.06
 -13  -1  12   54.44    4.08
 -13  -1  12   54.81    4.23
  13  -1 -12   45.59    4.25
  13  -1 -12   49.24    4.42
  13  -1 -12   50.30    4.48
  13  -1 -12   52.39    4.29
 -11   1  10   76.13    5.59
 -11   1  10   73.45    5.63
  11   1 -10   59.37    5.62
 -11   1  10   76.06    5.71
  11   1 -10   61.56    5.77
  11   1 -10   74.23    5.79
 -11   1  10   79.89    5.70
  11   1 -10   80.94    5.64
  11  -1 -10   79.25    5.74
  11  -1 -10   75.64    5.73
 -11  -1  10   68.15    5.56
  11  -1 -10   64.34    5.83
 -11  -1  10   70.76    5.56
 -11  -1  10   66.16    5.67
 -11  -1  10   70.54    5.57
   9   1  -8  542.45   46.02
  -9   1   8  654.93   45.94
   9   1  -8  581.03   46.06
   9   1  -8  611.23   45.91
  -9   1   8  682.08   45.98
  -9   1   8  666.51   46.02
   9   1  -8  626.41   46.03
   9   1  -8  590.61   45.93
  -9  -1   8  612.60   45.99
   9  -1  -8  516.62   46.05
  -9  -1   8  612.34   45.89
   9  -1  -8  660.96   46.10
   9  -1  -8  544.91   46.02
   9  -1  -8  540.13   45.96
   7   1  -6  187.46   16.50
   7   1  -6  208.04   16.53
   7   1  -6  226.34   16.61
  -7   1   6  223.86   16.57
   7   1  -6  196.95   16.59
  -7   1   6  220.88   16.53
  -7   1   6  224.04   16.56
  -7  -1   6  221.53   16.49
  -7  -1   6  221.28   16.54
  -7  -1   6  244.34   16.59
   7  -1  -6  233.69   16.63
   7  -1  -6  189.03   16.55
   7  -1  -6  234.19   16.60
  -7  -1   6  220.93   16.51
   7  -1  -6  194.64   16.64
  -5   1   4  163.62   13.70
   5   1  -4  168.37   13.65
  -5   1   4  160.46   13.69
  -5   1   4  193.11   13.69
   5   1  -4  184.79   13.72
  -5   1   4  198.35   13.74
   5   1  -4  175.79   13.73
   5   1  -4  186.49   13.71
   5   1  -4  208.08   13.73
   5   1  -4  177.85   13.68
  -5  -1   4  172.23   13.70
  -5  -1   4  170.81   13.71
  -5  -1   4  182.44   13.64
   5  -1  -4  178.36   13.76
   5  -1  -4  169.45   13.72
   3   1  -2  173.39   14.16
  -3   1   2  191.03   14.16
   3   1  -2  200.35   14.16
   3   1  -2  211.11   14.19
  -3   1   2  200.48   14.18
   3   1  -2  177.28   14.14
  -3   1   2  173.00   14.16
  -3   1   2  214.71   14.15
   3   1  -2  186.24   14.16
   3  -1  -2  167.42   14.14
   3  -1  -2  181.54   14.16
  -3  -1   2  173.82   14.16
   3  -1  -2  172.91   14.15
  -3  -1   2  189.25   14.15
  -3  -1   2  172.75   14.14
   3  -1  -2  168.31   14.16
   3  -1  -2  183.01   14.18
  -3  -1   2  206.34   14.15
  -1   1   0  394.56   30.79
  -1   1   0  455.05   30.77
  -1  -1   0  380.41   30.76
   1  -1   0  407.68   30.79
  -1  -1   0  385.11   30.75
  -1   1   2  339.69   24.41
  -1   1   2  293.39   24.43
   1   1  -2  345.32   24.43
  -1   1   2  358.85   24.45
  -1   1   2  324.55   24.42
  -1   1   2  314.47   24.43
  -1  -1   2  288.70   24.41
   1  -1  -2  296.97   24.42
  -1  -1   2  336.84   24.42
   1  -1  -2  326.04   24.42
   1  -1  -2  302.24   24.43
   1  -1  -2  305.29   24.44
   1  -1  -2  338.74   24.46
   3   1  -4  398.75   27.60
   3   1  -4  384.87   27.60
   3   1  -4  352.42   27.60
  -3   1   4  345.71   27.66
  -3   1   4  329.10   27.66
  -3   1   4  384.20   27.63
   3   1  -4  407.10   27.68
   3   1  -4  373.44   27.62
  -3   1   4  382.63   27.67
  -3   1   4  309.55   27.62
   3   1  -4  390.94   27.65
   3  -1  -4  349.18   27.69
   3  -1  -4  334.58   27.69
  -3  -1   4  360.58   27.63
   3  -1  -4  344.90   27.63
   3  -1  -4  359.92   27.67
   5   1  -6  405.99   31.17
  -5   1   6  435.33   31.10
  -5   1   6  463.25   31.11
  -5   1   6  444.95   31.04
   5   1  -6  449.04   30.99
   5   1  -6  353.32   31.01
  -5   1   6  425.95   31.04
   5   1  -6  404.38   31.02
  -5   1   6  372.95   31.07
   5   1  -6  406.59   31.03
   5   1  -6  395.25   31.11
   5  -1  -6  389.86   31.15
  -5  -1   6  406.62   31.06
   5  -1  -6  347.64   31.06
   5  -1  -6  371.49   31.14
  -5  -1   6  434.61   31.00
   5  -1  -6  421.39   31.11
   7   1  -8  139.43   10.26
  -7   1   8  140.16   10.34
   7   1  -8  122.22   10.36
  -7   1   8  153.80   10.32
  -7   1   8  129.27   10.38
   7   1  -8  127.13   10.26
  -7  -1   8  141.98   10.21
  -7  -1   8  149.52   10.31
   7  -1  -8  122.90   10.31
   7  -1  -8  113.91   10.40
   7  -1  -8  127.56   10.44
   7  -1  -8  122.16   10.39
  -7  -1   8  143.86   10.21
  -9   1  10   28.62    2.37
   9   1 -10   24.46    2.54
   9   1 -10   23.65    2.33
  -9   1  10   33.21    2.43
  -9   1  10   30.79    2.30
   9   1 -10   30.26    2.34
  -9   1  10   26.62    2.26
   9   1 -10   27.38    2.50
  -9   1  10   33.28    2.43
   9  -1 -10   26.86    2.59
   9  -1 -10   24.70    2.56
   9  -1 -10   27.87    2.45
  -9  -1  10   32.41    2.38
  -9  -1  10   29.73    2.22
  -9  -1  10   25.32    2.24
   9  -1 -10   25.50    2.42
 -11   1  12   18.38    1.46
  11   1 -12   14.91    1.74
  11   1 -12   18.01    1.56
  11   1 -12   14.57    1.55
 -11   1  12   15.55    1.56
  11   1 -12   14.35    1.84
 -11   1  12   18.86    1.65
 -11   1  12   17.30    1.60
 -11   1  12   16.27    1.39
  11  -1 -12   18.60    1.96
 -11  -1  12   15.91    1.55
 -11  -1  12   17.23    1.39
  11  -1 -12   17.32    1.73
  11  -1 -12   15.01    1.70
  11  -1 -12   14.80    1.91
  13   1 -14  269.58   21.07
 -13   1  14  293.77   21.01
  13   1 -14  231.83   21.30
  13   1 -14  298.45   21.47
 -13   1  14  272.80   21.05
  13   1 -14  233.97   21.08
 -13   1  14  295.32   20.98
 -13   1  14  260.31   21.09
 -13   1  14  302.05   20.92
 -13   1  14  300.59   20.91
  13  -1 -14  278.34   21.48
  13  -1 -14  279.23   21.19
  13  -1 -14  238.80   21.42
 -13  -1  14  276.67   20.93
  13  -1 -14  277.31   21.24
 -15   1  16   69.73    5.79
  15   1 -16   75.59    6.13
 -15   1  16   76.17    5.92
 -15   1  16   76.93    5.94
  15   1 -16   84.90    6.64
  15   1 -16   64.45    6.39
 -15  -1  16   68.29    5.85
  15  -1 -16   84.80    6.74
  15  -1 -16   84.59    6.38
  15  -1 -16   82.51    6.72
 -15  -1  16   71.68    5.84
  17   1 -18   14.41    2.06
  17   1 -18   17.31    2.66
  17   1 -18   16.68    2.88
 -17  -1  18   15.34    1.41
  17  -1 -18   17.81    2.42
  17  -1 -18   18.88    3.06
  17  -1 -18   16.00    2.92
  19   1 -20   19.54    3.01
  19   1 -20   17.77    2.87
 -19   1  20   17.98    1.83
  19   1 -20   21.68    3.81
  19  -1 -20   20.93    3.18
  19  -1 -20   27.41    3.92
  19  -1 -20   17.58    2.93
  20   2 -19    0.15    1.58
  20   2 -19   -0.55    1.12
 -20   2  19    0.54    0.63
  20   2 -19   -1.33    1.36
  20  -2 -19    0.36    1.61
  20  -2 -19    1.66    1.87
  20  -2 -19   -0.45    1.82
 -18   2  17   12.73    1.67
  18   2 -17   12.19    1.98
  18   2 -17   10.89    1.84
 -18   2  17   14.59    1.36
  18   2 -17   14.41    2.43
  18  -2 -17   17.41    2.77
  18  -2 -17   15.82    2.73
 -18  -2  17   14.66    1.27
  18  -2 -17   13.04    1.93
 -16   2  15   52.24    4.23
 -16   2  15   51.89    3.83
  16   2 -15   44.03    4.36
  16   2 -15   41.23    4.01
  16  -2 -15   51.07    4.62
 -16  -2  15   44.89    3.73
  16  -2 -15   45.99    4.20
  14   2 -13   34.94    3.34
  14   2 -13   36.53    2.86
  14   2 -13   29.55    2.90
 -14   2  13   36.27    2.92
  14   2 -13   33.46    3.22
  14   2 -13   30.09    3.11
 -14   2  13   36.18    2.95
 -14   2  13   31.75    2.82
  14   2 -13   36.12    3.27
 -14   2  13   32.91    2.98
 -14   2  13   33.44    2.82
 -14  -2  13   33.50    2.76
  14  -2 -13   36.16    3.32
  14  -2 -13   30.84    3.31
  14  -2 -13   39.09    3.23
  14  -2 -13   37.90    3.21
  14  -2 -13   35.02    3.10
  12   2 -11   20.85    2.13
  12   2 -11   24.94    2.14
 -12   2  11   21.31    1.83
 -12   2  11   21.58    1.78
 -12   2  11   20.62    1.88
  12   2 -11   20.17    1.75
  12   2 -11   18.77    2.13
  12   2 -11   18.78    1.83
  12   2 -11   18.46    1.99
 -12   2  11   19.23    1.85
 -12   2  11   23.33    1.96
 -12  -2  11   21.03    1.75
 -12  -2  11   20.74    1.69
  12  -2 -11   23.07    2.15
  12  -2 -11   19.11    2.04
  12  -2 -11   21.83    2.20
  12  -2 -11   19.74    1.97
 -12  -2  11   19.57    1.85
  10   2  -9    7.35    1.01
  10   2  -9    5.81    0.76
 -10   2   9    8.05    0.96
 -10   2   9    6.58    0.82
  10   2  -9    6.91    0.82
  10   2  -9    6.16    1.00
  10   2  -9    5.41    0.86
 -10   2   9    7.52    0.73
 -10   2   9    7.80    0.83
 -10   2   9    6.80    0.88
 -10  -2   9    6.10    0.77
  10  -2  -9    6.08    0.99
  10  -2  -9    6.64    0.89
  10  -2  -9    6.70    1.01
 -10  -2   9    7.44    0.67
 -10  -2   9    7.16    0.74
  10  -2  -9    7.45    1.08
   8   2  -7  111.78    8.27
  -8   2   7  102.20    8.09
   8   2  -7  104.36    8.06
   8   2  -7  115.41    8.18
  -8   2   7  109.46    8.14
  -8   2   7   97.68    8.12
   8   2  -7  102.75    8.14
  -8   2   7  108.43    8.11
   8   2  -7  106.61    8.12
  -8  -2   7   91.60    8.07
   8  -2  -7  106.23    8.17
   8  -2  -7  100.12    8.18
   8  -2  -7   99.37    8.12
  -8  -2   7   98.17    8.09
  -8  -2   7  122.65    8.03
   8  -2  -7   96.87    8.22
  -6   2   5   50.60    3.92
  -6   2   5   53.17    3.87
  -6   2   5   49.61    3.89
   6   2  -5   49.65    3.91
  -6   2   5   49.68    3.91
   6   2  -5   47.00    3.90
   6   2  -5   50.42    3.86
   6   2  -5   47.18    3.91
  -6  -2   5   49.88    3.88
   6  -2  -5   45.58    3.93
   6  -2  -5   44.43    3.97
   6  -2  -5   48.51    3.93
  -6  -2   5   52.11    3.83
  -6  -2   5   54.20    3.92
   4   2  -3   92.96    7.31
   4   2  -3   99.82    7.34
  -4   2   3   96.67    7.39
   4   2  -3   92.20    7.30
  -4   2   3  105.14    7.35
   4   2  -3   87.78    7.33
  -4   2   3  101.41    7.32
  -4   2   3   91.76    7.34
  -4   2   3   96.84    7.35
  -4  -2   3  101.25    7.33
   4  -2  -3   95.08    7.31
  -4  -2   3   92.48    7.28
  -4  -2   3   91.52    7.24
  -4  -2   3   98.24    7.31
  -4  -2   3   85.24    7.35
   4  -2  -3   95.19    7.35
   4  -2  -3   92.50    7.36
   4  -2  -3   97.02    7.36
   2   2  -1  169.99   12.33
  -2   2   1  160.19   12.25
   2   2  -1  154.68   12.29
  -2   2   1  157.39   12.33
  -2   2   1  178.68   12.30
  -2   2   1  161.71   12.28
   2   2  -1  162.69   12.27
   2   2  -1  155.73   12.23
   2   2  -1  148.25   12.25
  -2  -2   1  144.98   12.27
   2  -2  -1  151.01   12.27
   2  -2  -1  157.66   12.23
  -2  -2   1  142.06   12.32
  -2  -2   1  176.49   12.28
  -2  -2   1  179.14   12.24
  -2  -2   1  158.04   12.25
   2  -2  -1  170.50   12.28
   2  -2  -1  159.93   12.32
   0   2   1    0.98    0.17
   0   2  -1    1.19    0.15
   0   2  -1    0.82    0.23
   0   2   1    1.47    0.25
   0   2  -1    1.18    0.21
   0   2  -1    1.08    0.19
   0   2   1    1.35    0.21
   0   2   1    1.07    0.16
   0   2   1    1.37    0.24
   0   2   1    1.39    0.28
   0   2   1    1.01    0.23
   0   2   1    0.96    0.23
   0  -2  -1    1.01    0.15
   0  -2  -1    0.83    0.17
   0  -2   1    1.10    0.17
   0  -2   1    1.50    0.23
   0  -2  -1    1.03    0.25
   0  -2  -1    0.65    0.20
   0  -2  -1    0.68    0.19
   0  -2   1    0.86    0.22
  -2   2   3    0.33    0.16
   2   2  -3    0.94    0.23
  -2   2   3    0.42    0.18
  -2   2   3    0.48    0.21
   2   2  -3    0.94    0.17
   2   2  -3    0.87    0.12
  -2   2   3    0.50    0.15
   2   2  -3    0.56    0.11
  -2   2   3    0.89    0.25
  -2   2   3    0.22    0.18
  -2  -2   3    0.33    0.19
   2  -2  -3    0.61    0.25
   2  -2  -3    0.73    0.23
   2  -2  -3    0.27    0.19
  -2  -2   3    0.48    0.17
   2  -2  -3    0.27    0.17
  -2  -2   3    0.66    0.13
   2  -2  -3    0.35    0.16
  -4   2   5    2.64    0.36
   4   2  -5    2.98    0.41
   4   2  -5    2.81    0.37
  -4   2   5    2.04    0.37
  -4   2   5    1.50    0.32
  -4   2   5    2.49    0.41
  -4   2   5    2.64    0.44
   4   2  -5    2.97    0.34
  -4   2   5    2.29    0.36
   4   2  -5    3.10    0.44
   4  -2  -5    2.15    0.36
   4  -2  -5    2.20    0.41
   4  -2  -5    3.36    0.53
  -4  -2   5    1.71    0.29
   4  -2  -5    2.72    0.42
   4  -2  -5    2.28    0.43
  -4  -2   5    1.96    0.33
   6   2  -7   59.19    4.69
  -6   2   7   53.97    4.65
   6   2  -7   66.57    4.76
   6   2  -7   63.67    4.57
  -6   2   7   66.07    4.64
  -6   2   7   62.34    4.71
   6   2  -7   59.53    4.61
   6   2  -7   59.48    4.56
  -6   2   7   65.79    4.72
   6  -2  -7   59.61    4.81
   6  -2  -7   51.19    4.68
   6  -2  -7   52.71    4.78
  -6  -2   7   53.81    4.62
   6  -2  -7   57.92    4.75
  -8   2   9   93.44    7.03
  -8   2   9   96.64    7.04
   8   2  -9   85.14    6.95
  -8   2   9   97.81    6.95
   8   2  -9   94.22    6.85
   8   2  -9   82.24    7.05
   8   2  -9   92.58    6.95
   8   2  -9   98.66    7.13
   8   2  -9   84.19    6.89
  -8   2   9   95.17    7.03
   8  -2  -9   87.32    7.18
   8  -2  -9   89.98    7.10
   8  -2  -9   82.35    7.04
  -8  -2   9   86.70    6.92
  -8  -2   9   92.40    6.98
  -8  -2   9   85.36    6.84
   8  -2  -9   80.02    7.17
  10   2 -11   14.20    1.26
  10   2 -11   12.92    1.32
  10   2 -11   12.19    1.62
  10   2 -11   14.69    1.68
 -10   2  11   15.14    1.28
 -10   2  11   16.07    1.29
 -10   2  11   15.79    1.44
  10   2 -11   12.06    1.48
 -10   2  11   15.88    1.41
 -10   2  11   12.47    1.36
 -10   2  11   14.84    1.34
  10  -2 -11   11.34    1.64
 -10  -2  11   12.84    1.12
  10  -2 -11   13.38    1.68
  10  -2 -11   13.89    1.52
  10  -2 -11   13.00    1.59
 -10  -2  11   12.23    1.30
 -10  -2  11   15.80    1.20
  12   2 -13    4.00    1.10
 -12   2  13    6.36    0.78
 -12   2  13    6.74    1.08
  12   2 -13    7.62    1.00
 -12   2  13    7.60    0.87
 -12   2  13    7.56    1.00
  12   2 -13    7.59    0.96
  12   2 -13    5.87    1.22
 -12   2  13    6.91    1.05
 -12   2  13    7.08    0.91
  12   2 -13    4.81    0.98
 -12  -2  13    5.70    0.60
  12  -2 -13    7.23    1.16
  12  -2 -13    9.24    1.37
 -12  -2  13    6.42    0.64
 -12  -2  13    7.62    0.68
  12  -2 -13    6.09    1.20
  12  -2 -13    6.47    1.27
  14   2 -15    1.36    0.66
 -14   2  15    1.11    0.36
  14   2 -15    0.55    0.92
  14   2 -15    1.65    0.80
 -14   2  15    1.51    0.49
  14   2 -15    1.04    0.68
 -14   2  15    1.32    0.68
  14  -2 -15    2.63    0.98
  14  -2 -15    0.80    1.14
  16   2 -17   -0.34    1.05
  16   2 -17    0.06    0.80
  16   2 -17    1.05    1.03
 -16   2  17   -0.06    0.47
 -16   2  17    0.31    0.33
  16  -2 -17    0.53    1.33
  16  -2 -17    0.25    1.17
  16  -2 -17    0.76    1.41
 -18   2  19    7.54    1.18
  18   2 -19    7.93    1.64
  18   2 -19    9.60    2.29
  18   2 -19    6.95    1.83
  18  -2 -19    9.27    2.40
  18  -2 -19    8.28    2.41
  18  -2 -19   12.98    2.16
 -19   3  18   -0.45    0.82
  19   3 -18   -0.22    1.18
  19   3 -18    0.30    1.40
  19   3 -18    0.34    1.07
 -19   3  18    0.49    0.69
 -19   3  18    1.60    0.66
  19  -3 -18    0.39    1.74
  19  -3 -18   -1.47    1.50
  19  -3 -18   -1.26    1.82
 -17   3  16   26.69    2.38
  17   3 -16   26.25    3.08
 -17   3  16   28.25    2.52
  17   3 -16   25.20    2.57
 -17   3  16   21.98    2.27
  17   3 -16   21.73    2.81
  17  -3 -16   30.68    3.44
  17  -3 -16   25.64    3.71
  17  -3 -16   32.63    3.18
 -15   3  14   47.61    3.80
 -15   3  14   46.12    3.70
  15   3 -14   45.28    4.13
 -15   3  14   45.65    3.59
  15   3 -14   37.60    3.88
  15   3 -14   43.44    3.67
 -15   3  14   46.55    3.67
  15  -3 -14   37.88    4.63
  15  -3 -14   42.25    3.95
 -15  -3  14   40.81    3.49
 -15  -3  14   38.67    3.35
  15  -3 -14   42.41    4.16
  15  -3 -14   47.11    4.31
  13   3 -12   20.69    2.21
  13   3 -12   15.67    1.68
 -13   3  12   18.03    1.74
  13   3 -12   17.09    2.21
 -13   3  12   19.47    1.80
 -13   3  12   17.70    1.71
  13   3 -12   15.04    1.86
  13  -3 -12   22.45    2.23
 -13  -3  12   15.28    1.60
 -13  -3  12   16.28    1.44
  13  -3 -12   23.20    2.10
  13  -3 -12   18.75    2.11
  13  -3 -12   18.83    2.24
  13  -3 -12   19.91    1.97
 -11   3  10   64.62    5.26
  11   3 -10   63.88    5.23
  11   3 -10   64.64    5.43
 -11   3  10   71.45    5.34
  11   3 -10   63.26    5.31
 -11   3  10   62.70    5.30
  11   3 -10   59.22    5.34
 -11   3  10   68.89    5.21
  11   3 -10   72.22    5.09
  11   3 -10   75.86    5.47
 -11  -3  10   61.39    5.10
  11  -3 -10   68.71    5.46
  11  -3 -10   69.47    5.50
  11  -3 -10   64.41    5.36
 -11  -3  10   68.39    5.25
  11  -3 -10   73.82    5.60
 -11  -3  10   56.55    5.22
   9   3  -8  187.49   14.58
  -9   3   8  198.29   14.56
  -9   3   8  193.56   14.47
  -9   3   8  165.61   14.48
   9   3  -8  172.12   14.54
   9   3  -8  182.95   14.46
   9   3  -8  209.49   14.60
   9   3  -8  163.60   14.54
  -9   3   8  207.66   14.54
  -9  -3   8  179.68   14.37
   9  -3  -8  201.88   14.70
   9  -3  -8  185.99   14.60
   9  -3  -8  197.26   14.65
  -9  -3   8  194.56   14.48
   7   3  -6   47.69    4.14
   7   3  -6   52.23    4.14
  -7   3   6   57.79    4.09
  -7   3   6   53.42    4.16
  -7   3   6   55.28    4.16
  -7   3   6   52.90    4.13
   7   3  -6   51.02    4.15
   7   3  -6   45.82    4.15
  -7   3   6   54.72    4.21
  -7  -3   6   52.32    4.01
  -7  -3   6   51.25    4.08
   7  -3  -6   53.21    4.24
  -7  -3   6   47.73    4.07
   7  -3  -6   50.38    4.12
   7  -3  -6   48.88    4.19
   7  -3  -6   54.08    4.21
  -5   3   4    5.23    0.61
  -5   3   4    4.25    0.59
  -5   3   4    3.98    0.65
   5   3  -4    4.72    0.66
   5   3  -4    4.23    0.58
   5   3  -4    5.63    0.53
   5   3  -4    4.40    0.55
   5   3  -4    5.63    0.71
  -5   3   4    4.07    0.69
   5  -3  -4    3.75    0.62
  -5  -3   4    4.15    0.54
   5  -3  -4    3.88    0.63
  -5  -3   4    3.71    0.64
  -5  -3   4    4.56    0.46
   5  -3  -4    4.68    0.74
  -5  -3   4    4.07    0.51
   5  -3  -4    4.52    0.54
  -3   3   2   80.22    5.62
   3   3  -2   74.13    5.58
  -3   3   2   76.45    5.68
  -3   3   2   75.93    5.67
   3   3  -2   74.43    5.66
   3   3  -2   70.41    5.60
   3   3  -2   72.77    5.67
  -3   3   2   74.60    5.74
  -3  -3   2   74.69    5.64
  -3  -3   2   63.09    5.56
  -3  -3   2   70.04    5.59
  -3  -3   2   74.45    5.65
   3  -3  -2   73.46    5.72
   3  -3  -2   70.91    5.59
  -3  -3   2   70.05    5.72
   3  -3  -2   67.79    5.64
   3  -3  -2   73.14    5.67
   3  -3  -2   69.49    5.65
   1   3   0  202.04   15.77
   1   3   0  198.37   15.77
   1   3   0  212.06   15.72
   1   3   0  238.36   15.74
  -1   3   0  211.10   15.72
   1   3   0  226.95   15.83
  -1   3   0  211.86   15.70
  -1   3   0  195.11   15.82
  -1   3   0  192.76   15.75
  -1   3   0  216.34   15.75
  -1   3   0  199.79   15.75
   1   3   0  200.17   15.73
   1   3   0  216.64   15.67
  -1   3   0  198.18   15.75
   1  -3   0  174.23   15.70
   1  -3   0  208.51   15.75
  -1  -3   0  202.32   15.75
   1  -3   0  206.03   15.82
  -1  -3   0  220.17   15.84
  -1  -3   0  184.23   15.66
  -1   3   2   54.17    4.58
  -1   3   2   58.83    4.59
   1   3  -2   61.44    4.63
  -1   3   2   62.37    4.58
  -1   3   2   62.44    4.62
  -1   3   2   61.06    4.54
   1   3  -2   60.29    4.58
  -1   3   2   58.61    4.55
   1   3  -2   61.18    4.48
  -1   3   2   50.49    4.61
   1   3  -2   56.23    4.54
   1   3  -2   53.15    4.49
  -1  -3   2   64.25    4.64
   1  -3  -2   56.47    4.63
   1  -3  -2   61.47    4.53
  -1  -3   2   59.09    4.56
   1  -3  -2   51.10    4.46
   1  -3  -2   55.05    4.56
   1  -3  -2   63.95    4.64
   1  -3  -2   53.15    4.57
   3   3  -4   67.53    5.03
  -3   3   4   68.02    5.19
  -3   3   4   67.96    5.14
   3   3  -4   65.33    5.08
   3   3  -4   62.06    5.06
   3   3  -4   72.25    5.00
  -3   3   4   63.17    5.09
  -3   3   4   66.45    5.13
   3   3  -4   61.36    5.14
  -3   3   4   70.92    5.16
  -3   3   4   75.11    5.09
   3  -3  -4   67.91    5.20
  -3  -3   4   56.38    5.04
   3  -3  -4   63.35    5.09
   3  -3  -4   58.63    5.24
   3  -3  -4   64.11    5.17
  -3  -3   4   68.84    5.09
   3  -3  -4   55.93    5.40
   3  -3  -4   60.36    5.03
  -5   3   6  316.10   22.76
  -5   3   6  312.03   22.83
   5   3  -6  303.00   22.71
  -5   3   6  325.75   22.84
   5   3  -6  288.19   22.77
  -5   3   6  294.84   22.84
   5   3  -6  339.89   22.83
   5   3  -6  259.95   22.77
  -5   3   6  283.17   22.81
  -5   3   6  275.13   22.77
   5   3  -6  332.78   22.86
  -5  -3   6  289.66   22.72
   5  -3  -6  284.61   22.89
   5  -3  -6  280.64   22.78
   5  -3  -6  314.45   22.88
   5  -3  -6  277.08   22.88
  -5  -3   6  291.01   22.76
   5  -3  -6  297.19   22.85
  -5  -3   6  293.37   22.79
   7   3  -8   78.11    5.78
  -7   3   8   74.71    5.92
  -7   3   8   70.00    5.89
  -7   3   8   67.27    5.85
   7   3  -8   72.54    5.88
   7   3  -8   75.14    5.88
  -7   3   8   77.71    5.92
   7   3  -8   73.13    5.80
  -7   3   8   71.36    5.89
   7   3  -8   86.25    5.99
   7   3  -8   73.99    5.95
  -7   3   8   78.79    5.83
   7  -3  -8   76.76    6.05
   7  -3  -8   69.32    5.90
   7  -3  -8   76.34    6.07
  -7  -3   8   74.36    5.80
   7  -3  -8   72.95    5.98
   9   3 -10   10.94    1.14
  -9   3  10   13.20    1.29
   9   3 -10   13.05    1.32
   9   3 -10   15.32    1.59
   9   3 -10   11.74    1.03
  -9   3  10   10.20    1.22
  -9   3  10   13.53    1.26
  -9   3  10   12.78    1.27
   9   3 -10   10.27    1.54
  -9   3  10   12.34    1.32
  -9   3  10   11.75    1.14
   9   3 -10   10.97    1.21
   9  -3 -10    8.32    1.51
   9  -3 -10    9.76    1.37
  -9  -3  10   12.02    1.14
   9  -3 -10   13.65    1.56
   9  -3 -10   12.99    1.59
 -11   3  12   33.70    2.77
 -11   3  12   30.49    2.73
 -11   3  12   30.10    2.70
  11   3 -12   32.59    3.05
  11   3 -12   29.72    2.62
 -11   3  12   29.55    2.64
 -11   3  12   30.51    2.63
  11   3 -12   32.24    3.08
  11   3 -12   28.88    2.82
  11   3 -12   29.46    2.62
  11  -3 -12   30.26    3.01
  11  -3 -12   32.01    3.10
  11  -3 -12   31.64    3.16
 -11  -3  12   32.61    2.54
  11  -3 -12   33.57    2.93
 -13   3  14  132.32    9.75
 -13   3  14  104.93   10.12
  13   3 -14  107.80    9.91
  13   3 -14  117.11    9.74
 -13   3  14  119.69    9.78
 -13   3  14  128.67    9.68
  13  -3 -14  129.71   10.35
  13  -3 -14  140.02   10.05
  13  -3 -14  144.41   10.44
 -15   3  16   18.68    1.82
 -15   3  16   20.68    1.72
  15   3 -16   13.48    2.04
  15   3 -16   20.29    2.73
  15   3 -16   13.54    2.25
  15  -3 -16   23.42    2.77
  15  -3 -16   21.37    3.14
 -17   3  18    4.49    0.83
  17   3 -18    5.56    1.83
  17   3 -18    3.85    1.33
  17   3 -18    5.54    1.25
  17  -3 -18    8.73    2.30
  17  -3 -18    7.66    2.33
  17  -3 -18    8.36    1.92
 -18   4  17   24.07    2.25
  18   4 -17   21.37    3.33
  18   4 -17   20.86    2.54
 -18   4  17   20.68    2.48
 -18   4  17   21.93    2.18
  18   4 -17   17.68    2.80
  18  -4 -17   25.95    3.78
  18  -4 -17   23.39    3.26
 -16   4  15   76.21    6.37
  16   4 -15   68.93    6.68
  16   4 -15   78.08    6.96
  16   4 -15   70.47    6.43
 -16   4  15   89.56    6.42
 -16   4  15   78.88    6.47
  16  -4 -15   80.74    7.26
  16  -4 -15   79.77    7.01
  16  -4 -15   92.87    6.83
 -14   4  13   33.76    2.90
 -14   4  13   30.36    3.00
  14   4 -13   32.95    3.01
 -14   4  13   28.42    2.91
  14   4 -13   27.16    3.07
  14   4 -13   31.10    2.93
 -14   4  13   34.88    3.01
  14  -4 -13   35.99    3.63
 -14  -4  13   36.01    2.86
  14  -4 -13   33.96    3.18
  14  -4 -13   41.22    3.38
  14  -4 -13   38.19    3.51
  12   4 -11    1.06    0.37
 -12   4  11    1.97    0.75
  12   4 -11    1.45    1.06
 -12   4  11    0.94    0.57
  12   4 -11    1.35    0.54
 -12   4  11    0.96    0.59
  12   4 -11    1.40    0.62
  12   4 -11    2.17    0.68
  12  -4 -11    0.31    0.81
  12  -4 -11    3.25    1.08
  12  -4 -11    1.01    0.77
  12  -4 -11    1.26    0.68
 -12  -4  11    1.51    0.52
 -10   4   9    0.76    0.50
  10   4  -9    0.14    0.38
  10   4  -9    1.74    0.56
  10   4  -9    0.93    0.65
  10   4  -9    1.84    0.73
 -10   4   9    1.01    0.48
 -10   4   9    0.43    0.63
 -10   4   9    0.67    0.42
  10   4  -9    1.38    0.49
  10  -4  -9    0.41    0.54
 -10  -4   9    0.75    0.47
  10  -4  -9    1.47    0.61
  10  -4  -9    1.43    0.67
  10  -4  -9    0.51    0.49
   8   4  -7   65.53    5.84
   8   4  -7   78.70    5.88
  -8   4   7   78.09    5.74
  -8   4   7   79.44    5.81
   8   4  -7   75.81    5.84
   8   4  -7   74.37    5.73
  -8   4   7   75.25    5.91
   8   4  -7   64.54    5.78
  -8   4   7   77.11    5.84
  -8  -4   7   65.67    5.81
   8  -4  -7   67.39    5.88
  -8  -4   7   65.44    5.72
   8  -4  -7   79.11    5.93
   8  -4  -7   78.09    5.79
  -8  -4   7   71.29    5.73
   8  -4  -7   72.88    5.94
   8  -4  -7   73.64    5.71
   6   4  -5  155.76   11.46
   6   4  -5  151.69   11.45
  -6   4   5  158.64   11.46
  -6   4   5  152.35   11.53
   6   4  -5  165.81   11.56
  -6   4   5  154.14   11.53
  -6   4   5  155.32   11.54
  -6   4   5  142.57   11.60
   6   4  -5  132.23   11.55
   6   4  -5  151.37   11.54
   6  -4  -5  136.82   11.37
  -6  -4   5  138.22   11.45
  -6  -4   5  162.51   11.59
   6  -4  -5  128.43   11.54
   6  -4  -5  146.99   11.46
   6  -4  -5  140.75   11.58
   6  -4  -5  154.22   11.56
  -6  -4   5  149.87   11.46
   4   4  -3  184.01   14.57
   4   4  -3  206.15   14.54
  -4   4   3  201.67   14.59
  -4   4   3  207.42   14.69
   4   4  -3  184.51   14.71
  -4   4   3  200.59   14.66
  -4   4   3  206.11   14.67
  -4   4   3  170.58   14.72
  -4   4   3  184.79   14.64
  -4   4   3  165.84   14.59
   4   4  -3  180.36   14.64
   4   4  -3  212.37   14.67
  -4  -4   3  198.26   14.73
   4  -4  -3  171.25   14.63
  -4  -4   3  191.88   14.60
  -4  -4   3  159.79   14.49
   4  -4  -3  197.65   14.68
   4  -4  -3  184.42   14.63
  -4  -4   3  195.44   14.61
   4  -4  -3  200.37   14.73
   2   4  -1  122.54    9.28
   2   4  -1  114.00    9.40
  -2   4   1  123.33    9.34
  -2   4   1  117.38    9.28
   2   4  -1  123.73    9.20
  -2   4   1  107.08    9.41
  -2   4   1  115.26    9.34
   2   4  -1  120.16    9.35
  -2   4   1  120.50    9.27
   2   4  -1  107.11    9.26
   2   4  -1  102.74    9.25
   2   4  -1  136.24    9.38
  -2   4   1  134.91    9.39
   2   4  -1  117.24    9.41
  -2  -4   1  130.50    9.26
   2  -4  -1  126.59    9.30
   2  -4  -1  116.20    9.32
  -2  -4   1  126.10    9.44
  -2  -4   1  120.42    9.31
   2  -4  -1  124.12    9.43
   0   4   1    8.25    0.97
   0   4  -1    7.58    0.83
   0   4   1    8.64    0.81
   0   4  -1    6.86    0.94
   0   4   1    8.55    0.81
   0   4   1   10.31    0.91
   0   4  -1    9.01    0.77
   0   4  -1    8.47    0.85
   0   4  -1    5.99    0.82
   0   4   1    7.83    0.98
   0   4   1    8.67    0.90
   0   4  -1    7.49    0.78
   0   4   1    6.59    0.86
   0  -4  -1    5.94    0.83
   0  -4  -1    6.55    0.66
   0  -4   1    7.82    0.86
   0  -4  -1    8.75    1.03
   0  -4   1    6.77    0.75
   0  -4  -1    8.24    0.87
   0  -4   1    8.88    1.00
  -2   4   3    7.11    0.90
  -2   4   3    6.85    0.80
   2   4  -3    3.90    0.62
   2   4  -3    6.11    0.76
   2   4  -3    3.99    0.54
   2   4  -3    5.57    0.60
  -2   4   3    5.91    0.75
   2   4  -3    6.89    0.88
  -2   4   3    4.61    0.72
  -2   4   3    5.13    0.69
  -2   4   3    5.79    0.81
   2  -4  -3    5.82    0.52
  -2  -4   3    5.36    0.79
  -2  -4   3    4.98    0.66
   2  -4  -3    5.10    0.82
  -2  -4   3    4.73    0.52
   2  -4  -3    4.61    0.73
   2  -4  -3    7.27    0.93
  -4   4   5   23.69    2.04
  -4   4   5   25.02    2.09
   4   4  -5   20.57    1.96
  -4   4   5   24.14    1.97
  -4   4   5   25.52    2.09
  -4   4   5   21.15    2.10
  -4   4   5   21.35    2.05
  -4   4   5   22.28    1.99
   4   4  -5   25.08    1.96
   4   4  -5   21.83    1.90
   4  -4  -5   22.68    2.11
   4  -4  -5   22.99    1.98
  -4  -4   5   25.47    1.99
   4  -4  -5   23.33    2.15
   4  -4  -5   24.84    2.13
   4  -4  -5   22.80    1.88
  -4  -4   5   23.49    1.91
  -4  -4   5   19.16    2.04
   4  -4  -5   24.38    2.13
  -6   4   7  160.43   13.19
  -6   4   7  174.74   13.17
  -6   4   7  169.84   13.18
  -6   4   7  183.45   13.18
  -6   4   7  177.74   13.08
   6   4  -7  151.20   13.24
   6   4  -7  177.47   13.05
   6   4  -7  182.66   13.23
   6   4  -7  149.54   13.14
   6   4  -7  166.68   13.12
  -6   4   7  148.51   13.10
   6  -4  -7  199.76   13.08
   6  -4  -7  185.97   13.15
   6  -4  -7  169.66   13.28
   6  -4  -7  171.42   13.29
  -6  -4   7  151.15   13.13
  -6  -4   7  166.57   13.08
  -8   4   9   66.28    5.87
   8   4  -9   73.61    5.75
   8   4  -9   73.85    5.72
   8   4  -9   68.33    5.84
   8   4  -9   75.13    5.99
  -8   4   9   74.39    5.90
   8   4  -9   68.63    5.91
  -8   4   9   68.23    5.81
  -8   4   9   83.54    5.89
   8  -4  -9   82.67    6.14
   8  -4  -9   67.63    6.03
  -8  -4   9   81.95    5.75
   8  -4  -9   66.54    5.85
  10   4 -11   34.56    3.15
  10   4 -11   34.88    3.04
 -10   4  11   41.21    3.17
 -10   4  11   36.33    3.15
  10   4 -11   39.01    2.94
 -10   4  11   40.12    3.25
 -10   4  11   35.28    3.16
  10   4 -11   31.93    3.16
 -10   4  11   35.81    3.12
  10  -4 -11   35.76    3.28
  10  -4 -11   38.20    3.51
  12   4 -13   52.70    4.51
 -12   4  13   58.50    4.65
  12   4 -13   46.95    4.65
 -12   4  13   52.97    4.52
  12   4 -13   53.14    4.56
  12   4 -13   48.80    4.98
 -12   4  13   60.17    4.65
 -12   4  13   58.18    4.54
  12  -4 -13   61.36    5.23
 -12  -4  13   58.09    4.43
  12  -4 -13   57.84    4.80
  14   4 -15    0.73    0.83
 -14   4  15    0.97    0.60
  14   4 -15   -0.20    1.16
 -14   4  15    2.10    0.89
 -14   4  15    1.35    0.61
  14  -4 -15    2.27    1.44
  14  -4 -15    1.21    1.14
  16   4 -17    1.45    1.67
  16   4 -17    1.26    1.07
 -16   4  17    1.28    0.67
  16   4 -17    0.65    1.04
 -16   4  17    0.76    0.66
  16  -4 -17    1.00    1.98
  16  -4 -17    0.80    1.89
  16  -4 -17    0.64    1.55
  17   5 -16    9.99    1.61
  17   5 -16   13.79    2.45
 -17   5  16    9.54    1.75
 -17   5  16   11.23    1.68
 -17   5  16   10.37    1.67
  17   5 -16    8.04    1.81
  17  -5 -16   11.52    2.76
  17  -5 -16   13.81    2.06
  17  -5 -16   14.48    2.52
 -15   5  14   16.82    2.02
  15   5 -14   10.84    2.03
  15   5 -14   13.65    1.86
 -15   5  14   12.74    1.69
  15   5 -14   12.99    2.02
 -15   5  14   14.66    1.85
  15  -5 -14   18.58    2.76
  15  -5 -14   15.14    2.25
  15  -5 -14   14.74    2.57
 -13   5  12    0.99    0.88
  13   5 -12    2.55    0.86
  13   5 -12    3.07    0.96
 -13   5  12    3.58    1.06
  13   5 -12    2.24    0.55
 -13   5  12    3.26    0.77
  13   5 -12    1.87    0.78
  13   5 -12    1.45    1.64
 -13  -5  12    3.24    0.85
  13  -5 -12    3.32    1.20
  13  -5 -12    1.48    1.17
  13  -5 -12    3.21    0.95
  13  -5 -12    2.77    1.09
  11   5 -10    0.72    0.57
  11   5 -10    0.80    0.51
 -11   5  10    2.04    0.64
 -11   5  10    1.25    0.69
  11   5 -10    0.41    0.69
 -11   5  10    2.00    0.64
  11   5 -10    1.68    0.67
  11   5 -10    2.63    1.03
 -11   5  10    1.17    0.85
 -11   5  10    1.48    0.74
 -11  -5  10   -0.34    0.64
  11  -5 -10    0.03    0.85
  11  -5 -10    1.16    0.74
  11  -5 -10    0.95    0.83
  11  -5 -10    1.44    0.71
   9   5  -8   30.32    2.46
  -9   5   8   34.60    2.65
   9   5  -8   29.97    2.58
   9   5  -8   23.14    2.51
  -9   5   8   22.94    2.47
   9   5  -8   25.59    2.62
  -9   5   8   26.17    2.66
  -9   5   8   27.79    2.67
   9  -5  -8   25.82    2.47
   9  -5  -8   31.92    2.32
   9  -5  -8   28.27    2.36
  -9  -5   8   27.77    2.41
   9  -5  -8   26.06    2.69
  -9  -5   8   27.41    2.61
   9  -5  -8   31.54    2.79
   7   5  -6    7.26    1.04
  -7   5   6    6.54    1.08
   7   5  -6    7.29    1.19
  -7   5   6    6.98    1.11
   7   5  -6    7.70    1.21
  -7   5   6    8.36    1.33
  -7   5   6    7.68    1.13
   7   5  -6    7.86    0.96
  -7   5   6   10.07    1.12
  -7   5   6    8.73    1.01
  -7   5   6    7.30    1.02
   7  -5  -6    7.87    0.97
   7  -5  -6    8.68    1.36
   7  -5  -6    8.00    0.78
   7  -5  -6    8.72    1.25
  -7  -5   6    7.99    1.17
  -7  -5   6    8.57    0.99
   7  -5  -6    7.18    0.75
   7  -5  -6    4.84    0.96
  -5   5   4    4.25    0.80
   5   5  -4    2.41    0.67
  -5   5   4    2.31    0.55
  -5   5   4    1.96    0.52
   5   5  -4    2.15    0.46
  -5   5   4    1.98    0.54
  -5   5   4    2.77    0.62
   5   5  -4    2.38    0.56
  -5   5   4    1.57    0.63
   5   5  -4    2.43    0.43
  -5   5   4    2.14    0.48
   5   5  -4    1.84    0.64
  -5  -5   4    2.71    0.54
   5  -5  -4    2.09    0.67
   5  -5  -4    2.64    0.65
  -5  -5   4    3.37    0.77
  -5  -5   4    1.92    0.33
  -3   5   2   55.53    5.19
  -3   5   2   63.25    5.38
   3   5  -2   61.13    5.13
  -3   5   2   64.69    5.22
  -3   5   2   73.97    5.30
  -3   5   2   67.17    5.14
   3   5  -2   59.35    5.34
   3   5  -2   67.02    5.34
  -3   5   2   66.91    5.25
   3   5  -2   67.94    5.15
   3   5  -2   66.99    5.25
   3   5  -2   65.83    5.02
   3   5  -2   71.38    5.28
  -3   5   2   68.15    5.16
   3  -5  -2   61.52    5.21
   3  -5  -2   66.30    5.19
  -3  -5   2   67.88    5.07
  -3  -5   2   59.69    5.16
   3  -5  -2   61.05    5.32
  -1   5   0   40.41    3.29
  -1   5   0   37.97    3.44
   1   5   0   40.03    3.30
  -1   5   0   42.97    3.38
  -1   5   0   43.59    3.31
   1   5   0   40.72    3.52
   1   5   0   45.88    3.46
   1   5   0   37.02    3.29
   1   5   0   43.97    3.33
  -1   5   0   44.34    3.40
   1   5   0   37.33    3.47
   1   5   0   41.18    3.42
  -1   5   0   39.13    3.51
  -1   5   0   34.01    3.31
   1  -5   0   43.59    3.54
  -1  -5   0   36.84    3.34
  -1  -5   0   40.70    3.29
   1  -5   0   40.68    3.28
  -1  -5   0   43.35    3.57
   1  -5   0   41.58    3.37
  -1   5   2    0.32    0.39
  -1   5   2    1.16    0.50
  -1   5   2    0.47    0.41
  -1   5   2    0.74    0.50
   1   5  -2    0.42    0.36
   1   5  -2    0.22    0.33
   1   5  -2    0.59    0.33
  -1   5   2    0.73    0.40
   1   5  -2    0.49    0.39
   1   5  -2    0.56    0.35
  -1   5   2    0.21    0.48
   1   5  -2    0.45    0.49
   1   5  -2    2.04    0.47
   1   5  -2    0.71    0.56
  -1   5   2    0.02    0.33
   1  -5  -2    0.63    0.50
  -1  -5   2   -0.09    0.51
   1  -5  -2    1.52    0.61
   1  -5  -2    0.76    0.41
  -1  -5   2    0.86    0.28
  -1  -5   2    0.28    0.37
   3   5  -4    9.04    1.10
  -3   5   4    7.92    1.20
  -3   5   4   11.81    1.15
  -3   5   4   10.84    1.29
  -3   5   4   11.09    1.29
  -3   5   4   10.07    1.22
  -3   5   4   10.67    1.15
   3   5  -4   11.69    0.95
   3   5  -4    9.99    1.16
   3   5  -4    9.21    1.03
  -3   5   4    9.15    1.33
  -3  -5   4   10.85    1.35
   3  -5  -4   10.17    1.23
   3  -5  -4   11.36    1.38
  -3  -5   4   10.76    0.88
   3  -5  -4   10.24    0.89
  -3  -5   4    9.86    1.13
   3  -5  -4   10.35    1.42
  -5   5   6   34.51    3.05
  -5   5   6   39.18    3.13
  -5   5   6   39.86    3.18
   5   5  -6   34.76    3.17
  -5   5   6   29.92    3.11
   5   5  -6   38.59    2.97
  -5   5   6   34.69    3.20
  -5   5   6   34.94    3.13
   5   5  -6   38.57    3.05
  -5   5   6   38.14    3.02
   5  -5  -6   31.68    3.22
  -5  -5   6   35.20    3.15
   5  -5  -6   35.04    3.02
   5  -5  -6   38.21    3.16
  -5  -5   6   35.68    3.02
   5  -5  -6   41.74    3.29
   5  -5  -6   38.52    3.27
   5  -5  -6   32.84    2.87
  -5  -5   6   36.81    2.96
  -7   5   8   29.53    2.64
   7   5  -8   30.83    2.66
   7   5  -8   30.16    2.43
  -7   5   8   25.19    2.60
  -7   5   8   26.04    2.51
   7   5  -8   25.85    2.49
   7   5  -8   25.63    2.41
  -7   5   8   29.24    2.57
  -7   5   8   31.89    2.62
   7   5  -8   26.82    2.56
  -7   5   8   33.44    2.71
   7  -5  -8   25.00    2.51
   7  -5  -8   30.80    2.38
   7  -5  -8   26.12    2.75
  -7  -5   8   25.88    2.44
  -7  -5   8   29.97    2.58
  -9   5  10    2.50    0.71
   9   5 -10    2.36    0.60
  -9   5  10    2.07    0.84
  -9   5  10    2.07    0.74
   9   5 -10    1.10    0.59
   9   5 -10    1.48    0.56
   9   5 -10    1.02    0.70
  -9   5  10    1.39    0.55
  -9   5  10    1.37    0.70
  -9   5  10    1.48    0.71
   9   5 -10    0.88    1.02
  -9  -5  10    1.47    0.61
   9  -5 -10    1.63    0.57
   9  -5 -10    1.88    0.95
   9  -5 -10    2.90    0.97
   9  -5 -10    1.51    1.37
  11   5 -12    1.21    0.80
  11   5 -12   -2.91    1.45
 -11   5  12   -1.15    0.83
  11   5 -12    1.32    0.88
  11   5 -12    0.85    0.68
  11   5 -12    0.24    0.61
 -11   5  12    2.59    0.86
 -11   5  12    1.32    0.64
 -11   5  12    1.32    0.69
  11  -5 -12    3.01    1.24
  11  -5 -12    0.45    1.11
  11  -5 -12    0.98    0.85
 -11  -5  12    1.33    0.65
  13   5 -14   25.78    3.20
 -13   5  14   19.96    2.35
  13   5 -14   17.53    2.37
  13   5 -14   13.57    2.32
 -13   5  14   22.03    2.30
 -13   5  14   19.72    2.13
  13   5 -14   19.29    2.34
  13  -5 -14   21.70    3.13
  13  -5 -14   23.06    2.64
  13  -5 -14   23.98    3.44
 -15   5  16    0.62    0.77
  15   5 -16    2.66    1.75
 -15   5  16    1.51    0.84
  15   5 -16   -0.96    1.05
  15   5 -16    2.83    1.12
  15  -5 -16    3.70    1.53
  15  -5 -16    4.23    1.96
  15  -5 -16    0.41    2.22
  14   6 -13   28.31    3.38
  14   6 -13   33.88    3.67
 -14   6  13   38.06    3.45
 -14   6  13   37.32    3.50
  14   6 -13   30.61    3.32
 -14   6  13   33.12    3.22
 -14   6  13   39.12    3.65
  14  -6 -13   38.46    3.59
  14  -6 -13   29.54    4.00
  14  -6 -13   46.54    4.54
  12   6 -11    1.34    0.82
 -12   6  11    0.47    0.84
  12   6 -11    1.79    1.64
  12   6 -11    3.27    1.12
  12   6 -11    0.77    0.83
 -12   6  11    1.16    0.94
 -12   6  11    3.41    1.20
 -12   6  11    0.99    0.75
  12  -6 -11    3.83    1.30
  12  -6 -11    3.00    1.38
  12  -6 -11    1.88    0.90
  12  -6 -11    1.24    0.62
  12  -6 -11    1.96    1.21
  10   6  -9    2.03    1.26
 -10   6   9    2.26    0.84
 -10   6   9    2.30    0.96
  10   6  -9    2.72    1.00
  10   6  -9    1.71    0.71
  10   6  -9    1.84    0.77
 -10   6   9    3.17    0.95
 -10   6   9    1.55    0.72
 -10   6   9    3.53    1.02
  10  -6  -9    1.96    0.61
  10  -6  -9    2.76    1.11
  10  -6  -9    1.75    0.99
  10  -6  -9    1.84    0.84
  10  -6  -9    3.00    0.49
  -8   6   7   58.22    4.67
   8   6  -7   48.39    4.91
  -8   6   7   51.21    4.50
  -8   6   7   56.55    4.59
   8   6  -7   48.69    4.56
  -8   6   7   60.79    4.70
   8   6  -7   57.20    4.45
  -8   6   7   53.63    4.77
  -8   6   7   62.95    4.67
   8   6  -7   57.22    4.50
   8  -6  -7   45.95    4.62
  -8  -6   7   52.37    4.45
  -6   6   5   47.50    4.10
  -6   6   5   45.33    4.28
  -6   6   5   52.61    4.19
   6   6  -5   52.62    4.07
   6   6  -5   48.39    4.17
   6   6  -5   52.86    3.94
  -6   6   5   44.37    4.34
  -6   6   5   50.88    4.22
  -6  -6   5   48.83    4.13
   6  -6  -5   48.73    4.21
  -4   6   3  123.86    9.66
   4   6  -3  111.14    9.84
  -4   6   3  122.66    9.90
   4   6  -3  110.38    9.62
   4   6  -3  121.25    9.66
   4   6  -3  127.50   10.36
   4   6  -3  129.87    9.48
  -4   6   3  133.38    9.78
  -4   6   3  117.52    9.67
  -4   6   3  105.45    9.71
  -4   6   3  134.16   10.24
   4   6  -3  127.72    9.80
  -4  -6   3  112.48    9.65
   4  -6  -3  144.62    9.77
  -4  -6   3  134.79    9.52
   2   6  -1  100.85    8.96
   2   6  -1  114.93    8.77
  -2   6   1  111.98    8.93
   2   6  -1  127.89    9.06
  -2   6   1  115.02    8.76
  -2   6   1  113.45    8.76
  -2   6   1   98.92    8.79
   2   6  -1  124.28    8.93
  -2   6   1  105.54    8.83
   2   6  -1   99.97    8.72
   2   6  -1  120.54    8.91
  -2   6   1  119.71    8.87
  -2  -6   1  120.56    8.70
   2  -6  -1  103.14    8.83
  -2  -6   1  107.10    8.79
   2  -6  -1  108.52    8.74
   0   6   1    4.46    0.87
   0   6  -1    4.13    0.72
   0   6  -1    3.03    0.90
   0   6   1    3.97    0.68
   0   6   1    3.50    0.69
   0   6   1    5.00    0.99
   0   6  -1    3.85    0.76
   0   6  -1    3.30    0.63
   0   6  -1    4.10    0.76
   0   6   1    4.40    0.84
   0   6  -1    4.75    1.01
   0   6  -1    4.26    0.77
   0   6   1    5.52    1.10
   0  -6   1    3.53    0.71
   0  -6   1    2.83    0.58
   0  -6  -1    2.73    0.72
   0  -6  -1    3.25    0.74
  -2   6   3    7.08    1.22
   2   6  -3    8.57    1.05
  -2   6   3    7.97    1.15
   2   6  -3    7.61    1.32
  -2   6   3    8.84    1.50
   2   6  -3    9.85    1.24
  -2   6   3    9.84    1.81
   2   6  -3    8.14    1.30
  -2   6   3    7.43    1.26
   2   6  -3    9.86    1.68
  -2   6   3    9.67    1.33
   2   6  -3    8.78    1.15
  -2  -6   3    9.36    1.45
   2  -6  -3   10.77    1.47
   2  -6  -3    9.22    1.22
  -2  -6   3    8.27    0.86
  -4   6   5   42.94    3.90
   4   6  -5   39.33    3.58
  -4   6   5   45.34    3.77
   4   6  -5   43.20    3.53
  -4   6   5   49.96    3.74
  -4   6   5   42.92    3.79
   4   6  -5   44.13    3.85
   4   6  -5   42.72    3.38
  -4   6   5   34.85    3.92
   4  -6  -5   41.85    3.73
  -4  -6   5   43.61    3.59
  -6   6   7   84.39    6.56
  -6   6   7   79.24    6.45
   6   6  -7   75.67    6.29
   6   6  -7   81.92    6.57
   6   6  -7   76.51    6.36
  -6   6   7   79.79    6.58
  -6   6   7   73.27    6.36
  -6  -6   7   68.06    6.29
   6  -6  -7   81.76    6.52
   6  -6  -7   87.63    6.13
   6  -6  -7   82.23    6.15
  -8   6   9   39.67    3.64
  -8   6   9   33.92    3.45
  -8   6   9   43.55    3.60
  -8   6   9   38.03    3.62
   8   6  -9   38.28    3.46
   8   6  -9   37.95    3.67
   8   6  -9   43.85    3.58
   8   6  -9   33.59    3.41
   8   6  -9   42.93    3.43
  -8   6   9   33.80    3.59
   8  -6  -9   43.45    3.89
   8  -6  -9   42.49    3.53
   8  -6  -9   42.78    3.71
   8  -6  -9   43.41    3.25
 -10   6  11   13.12    2.01
  10   6 -11   13.71    1.79
  10   6 -11   15.22    2.16
  10   6 -11   11.07    1.73
 -10   6  11   13.82    2.00
 -10   6  11   12.07    1.97
 -10   6  11   13.83    1.74
  10  -6 -11   17.23    2.36
  10  -6 -11   15.32    1.97
  10  -6 -11   15.64    2.50
  10  -6 -11   13.55    1.64
 -12   6  13   43.47    4.15
  12   6 -13   46.17    4.06
 -12   6  13   36.81    3.97
 -12   6  13   47.16    4.35
  12  -6 -13   51.99    4.87
  12  -6 -13   48.36    4.33
  12  -6 -13   51.58    4.05
 -11   7  10    0.32    0.95
  11   7 -10    0.00    0.83
 -11   7  10   -0.31    1.08
 -11   7  10    0.29    0.91
 -11   7  10    0.40    1.30
  11   7 -10    1.20    1.02
  11   7 -10    0.50    1.27
  11  -7 -10    1.58    1.37
   9   7  -8   -0.39    1.02
   9   7  -8    1.26    0.77
  -9   7   8    1.64    0.85
  -9   7   8    1.89    0.88
  -9   7   8    0.78    1.18
  -9   7   8    1.64    1.18
   9   7  -8    1.14    0.84
  -9  -7   8    1.55    0.77
   9  -7  -8    0.86    1.19
  -7   7   6    1.18    0.78
   7   7  -6    0.89    1.04
  -7   7   6    0.71    0.79
   7   7  -6    0.13    0.71
  -7   7   6    3.10    1.15
  -7   7   6    1.02    1.10
   7   7  -6    1.11    0.71
   7  -7  -6    0.64    0.89
  -7  -7   6    1.25    0.73
  -5   7   4    2.46    1.12
   5   7  -4    1.68    0.73
   5   7  -4    2.47    1.00
   5   7  -4    2.78    1.28
  -5   7   4    2.89    0.79
   5   7  -4    2.27    0.76
  -5   7   4    2.36    1.38
  -5   7   4    2.09    0.78
  -5  -7   4    2.58    0.70
   5  -7  -4    2.99    0.93
   3   7  -2    2.81    1.04
  -3   7   2    1.94    0.73
  -3   7   2    2.07    0.71
   3   7  -2    1.74    0.70
   3   7  -2    2.81    0.76
   3   7  -2    3.03    0.93
  -3   7   2    3.06    1.02
  -3   7   2    2.48    0.86
  -3   7   2    2.25    1.11
  -3  -7   2    2.62    0.59
   3  -7  -2    4.18    0.98
   3  -7  -2    1.93    0.89
  -3  -7   2    0.89    0.70
  -1   7   0    3.10    1.18
   1   7   0    6.01    1.07
   1   7   0    3.12    0.78
   1   7   0    5.01    1.20
   1   7   0    4.16    0.97
  -1   7   0    4.44    0.94
  -1   7   0    3.91    0.93
  -1   7   0    3.89    0.96
  -1  -7   0    3.56    0.85
   1  -7   0    5.21    0.86
   1  -7   0    3.91    0.93
  -1  -7   0    4.38    0.90
  -1   7   2    3.87    0.93
  -1   7   2    3.79    0.83
   1   7  -2    2.98    1.09
  -1   7   2    2.70    0.97
  -1   7   2    3.91    1.18
   1   7  -2    4.86    0.90
   1   7  -2    4.30    0.82
   1   7  -2    5.95    1.03
   1  -7  -2    7.80    1.19
  -1  -7   2    3.80    0.85
   1  -7  -2    3.09    0.93
  -1  -7   2    5.09    0.73
  -3   7   4   12.99    2.20
  -3   7   4   12.04    1.73
  -3   7   4   15.59    1.86
   3   7  -4   14.86    1.94
   3   7  -4   15.09    1.67
  -3   7   4   21.92    3.04
   3   7  -4   17.80    1.74
   3   7  -4   14.74    2.19
   3  -7  -4   10.48    1.72
  -3  -7   4   15.89    1.73
   5   7  -6    0.38    0.94
  -5   7   6    1.45    1.06
  -5   7   6    0.21    0.68
   5   7  -6    0.21    0.58
   5   7  -6    1.39    0.75
  -5   7   6    1.20    0.75
  -5  -7   6    1.34    0.72
   5  -7  -6    0.54    0.87
   7   7  -8    9.83    1.45
  -7   7   8    9.30    1.53
   7   7  -8    7.62    1.25
  -7   7   8   10.15    1.68
   7   7  -8    8.33    1.62
  -7   7   8   12.59    1.67
  -7  -7   8   10.12    1.44
   7  -7  -8    5.84    1.49
  -9   7  10    6.42    1.48
   9   7 -10    9.09    1.69
   9   7 -10    5.98    1.21
   9   7 -10    4.46    1.09
  -9   7  10    7.02    1.21
  -9   7  10    5.18    1.20
   9  -7 -10    7.95    1.64
  -8   8   7   24.51    2.95
  -8   8   7   28.70    3.35
  -8   8   7   34.79    3.82
   8   8  -7   23.11    2.89
   8   8  -7   25.33    3.53
  -8   8   7   23.40    2.90
  -8  -8   7   28.89    2.79
   8  -8  -7   31.22    3.38
   6   8  -5   17.78    2.37
   6   8  -5   20.41    2.99
   6   8  -5   17.62    2.33
  -6   8   5   18.09    2.79
  -6   8   5   21.54    2.38
  -6   8   5   17.30    2.30
  -6   8   5   20.39    3.14
   6  -8  -5   20.90    2.73
  -6  -8   5   19.72    2.25
  -4   8   3   20.59    2.63
   4   8  -3   27.00    3.15
   4   8  -3   22.94    2.64
  -4   8   3   27.42    3.31
   4  -8  -3   26.05    2.84
  -4  -8   3   27.24    2.59
   2   8  -1   27.65    2.80
  -2   8   1   20.80    2.67
  -2   8   1   34.64    3.43
   2   8  -1   31.18    3.32
   2   8  -1   25.00    2.67
  -2   8   1   26.77    2.69
  -2  -8   1   25.33    2.70
   2  -8  -1   25.27    2.75
   0   8  -1    8.95    1.85
   0   8   1    9.49    1.56
   0   8  -1    8.56    1.39
   0   8   1    8.97    1.80
   0   8   1   10.74    1.45
   0   8  -1   11.97    1.68
   0  -8  -1    9.09    1.41
   0  -8   1   12.35    1.76
   2   8  -3    8.75    1.52
  -2   8   3    9.51    1.86
   2   8  -3    8.95    1.34
  -2   8   3    6.20    1.41
   2   8  -3    8.48    1.77
  -2   8   3   11.99    1.71
  -2  -8   3    9.97    1.44
   2  -8  -3    8.55    1.51
  -4   8   5   17.95    2.42
  -4   8   5   20.11    2.26
  -4   8   5   18.46    3.00
   4   8  -5   14.56    2.23
   4   8  -5   20.73    2.97
   4   8  -5   17.09    2.11
  -4  -8   5   16.30    2.16
   4  -8  -5   19.39    2.54
  -6   8   7   25.95    2.80
  -6   8   7   22.44    2.83
   6   8  -7   23.04    2.56
   6   8  -7   27.96    3.48
  -6   8   7   24.01    3.48
  -6  -8   7   21.68    2.57
   6  -8  -7   26.69    3.16
  22   0 -20   45.35    4.62
  22   0 -20   53.59    5.32
 -22   0  20   45.28    3.91
  22   0 -20   50.34    5.31
  20   0 -18   18.26    2.39
  20   0 -18   18.05    2.78
  20   0 -18   17.62    2.78
 -20   0  18   16.21    1.48
 -18   0  16   95.72    6.57
 -18   0  16   74.26    6.58
  18   0 -16   79.05    6.89
 -18   0  16   82.70    6.63
  18   0 -16   84.00    7.17
  18   0 -16   88.95    7.20
  16   0 -14   57.44    5.02
 -16   0  14   69.10    4.86
  16   0 -14   56.20    5.24
 -16   0  14   58.82    4.98
 -16   0  14   65.81    4.83
  16   0 -14   56.19    5.19
 -14   0  12   25.18    1.86
 -14   0  12   22.49    1.87
 -14   0  12   22.33    2.01
  14   0 -12   20.72    2.22
  14   0 -12   17.77    2.13
  14   0 -12   18.83    2.19
  14   0 -12   23.18    2.08
 -14   0  12   23.03    1.89
  12   0 -10  149.21   13.17
  12   0 -10  156.76   13.32
 -12   0  10  186.79   13.25
  12   0 -10  178.45   13.30
  12   0 -10  143.42   13.26
 -12   0  10  174.96   13.11
 -12   0  10  188.71   13.12
 -12   0  10  187.79   13.12
  10   0  -8  689.14   59.97
  10   0  -8  666.57   60.06
 -10   0   8  788.37   59.93
  10   0  -8  728.13   60.05
  10   0  -8  874.14   60.07
 -10   0   8  849.59   59.95
 -10   0   8  817.94   60.04
  10   0  -8  889.71   60.01
   8   0  -6  119.91    8.85
   8   0  -6   95.47    8.86
  -8   0   6  122.19    8.78
  -8   0   6  124.43    8.77
   8   0  -6  127.86    8.82
  -8   0   6   95.15    8.70
  -8   0   6  115.93    8.85
  -6   0   4   42.34    3.38
   6   0  -4   47.00    3.40
   6   0  -4   46.36    3.42
  -6   0   4   47.92    3.45
  -6   0   4   43.62    3.34
  -6   0   4   40.72    3.40
   6   0  -4   41.51    3.40
   6   0  -4   39.30    3.45
   6   0  -4   43.93    3.43
  -4   0   2    3.08    0.30
   4   0  -2    2.57    0.31
   4   0  -2    2.95    0.30
   4   0  -2    3.78    0.31
  -4   0   2    3.48    0.28
  -4   0   2    3.35    0.30
  -2   0   0  179.63   13.46
   2   0   0  177.85   13.47
  -2   0   0  194.18   13.47
  -2   0   0  151.68   13.47
  -2   0   0  172.98   13.47
   2   0   0  185.79   13.47
   0   0  -2  371.38   26.37
   0   0  -2  321.37   26.32
   2   0  -4  217.91   18.24
  -2   0   4  240.34   18.22
  -2   0   4  251.15   18.19
  -2   0   4  256.03   18.26
  -2   0   4  243.45   18.19
   2   0  -4  223.08   18.23
   2   0  -4  225.51   18.20
  -2   0   4  254.40   18.19
   4   0  -6  808.41   67.50
   4   0  -6  833.35   67.47
   4   0  -6  803.92   67.39
   4   0  -6  986.31   67.43
  -4   0   6 1000.00   67.47
  -6   0   8  250.93   17.11
   6   0  -8  196.23   17.06
  -6   0   8  211.75   17.02
   6   0  -8  222.02   17.09
  -6   0   8  204.69   17.01
  -6   0   8  258.53   17.16
  -6   0   8  247.79   17.02
   6   0  -8  191.91   17.16
  -8   0  10    1.62    0.26
  -8   0  10    1.47    0.33
  -8   0  10    1.99    0.30
   8   0 -10    1.25    0.42
  -8   0  10    1.08    0.27
   8   0 -10    0.97    0.56
 -10   0  12   48.99    3.97
 -10   0  12   56.87    4.13
 -10   0  12   49.51    4.00
  10   0 -12   50.85    4.43
  10   0 -12   44.22    4.17
 -10   0  12   54.78    4.02
  10   0 -12   55.76    4.19
  10   0 -12   45.49    4.35
  12   0 -14   29.37    3.06
 -12   0  14   29.26    2.56
  12   0 -14   26.70    2.96
  12   0 -14   29.79    3.01
 -12   0  14   30.52    2.29
 -12   0  14   27.87    2.40
 -12   0  14   33.14    2.41
  12   0 -14   27.93    2.73
 -14   0  16    2.63    0.46
  14   0 -16    3.24    1.11
  14   0 -16    1.37    1.25
  14   0 -16    1.91    1.11
  14   0 -16    4.45    1.04
 -14   0  16    2.40    0.46
 -16   0  18   49.28    4.03
  16   0 -18   49.13    5.04
  16   0 -18   55.92    4.70
  18   0 -20  103.61    9.69
  18   0 -20  112.87    9.31
  18   0 -20  116.07    9.94
  21   1 -19   -1.45    1.41
  21   1 -19    1.77    1.18
  21   1 -19    1.81    1.45
 -21   1  19    0.72    0.69
  21  -1 -19    1.17    1.65
  21  -1 -19   -0.08    1.55
  21  -1 -19   -0.59    1.28
 -19   1  17   -0.03    0.43
  19   1 -17    1.42    1.15
  19   1 -17    0.81    0.85
  19   1 -17   -0.43    1.04
 -19   1  17   -0.21    0.61
  19   1 -17    0.71    1.03
 -19   1  17    0.21    0.40
  19  -1 -17    0.12    1.01
 -19  -1  17    0.28    0.38
  19  -1 -17    0.00    1.05
 -19  -1  17   -0.85    0.47
  19  -1 -17    1.84    1.22
 -17   1  15   35.73    2.86
 -17   1  15   36.83    3.12
 -17   1  15   35.24    2.76
 -17   1  15   33.64    2.72
  17   1 -15   36.11    3.05
  17   1 -15   27.29    4.11
  17   1 -15   28.83    3.42
 -17   1  15   32.03    2.58
  17   1 -15   29.10    3.07
  17  -1 -15   30.32    3.10
 -17  -1  15   36.02    2.71
 -17  -1  15   35.62    2.76
  17  -1 -15   30.51    3.35
 -17  -1  15   33.03    2.75
  17  -1 -15   30.14    3.39
  15   1 -13   19.78    2.25
  15   1 -13   18.63    2.04
 -15   1  13   24.32    1.78
 -15   1  13   20.96    1.91
 -15   1  13   24.53    2.11
  15   1 -13   21.23    2.31
  15   1 -13   25.40    2.11
 -15   1  13   23.35    2.00
  15  -1 -13   21.13    2.18
  15  -1 -13   20.89    2.40
 -15  -1  13   18.91    2.05
 -15  -1  13   21.96    1.89
 -15  -1  13   22.78    1.90
  15  -1 -13   22.26    2.35
  15  -1 -13   23.60    2.43
 -15  -1  13   24.47    1.88
  15  -1 -13   23.29    2.28
 -13   1  11    0.29    0.38
 -13   1  11    0.48    0.39
 -13   1  11    0.07    0.28
  13   1 -11    0.37    0.34
  13   1 -11    0.11    0.48
  13   1 -11    0.47    0.62
  13   1 -11    0.16    0.45
  13   1 -11    0.67    0.42
 -13  -1  11    0.58    0.27
  13  -1 -11   -0.05    0.43
 -13  -1  11    0.30    0.37
 -13  -1  11    0.50    0.30
 -13  -1  11    0.83    0.28
  13  -1 -11    1.08    0.54
  13  -1 -11    0.12    0.45
  13  -1 -11    0.47    0.65
  13  -1 -11    0.89    0.52
  11   1  -9    3.44    0.64
 -11   1   9    4.28    0.63
 -11   1   9    4.43    0.52
  11   1  -9    4.40    0.72
  11   1  -9    3.08    0.62
 -11   1   9    4.50    0.72
  11   1  -9    3.03    0.52
  11   1  -9    4.90    0.60
  11  -1  -9    2.74    0.59
  11  -1  -9    2.22    0.59
 -11  -1   9    3.75    0.49
  11  -1  -9    4.72    0.69
 -11  -1   9    3.68    0.60
  11  -1  -9    3.00    0.57
  11  -1  -9    5.97    0.79
 -11  -1   9    4.35    0.53
 -11  -1   9    2.96    0.49
  -9   1   7   11.12    1.02
  -9   1   7   12.19    1.06
  -9   1   7   13.65    1.15
   9   1  -7   12.82    1.02
   9   1  -7   12.07    1.15
  -9   1   7   12.75    1.07
   9   1  -7   10.39    1.03
   9   1  -7   11.60    1.13
  -9  -1   7   12.42    1.04
  -9  -1   7    9.63    0.96
  -9  -1   7   11.71    1.09
   9  -1  -7   12.04    1.13
   9  -1  -7   10.86    1.12
   9  -1  -7   12.36    1.12
  -9  -1   7   11.13    1.00
   9  -1  -7   10.05    1.08
   9  -1  -7   10.08    1.18
  -7   1   5   12.44    1.08
   7   1  -5   11.40    0.96
   7   1  -5   11.63    1.05
  -7   1   5   13.09    0.99
  -7   1   5   11.72    1.00
   7   1  -5   12.23    0.91
   7   1  -5   12.31    1.00
   7   1  -5   10.38    1.04
  -7   1   5   11.12    1.01
   7   1  -5   12.21    1.02
   7   1  -5   11.10    1.04
   7  -1  -5   11.31    1.04
  -7  -1   5   12.15    0.94
   7  -1  -5    9.48    1.01
  -7  -1   5   12.90    0.98
   7  -1  -5    9.82    1.01
  -7  -1   5   12.03    1.04
   7  -1  -5   11.90    1.03
  -7  -1   5   10.91    1.01
   5   1  -3   18.62    1.43
  -5   1   3   16.62    1.44
  -5   1   3   19.72    1.42
   5   1  -3   17.41    1.43
   5   1  -3   15.55    1.46
  -5   1   3   19.90    1.49
  -5   1   3   17.46    1.42
   5   1  -3   17.46    1.45
  -5  -1   3   17.41    1.44
  -5  -1   3   18.56    1.39
  -5  -1   3   17.22    1.45
   5  -1  -3   16.62    1.47
  -5  -1   3   17.37    1.46
   5  -1  -3   18.88    1.43
   5  -1  -3   17.75    1.46
  -5  -1   3   21.02    1.43
   5  -1  -3   15.71    1.42
   5  -1  -3   17.27    1.43
  -3   1   1    3.96    0.40
   3   1  -1    4.34    0.39
  -3   1   1    4.64    0.36
   3   1  -1    4.03    0.41
   3   1  -1    3.94    0.38
  -3   1   1    4.02    0.36
  -3  -1   1    4.19    0.38
  -3  -1   1    4.16    0.39
  -3  -1   1    3.63    0.41
   3  -1  -1    4.90    0.39
  -3  -1   1    3.69    0.39
   3  -1  -1    3.95    0.39
   3  -1  -1    4.18    0.36
   3  -1  -1    4.59    0.36
  -3  -1   1    4.75    0.37
  -1   1  -1  269.24   18.83
   1   1   1  234.43   18.84
   1   1   1  251.42   18.82
   1   1   1  232.07   18.84
   1   1   1  280.86   18.87
   1   1   1  255.83   18.86
  -1   1  -1  261.37   18.82
  -1   1  -1  276.13   18.84
  -1   1  -1  244.82   18.85
   1   1   1  235.78   18.82
  -1  -1  -1  248.75   18.86
  -1  -1  -1  225.36   18.84
   1  -1   1  253.66   18.82
  -1  -1  -1  233.56   18.82
  -1  -1  -1  245.67   18.82
  -1  -1  -1  228.59   18.82
  -1  -1  -1  225.81   18.84
  -1   1   3   89.47    6.69
   1   1  -3   93.95    6.71
   1   1  -3  100.85    6.69
   1   1  -3   74.35    6.68
  -1   1   3   88.62    6.71
   1   1  -3   88.44    6.67
  -1   1   3   80.50    6.69
  -1   1   3   95.21    6.69
  -1   1   3   86.53    6.73
   1  -1  -3   83.12    6.69
   1  -1  -3   88.88    6.69
   1  -1  -3   86.31    6.72
  -1  -1   3   84.94    6.65
  -1  -1   3   87.26    6.67
   1  -1  -3   89.33    6.70
   1  -1  -3   77.73    6.74
   3   1  -5    4.52    0.36
  -3   1   5    3.77    0.46
  -3   1   5    3.95    0.42
  -3   1   5    3.79    0.39
  -3   1   5    3.93    0.44
   3   1  -5    3.46    0.54
   3   1  -5    3.62    0.35
   3   1  -5    3.33    0.43
  -3   1   5    3.79    0.47
   3   1  -5    3.61    0.36
   3  -1  -5    3.87    0.50
  -3  -1   5    3.61    0.35
  -3  -1   5    3.33    0.35
   3  -1  -5    3.43    0.45
   3  -1  -5    3.66    0.39
   3  -1  -5    3.17    0.48
  -3  -1   5    3.57    0.38
   3  -1  -5    2.59    0.51
  -5   1   7    1.68    0.32
  -5   1   7    1.26    0.26
   5   1  -7    0.60    0.26
   5   1  -7    0.82    0.33
  -5   1   7    1.83    0.26
  -5   1   7    1.15    0.31
   5   1  -7    0.94    0.23
  -5   1   7    0.75    0.28
   5   1  -7    1.44    0.27
  -5   1   7    1.99    0.29
  -5  -1   7    1.55    0.20
  -5  -1   7    1.11    0.24
   5  -1  -7    1.25    0.41
   5  -1  -7    1.22    0.34
  -5  -1   7    1.31    0.18
   5  -1  -7    0.83    0.33
   5  -1  -7    1.08    0.30
  -5  -1   7    1.04    0.18
  -5  -1   7    1.30    0.18
  -7   1   9    2.17    0.44
  -7   1   9    1.37    0.26
   7   1  -9    1.41    0.45
  -7   1   9    1.51    0.41
   7   1  -9    2.06    0.38
  -7   1   9    1.83    0.37
   7   1  -9    0.76    0.46
  -7   1   9    1.37    0.31
   7   1  -9    1.48    0.33
  -7  -1   9    1.70    0.24
  -7  -1   9    1.41    0.21
   7  -1  -9    1.50    0.43
   7  -1  -9    0.85    0.44
  -7  -1   9    1.97    0.24
  -7  -1   9    1.39    0.31
   7  -1  -9    1.65    0.55
   7  -1  -9    0.87    0.45
  -9   1  11   12.86    1.14
  -9   1  11   10.93    0.95
  -9   1  11    8.34    0.86
  -9   1  11   10.51    0.98
   9   1 -11   11.30    1.07
   9   1 -11   11.08    1.39
   9   1 -11    9.56    1.23
  -9   1  11   11.50    1.10
   9   1 -11    9.90    1.05
   9  -1 -11   11.26    1.25
  -9  -1  11   10.01    1.02
  -9  -1  11    9.21    0.86
  -9  -1  11    9.08    0.86
   9  -1 -11    8.05    1.37
   9  -1 -11    8.99    1.35
   9  -1 -11   10.85    1.21
  11   1 -13   13.58    1.77
 -11   1  13   13.33    1.24
  11   1 -13   12.12    1.63
 -11   1  13   14.03    1.40
  11   1 -13   11.24    1.39
 -11   1  13   14.80    1.47
  11   1 -13   12.10    1.39
 -11   1  13   13.94    1.22
  11  -1 -13   15.44    1.61
 -11  -1  13   12.50    1.12
  11  -1 -13   12.80    1.60
  11  -1 -13   11.52    1.86
  11  -1 -13   12.67    1.80
 -11  -1  13   12.84    1.11
 -13   1  15    2.02    0.44
  13   1 -15    1.75    0.72
  13   1 -15    1.31    0.87
 -13   1  15    1.64    0.42
  13   1 -15    0.09    1.00
 -13   1  15    1.94    0.31
  13   1 -15    1.58    0.71
 -13  -1  15    1.61    0.32
 -13  -1  15    1.83    0.32
  13  -1 -15    2.22    1.00
  13  -1 -15    1.45    0.97
  13  -1 -15    1.72    1.09
 -15   1  17    0.00    0.23
  15   1 -17   -1.11    1.00
  15   1 -17    0.45    0.89
  15   1 -17   -0.58    1.01
 -15   1  17    0.55    0.42
 -15   1  17    0.73    0.47
  15   1 -17   -0.14    1.24
  15  -1 -17   -0.21    1.35
  15  -1 -17    0.33    1.02
  15  -1 -17    1.51    1.23
 -15  -1  17    0.09    0.30
 -15  -1  17    0.56    0.26
  17   1 -19    2.70    1.50
  17   1 -19    3.39    1.78
  17   1 -19    5.64    1.42
  17  -1 -19    3.58    1.50
  17  -1 -19    1.81    1.83
  17  -1 -19    3.68    1.82
 -22   2  20   15.17    1.80
 -22   2  20   14.75    1.99
  22   2 -20   13.98    2.74
  22  -2 -20   21.58    3.22
 -20   2  18    9.78    1.59
  20   2 -18    9.22    1.93
  20   2 -18   13.03    1.96
 -20   2  18   11.27    1.27
  20   2 -18   10.54    1.93
  20  -2 -18   19.31    2.59
  20  -2 -18   12.49    2.42
  20  -2 -18   17.38    2.99
 -18   2  16   45.53    3.79
  18   2 -16   43.32    4.28
  18   2 -16   41.49    3.90
 -18   2  16   46.26    3.54
  18  -2 -16   51.20    4.21
  18  -2 -16   46.03    5.10
 -18  -2  16   42.65    3.58
  16   2 -14    6.56    1.24
  16   2 -14    8.84    1.09
  16   2 -14    5.47    0.94
 -16   2  14    6.73    1.09
  16   2 -14    4.03    1.07
 -16   2  14    7.00    0.94
 -16   2  14    4.80    0.89
  16  -2 -14    6.58    1.89
  16  -2 -14    8.81    1.43
  16  -2 -14    8.99    1.52
 -16  -2  14    6.07    0.77
  16  -2 -14    6.86    1.29
 -16  -2  14    5.22    0.93
  14   2 -12    5.95    0.86
 -14   2  12    5.36    0.93
  14   2 -12    6.66    1.08
  14   2 -12    3.73    0.82
  14   2 -12    4.10    0.87
  14   2 -12    5.70    0.77
 -14   2  12    5.15    0.78
 -14   2  12    5.60    0.87
 -14   2  12    4.47    0.65
 -14   2  12    4.21    0.72
  14   2 -12    3.73    1.01
  14  -2 -12    5.26    1.00
  14  -2 -12    2.67    0.75
  14  -2 -12    6.03    1.10
 -14  -2  12    3.45    0.66
 -14  -2  12    4.00    0.64
  14  -2 -12    5.30    1.00
 -14  -2  12    3.64    0.60
  14  -2 -12    3.40    0.90
 -12   2  10  142.77   10.22
  12   2 -10  118.28   10.17
  12   2 -10  149.05   10.40
 -12   2  10  132.54   10.22
 -12   2  10  146.01   10.16
  12   2 -10  134.07   10.11
 -12   2  10  124.07   10.19
  12   2 -10  113.15   10.28
  12   2 -10  133.84   10.32
 -12   2  10  145.32   10.31
 -12  -2  10  132.01   10.23
  12  -2 -10  112.71   10.24
  12  -2 -10  135.47   10.32
  12  -2 -10  147.72   10.33
  12  -2 -10  121.62   10.33
  12  -2 -10  122.83   10.43
 -12  -2  10  127.63   10.15
 -10   2   8  629.96   43.50
  10   2  -8  528.91   43.60
  10   2  -8  545.32   43.51
  10   2  -8  607.63   43.61
 -10   2   8  508.44   43.55
  10   2  -8  561.80   43.57
 -10   2   8  610.70   43.56
 -10   2   8  601.85   43.53
  10   2  -8  611.18   43.64
  10  -2  -8  530.18   43.61
 -10  -2   8  539.84   43.46
 -10  -2   8  569.90   43.55
  10  -2  -8  605.57   43.62
 -10  -2   8  597.73   43.41
  10  -2  -8  581.69   43.71
  10  -2  -8  543.91   43.56
  10  -2  -8  534.34   43.65
   8   2  -6  243.32   18.16
  -8   2   6  211.14   18.15
  -8   2   6  260.48   18.18
  -8   2   6  256.11   18.18
   8   2  -6  226.08   18.09
  -8   2   6  242.41   18.10
   8   2  -6  229.30   18.16
  -8   2   6  240.58   18.13
   8  -2  -6  229.03   18.22
   8  -2  -6  244.01   18.12
  -8  -2   6  273.26   18.15
  -8  -2   6  246.21   18.06
   8  -2  -6  208.84   18.14
   8  -2  -6  210.28   18.11
   8  -2  -6  229.17   18.24
   6   2  -4   30.16    2.68
   6   2  -4   35.90    2.78
   6   2  -4   31.10    2.73
   6   2  -4   35.36    2.71
   6   2  -4   36.85    2.73
  -6   2   4   35.75    2.73
  -6   2   4   39.04    2.69
  -6   2   4   40.05    2.76
  -6   2   4   30.97    2.76
  -6  -2   4   37.54    2.69
   6  -2  -4   34.90    2.67
   6  -2  -4   28.77    2.74
   6  -2  -4   30.28    2.71
  -6  -2   4   35.80    2.69
   6  -2  -4   33.39    2.74
  -6  -2   4   34.52    2.71
   6  -2  -4   29.59    2.68
  -6  -2   4   32.59    2.60
   4   2  -2   83.10    6.89
  -4   2   2   80.77    6.91
   4   2  -2   90.36    6.97
  -4   2   2   88.39    6.90
   4   2  -2   96.61    6.90
   4   2  -2   94.38    6.95
   4   2  -2   90.48    6.90
  -4   2   2   99.82    6.89
  -4  -2   2   83.64    6.86
  -4  -2   2   96.94    6.92
  -4  -2   2   96.02    6.89
   4  -2  -2   91.81    6.91
   4  -2  -2   77.66    6.89
  -4  -2   2   93.07    6.89
   4  -2  -2   90.95    6.84
   4  -2  -2   88.53    6.92
  -4  -2   2   87.82    6.89
  -4  -2   2   84.14    6.95
   2   2   0  218.82   17.88
   2   2   0  249.69   17.87
  -2   2   0  222.98   17.88
  -2   2   0  204.91   17.89
  -2   2   0  257.47   17.91
   2   2   0  238.75   17.93
   2   2   0  247.34   17.96
  -2   2   0  237.23   17.85
   2   2   0  214.20   17.94
   2  -2   0  256.69   17.89
  -2  -2   0  235.14   17.96
  -2  -2   0  241.85   17.87
  -2  -2   0  238.23   17.89
  -2  -2   0  210.72   17.91
  -2  -2   0  233.99   17.89
   2  -2   0  245.12   17.90
   0   2  -2    6.13    0.55
   0   2  -2    6.87    0.58
   0   2   2    6.57    0.59
   0   2   2    6.36    0.63
   0   2   2    5.33    0.62
   0   2  -2    7.28    0.67
   0   2   2    6.50    0.67
   0   2   2    6.02    0.60
   0   2   2    6.28    0.65
   0   2   2    6.59    0.67
   0  -2  -2    6.08    0.68
   0  -2  -2    6.33    0.65
   0  -2  -2    7.07    0.58
   0  -2   2    6.23    0.54
   0  -2   2    6.52    0.60
   0  -2  -2    6.39    0.60
   0  -2  -2    6.00    0.60
   0  -2   2    6.77    0.65
  -2   2   4   67.01    5.56
   2   2  -4   71.76    5.50
  -2   2   4   79.62    5.60
   2   2  -4   75.47    5.55
   2   2  -4   81.86    5.57
   2   2  -4   76.30    5.52
  -2   2   4   74.16    5.53
  -2   2   4   72.61    5.57
   2   2  -4   74.85    5.45
  -2   2   4   66.43    5.56
   2   2  -4   73.67    5.47
  -2  -2   4   71.58    5.53
  -2  -2   4   73.14    5.47
   2  -2  -4   67.42    5.56
   2  -2  -4   69.32    5.58
   2  -2  -4   66.60    5.61
   2  -2  -4   61.35    5.53
  -2  -2   4   61.72    5.53
  -4   2   6  565.24   39.16
   4   2  -6  486.28   39.13
  -4   2   6  529.24   39.19
  -4   2   6  525.52   39.16
  -4   2   6  563.82   39.20
   4   2  -6  503.46   39.15
   4   2  -6  457.12   39.15
  -4   2   6  509.69   39.18
  -4   2   6  509.72   39.20
   4  -2  -6  551.41   39.28
   4  -2  -6  515.09   39.17
   4  -2  -6  450.30   39.24
   6   2  -8  105.67    8.12
  -6   2   8  105.32    8.18
  -6   2   8  105.09    8.23
  -6   2   8  111.03    8.23
   6   2  -8  112.82    8.29
  -6   2   8  102.76    8.22
  -6   2   8  121.25    8.16
  -6   2   8  109.59    8.18
   6   2  -8  117.89    8.10
   6   2  -8   95.61    8.22
   6   2  -8   91.20    8.09
   6   2  -8  107.76    8.14
   6  -2  -8   98.67    8.35
  -6  -2   8  114.09    8.15
   6  -2  -8  104.77    8.28
   6  -2  -8   89.09    8.21
   6  -2  -8  102.17    8.35
   8   2 -10    8.43    0.92
   8   2 -10    9.46    0.90
   8   2 -10    8.13    1.07
  -8   2  10    8.51    1.05
  -8   2  10   11.53    0.91
  -8   2  10    8.37    0.91
  -8   2  10    9.11    1.00
  -8   2  10    7.03    0.93
   8   2 -10    7.02    1.23
   8   2 -10   10.57    1.28
  -8   2  10    9.32    1.03
   8  -2 -10    8.84    1.15
   8  -2 -10    9.93    1.31
  -8  -2  10   10.02    0.82
  -8  -2  10    9.86    0.93
   8  -2 -10    9.15    1.20
   8  -2 -10    9.54    1.31
 -10   2  12   74.66    6.14
  10   2 -12   72.69    6.02
  10   2 -12   66.06    6.06
 -10   2  12   83.50    6.18
 -10   2  12   82.40    6.04
 -10   2  12   73.40    6.06
 -10   2  12   77.94    6.01
  10   2 -12   79.81    6.44
  10  -2 -12   82.78    6.29
  10  -2 -12   75.52    6.46
  10  -2 -12   70.60    6.24
  10  -2 -12   74.12    6.46
 -10  -2  12   78.66    6.08
 -10  -2  12   86.72    5.93
 -12   2  14   54.97    4.57
 -12   2  14   57.93    4.81
  12   2 -14   52.12    4.75
 -12   2  14   67.00    5.15
 -12   2  14   58.26    4.64
  12   2 -14   58.58    4.69
 -12   2  14   58.52    4.67
  12  -2 -14   61.76    5.04
  12  -2 -14   63.23    5.35
  12  -2 -14   58.01    5.28
  12  -2 -14   56.50    5.10
  14   2 -16   15.03    1.76
 -14   2  16   15.66    1.28
 -14   2  16   12.93    1.58
  14   2 -16   15.06    2.38
  14   2 -16   12.63    1.75
  14   2 -16   10.38    2.01
  14  -2 -16   16.80    2.64
  14  -2 -16   19.60    2.35
  14  -2 -16   16.37    2.63
  16   2 -18   11.19    1.97
 -16   2  18   10.87    1.17
  16   2 -18   13.54    2.04
  16   2 -18   11.42    2.25
 -16   2  18   13.45    1.41
  16  -2 -18   17.67    2.73
  16  -2 -18   14.30    2.17
  16  -2 -18   17.18    2.63
  18   2 -20   48.92    4.64
 -18   2  20   43.69    3.76
  18   2 -20   40.36    4.92
  18   2 -20   47.79    5.46
  18  -2 -20   49.94    5.79
  21   3 -19    1.21    1.49
  21   3 -19   -1.14    1.22
  21   3 -19    0.94    1.71
 -21   3  19   -0.20    0.93
 -21   3  19   -0.63    0.68
  21  -3 -19    0.06    1.97
  21  -3 -19    2.97    2.36
  21  -3 -19    0.05    1.90
  19   3 -17    1.16    1.10
 -19   3  17   -0.17    0.79
 -19   3  17    0.11    0.56
  19   3 -17    1.28    1.02
  19   3 -17    0.22    1.21
  19  -3 -17    1.28    1.51
  19  -3 -17    0.88    1.32
  19  -3 -17   -1.10    1.47
  17   3 -15   37.31    3.93
 -17   3  15   46.01    3.65
 -17   3  15   46.47    3.58
  17   3 -15   36.68    3.67
  17   3 -15   41.82    4.16
 -17  -3  15   40.38    3.47
  17  -3 -15   48.91    4.47
  17  -3 -15   45.76    4.00
  17  -3 -15   40.48    4.25
 -15   3  13   49.88    3.86
 -15   3  13   49.01    3.96
  15   3 -13   57.91    5.00
  15   3 -13   39.85    3.82
 -15   3  13   43.58    4.09
 -15   3  13   47.29    3.84
  15  -3 -13   49.25    4.24
 -15  -3  13   43.76    3.73
 -15  -3  13   40.82    3.64
  15  -3 -13   48.52    4.14
  15  -3 -13   46.38    4.32
 -13   3  11   17.45    1.70
  13   3 -11   17.14    1.79
  13   3 -11   17.53    1.99
 -13   3  11   19.40    1.73
  13   3 -11   16.56    2.09
  13   3 -11   15.22    1.70
  13   3 -11   16.01    1.61
  13  -3 -11   14.87    1.79
  13  -3 -11   17.79    1.94
 -13  -3  11   17.58    1.44
  13  -3 -11   19.06    2.06
  13  -3 -11   16.44    1.97
  13  -3 -11   18.17    1.87
  11   3  -9   35.72    2.70
 -11   3   9   28.89    2.51
  11   3  -9   29.18    2.64
 -11   3   9   27.97    2.48
 -11   3   9   33.98    2.61
 -11   3   9   26.14    2.60
  11   3  -9   32.21    2.65
  11   3  -9   29.01    2.52
  11   3  -9   32.28    2.74
 -11   3   9   30.68    2.85
 -11  -3   9   28.37    2.53
 -11  -3   9   30.48    2.41
  11  -3  -9   31.19    2.72
  11  -3  -9   28.42    2.60
  11  -3  -9   31.93    2.63
  11  -3  -9   33.02    2.76
 -11  -3   9   29.33    2.54
  11  -3  -9   28.57    2.77
   9   3  -7   17.37    1.47
   9   3  -7   14.16    1.30
  -9   3   7   12.88    1.42
   9   3  -7   13.38    1.38
   9   3  -7   16.34    1.46
  -9   3   7   15.76    1.30
  -9   3   7   14.89    1.43
   9   3  -7   15.16    1.43
  -9   3   7   15.43    1.39
  -9   3   7   16.80    1.34
   9  -3  -7   11.28    1.44
   9  -3  -7   14.80    1.46
   9  -3  -7   13.19    1.35
  -9  -3   7   12.31    1.20
  -9  -3   7   13.81    1.30
  -9  -3   7   12.33    1.34
   9  -3  -7   15.73    1.33
   7   3  -5   14.40    1.38
  -7   3   5   16.06    1.25
   7   3  -5   13.82    1.31
  -7   3   5   14.35    1.31
   7   3  -5   11.79    1.30
  -7   3   5   12.84    1.32
   7   3  -5   13.00    1.28
  -7   3   5   16.10    1.28
  -7   3   5   11.93    1.37
   7   3  -5   15.85    1.26
  -7  -3   5   13.90    1.18
   7  -3  -5   15.52    1.21
  -7  -3   5   13.19    1.43
  -7  -3   5   15.35    1.26
   7  -3  -5   15.51    1.35
  -7  -3   5   12.90    1.24
   7  -3  -5   13.26    1.25
   7  -3  -5   13.43    1.37
   7  -3  -5   13.72    1.35
   5   3  -3   58.28    4.10
  -5   3   3   57.76    4.14
  -5   3   3   44.19    4.13
  -5   3   3   48.37    4.22
   5   3  -3   56.63    4.14
   5   3  -3   50.49    4.09
  -5   3   3   56.90    4.10
  -5   3   3   57.23    4.16
   5   3  -3   52.32    4.17
   5  -3  -3   53.93    4.08
   5  -3  -3   59.87    4.17
  -5  -3   3   49.39    4.28
  -5  -3   3   50.17    4.09
  -5  -3   3   47.80    4.03
   5  -3  -3   49.19    4.15
   5  -3  -3   50.48    4.14
  -5  -3   3   46.38    4.07
   5  -3  -3   59.58    4.17
  -5  -3   3   47.15    4.07
  -5  -3   3   53.69    4.14
   5  -3  -3   50.63    4.02
   3   3  -1  286.34   19.43
  -3   3   1  265.40   19.33
   3   3  -1  254.64   19.36
   3   3  -1  279.40   19.27
  -3   3   1  267.18   19.34
   3   3  -1  225.71   19.38
   3   3  -1  245.89   19.29
  -3   3   1  251.68   19.27
   3   3  -1  270.86   19.33
  -3   3   1  278.73   19.44
  -3  -3   1  263.51   19.34
  -3  -3   1  259.75   19.29
  -3  -3   1  229.81   19.39
  -3  -3   1  217.36   19.29
   3  -3  -1  219.70   19.29
   3  -3  -1  261.26   19.33
  -3  -3   1  252.39   19.31
  -3  -3   1  219.70   19.27
   1   3   1  217.31   15.99
   1   3   1  181.12   16.03
   1   3   1  206.40   16.10
  -1   3  -1  195.43   15.95
   1   3   1  235.72   16.16
  -1   3  -1  219.41   16.00
  -1   3  -1  204.63   16.04
  -1   3  -1  190.80   16.03
   1   3   1  216.13   16.11
   1   3   1  228.50   16.16
  -1   3  -1  219.53   16.05
   1   3   1  230.32   16.05
  -1   3  -1  229.10   16.08
   1  -3   1  190.72   16.01
   1  -3   1  219.10   16.14
  -1  -3  -1  184.60   16.05
  -1  -3  -1  206.93   16.00
  -1  -3  -1  199.22   16.14
  -1  -3  -1  212.89   16.06
   1   3  -3    1.22    0.24
  -1   3   3    1.89    0.33
  -1   3   3    1.73    0.46
  -1   3   3    1.11    0.29
  -1   3   3    1.28    0.31
  -1   3   3    1.12    0.33
   1   3  -3    1.05    0.30
   1   3  -3    1.65    0.29
  -1   3   3    1.14    0.30
   1   3  -3    1.12    0.27
   1  -3  -3    1.52    0.26
   1  -3  -3    0.92    0.34
   1  -3  -3    1.06    0.38
  -1  -3   3    1.39    0.35
   1  -3  -3    1.51    0.30
  -1  -3   3    1.14    0.29
   1  -3  -3    1.60    0.43
  -1  -3   3    1.61    0.23
  -3   3   5    3.11    0.50
  -3   3   5    2.27    0.37
   3   3  -5    2.41    0.34
   3   3  -5    1.95    0.40
   3   3  -5    2.21    0.44
   3   3  -5    3.13    0.37
   3   3  -5    2.68    0.42
  -3   3   5    3.08    0.51
  -3   3   5    2.49    0.42
   3   3  -5    2.89    0.42
  -3   3   5    2.10    0.46
  -3   3   5    3.02    0.52
   3  -3  -5    2.65    0.44
   3  -3  -5    2.23    0.42
   3  -3  -5    2.62    0.53
   3  -3  -5    2.82    0.57
  -3  -3   5    2.75    0.44
   3  -3  -5    3.74    0.64
  -3  -3   5    2.82    0.35
  -3  -3   5    3.48    0.51
  -5   3   7    2.01    0.45
   5   3  -7    2.67    0.40
  -5   3   7    2.51    0.51
   5   3  -7    2.07    0.44
  -5   3   7    2.15    0.37
   5   3  -7    1.35    0.36
  -5   3   7    2.22    0.52
  -5   3   7    1.86    0.41
  -5   3   7    1.12    0.48
   5   3  -7    2.46    0.39
   5   3  -7    2.97    0.56
   5  -3  -7    2.46    0.59
   5  -3  -7    1.77    0.46
   5  -3  -7    1.97    0.64
   5  -3  -7    1.90    0.60
  -5  -3   7    2.88    0.37
  -5  -3   7    2.47    0.43
   5  -3  -7    2.06    0.48
   7   3  -9   12.48    1.16
   7   3  -9   11.74    1.27
   7   3  -9   12.99    1.26
   7   3  -9   14.82    1.53
   7   3  -9   14.15    1.15
  -7   3   9   14.31    1.20
  -7   3   9   11.22    1.25
  -7   3   9   13.42    1.39
  -7   3   9   12.85    1.30
  -7   3   9   12.79    1.30
  -7   3   9   13.50    1.26
   7  -3  -9   12.38    1.35
  -7  -3   9   11.79    1.13
   7  -3  -9   12.49    1.57
  -7  -3   9   13.29    1.18
   7  -3  -9   12.46    1.55
   7  -3  -9   12.29    1.56
   9   3 -11  172.74   12.82
  -9   3  11  168.23   12.83
   9   3 -11  173.29   12.70
   9   3 -11  160.02   12.79
   9   3 -11  154.65   13.13
  -9   3  11  176.15   12.92
  -9   3  11  154.79   12.83
  -9   3  11  170.81   12.91
  -9   3  11  179.77   12.80
  -9   3  11  157.69   12.88
   9  -3 -11  161.62   13.02
  -9  -3  11  188.63   12.78
   9  -3 -11  144.41   13.10
   9  -3 -11  164.59   12.98
   9  -3 -11  154.19   13.16
  -9  -3  11  172.45   12.79
 -11   3  13  104.22    8.45
  11   3 -13   99.15    8.70
  11   3 -13   99.78    8.38
 -11   3  13  102.10    8.33
 -11   3  13  110.71    8.50
 -11   3  13  111.27    8.49
 -11   3  13  105.80    8.37
 -11  -3  13  109.38    8.25
  11  -3 -13  123.38    9.01
  13   3 -15    9.16    1.59
  13   3 -15    9.30    1.42
 -13   3  15    9.51    1.09
 -13   3  15   10.08    1.20
  13   3 -15    9.50    1.75
  13  -3 -15    9.96    1.82
  13  -3 -15   10.88    1.64
  15   3 -17   -0.54    1.27
  15   3 -17   -1.00    0.83
  15   3 -17    1.22    1.00
 -15   3  17    0.14    0.43
  15  -3 -17   -0.07    1.72
  15  -3 -17    2.68    1.43
  15  -3 -17    2.12    1.53
  17   3 -19    1.73    1.27
  17   3 -19    0.77    1.41
 -17   3  19    1.62    0.71
  17   3 -19    2.27    1.82
  17  -3 -19    1.73    2.06
  17  -3 -19   -0.98    2.37
  17  -3 -19    2.58    2.07
  20   4 -18    6.81    1.77
 -20   4  18    8.54    1.23
  20   4 -18    8.61    1.66
 -20   4  18    7.44    1.46
  20   4 -18    5.64    2.01
  20  -4 -18   13.51    2.26
  20  -4 -18    8.63    2.83
  20  -4 -18   13.71    2.67
 -18   4  16   39.01    3.52
 -18   4  16   38.47    3.61
  18   4 -16   33.42    3.86
  18   4 -16   32.75    3.57
  18   4 -16   43.78    4.33
 -18   4  16   39.17    3.41
  18  -4 -16   35.63    4.84
  18  -4 -16   50.35    4.17
  18  -4 -16   41.89    4.41
 -16   4  14   16.93    2.06
  16   4 -14   14.53    1.80
  16   4 -14   14.41    2.06
 -16   4  14   13.37    1.75
 -16   4  14   13.42    1.82
  16  -4 -14   17.82    2.26
  16  -4 -14   16.30    2.75
 -16  -4  14   18.56    1.75
  16  -4 -14   18.05    2.54
  14   4 -12    1.16    0.70
  14   4 -12    0.10    0.54
  14   4 -12    2.36    2.20
 -14   4  12    2.20    0.79
 -14   4  12    0.39    0.56
  14   4 -12    0.26    0.62
 -14   4  12    0.78    0.57
 -14   4  12    1.23    0.68
 -14  -4  12    0.59    0.24
  14  -4 -12    0.52    0.89
  14  -4 -12    1.59    0.92
 -14  -4  12    0.27    0.51
  14  -4 -12    1.89    0.88
 -12   4  10   54.70    4.45
  12   4 -10   59.85    4.64
  12   4 -10   53.65    4.58
  12   4 -10   51.45    4.35
 -12   4  10   56.08    4.46
 -12   4  10   49.78    4.46
  12   4 -10   52.02    4.51
  12   4 -10   45.95    4.45
  12  -4 -10   59.77    4.75
  12  -4 -10   53.61    4.46
  12  -4 -10   50.79    4.58
  12  -4 -10   61.69    4.45
 -12  -4  10   51.95    4.17
 -12  -4  10   54.49    4.40
  10   4  -8   99.23    7.01
 -10   4   8   91.93    6.92
  10   4  -8   82.51    6.83
 -10   4   8   97.25    6.94
 -10   4   8   88.84    6.82
  10   4  -8   92.36    6.96
  10   4  -8   84.17    6.97
 -10   4   8   78.90    6.96
 -10   4   8   94.29    6.86
  10   4  -8   83.17    6.93
 -10  -4   8   89.03    6.71
 -10  -4   8   73.11    6.88
  10  -4  -8   72.91    6.84
  10  -4  -8   93.11    7.03
  10  -4  -8   95.14    7.10
  10  -4  -8   80.36    6.80
  -8   4   6    3.10    0.61
   8   4  -6    2.24    0.53
   8   4  -6    2.95    0.51
   8   4  -6    1.95    0.54
   8   4  -6    3.21    0.66
  -8   4   6    3.26    0.55
  -8   4   6    2.69    0.71
  -8   4   6    4.88    0.74
   8   4  -6    2.12    0.53
  -8   4   6    4.66    0.62
  -8  -4   6    3.82    0.46
  -8  -4   6    4.29    0.75
   8  -4  -6    3.07    0.45
   8  -4  -6    3.07    0.69
  -8  -4   6    3.51    0.59
   8  -4  -6    2.92    0.67
   8  -4  -6    3.06    0.53
  -8  -4   6    3.57    0.53
   8  -4  -6    2.80    0.63
  -6   4   4    0.97    0.44
   6   4  -4    0.94    0.42
  -6   4   4    0.93    0.36
  -6   4   4    0.84    0.32
  -6   4   4    1.61    0.46
   6   4  -4    0.99    0.41
  -6   4   4    0.56    0.44
   6   4  -4    0.41    0.30
   6   4  -4    0.87    0.31
   6   4  -4    0.99    0.36
  -6  -4   4    0.72    0.18
  -6  -4   4    0.48    0.46
   6  -4  -4    0.43    0.39
  -6  -4   4    0.55    0.28
   6  -4  -4    1.30    0.32
   6  -4  -4    1.60    0.49
  -6  -4   4    0.94    0.35
   6  -4  -4    1.06    0.16
   6  -4  -4    0.87    0.39
  -6  -4   4    1.25    0.29
  -4   4   2  110.27    8.15
   4   4  -2  106.39    8.07
   4   4  -2   96.19    7.96
  -4   4   2  114.90    8.05
   4   4  -2  109.93    7.93
  -4   4   2  109.36    7.97
  -4   4   2  102.71    8.04
  -4   4   2  105.16    8.14
   4   4  -2   99.08    8.11
   4   4  -2  107.15    8.03
  -4  -4   2   89.04    8.09
  -4  -4   2  108.17    7.93
   4  -4  -2   91.15    8.01
   4  -4  -2   89.56    7.99
  -4  -4   2  107.65    8.02
  -4  -4   2   96.21    7.91
  -4  -4   2  108.08    8.00
   2   4   0  116.98    8.56
  -2   4   0   96.80    8.52
  -2   4   0  116.16    8.53
  -2   4   0  110.33    8.60
   2   4   0  108.42    8.68
  -2   4   0  122.86    8.74
  -2   4   0   96.36    8.56
   2   4   0  119.77    8.66
   2   4   0  104.82    8.63
   2   4   0  118.99    8.48
  -2   4   0  113.75    8.59
   2   4   0   95.38    8.53
  -2  -4   0  112.17    8.59
  -2  -4   0  100.48    8.58
   2  -4   0  121.27    8.71
   2  -4   0  125.41    8.56
  -2  -4   0   95.19    8.54
  -2  -4   0  121.99    8.73
   2  -4   0  107.41    8.59
   0   4   2    6.06    0.96
   0   4   2    8.15    0.96
   0   4  -2    7.92    0.88
   0   4  -2    7.53    0.80
   0   4  -2    8.13    0.61
   0   4   2    6.34    0.86
   0   4   2    7.81    0.90
   0   4   2    6.45    0.79
   0   4  -2    7.38    0.78
   0   4  -2    7.09    0.73
   0   4   2    7.50    0.80
   0   4  -2    7.27    0.97
   0   4   2    6.52    0.86
   0  -4   2    6.70    0.82
   0  -4   2    6.99    0.70
   0  -4  -2    7.72    0.91
   0  -4  -2    7.44    0.73
   0  -4  -2    8.85    1.03
   0  -4   2    5.71    0.91
   0  -4  -2    7.34    0.84
  -2   4   4   27.86    2.18
  -2   4   4   26.86    2.15
   2   4  -4   27.17    2.23
   2   4  -4   21.15    2.05
   2   4  -4   25.96    2.12
  -2   4   4   24.99    2.24
  -2   4   4   25.79    2.21
  -2   4   4   27.95    2.24
  -2   4   4   26.08    2.30
   2   4  -4   24.15    2.07
  -2   4   4   29.45    2.29
  -2  -4   4   22.15    2.22
   2  -4  -4   26.87    2.31
   2  -4  -4   22.92    2.04
  -2  -4   4   24.74    2.15
   2  -4  -4   29.10    2.30
   2  -4  -4   24.10    2.30
   2  -4  -4   26.11    2.15
   4   4  -6  221.01   16.28
   4   4  -6  229.03   16.36
   4   4  -6  210.23   16.27
  -4   4   6  212.27   16.29
  -4   4   6  197.73   16.36
   4   4  -6  219.71   16.19
  -4   4   6  198.52   16.34
  -4   4   6  212.19   16.26
  -4   4   6  193.71   16.32
  -4   4   6  213.18   16.34
  -4   4   6  224.78   16.39
   4   4  -6  201.79   16.24
   4   4  -6  222.80   16.38
  -4  -4   6  231.50   16.35
   4  -4  -6  210.36   16.43
  -4  -4   6  199.21   16.26
   4  -4  -6  235.27   16.43
   4  -4  -6  220.85   16.31
   4  -4  -6  178.67   16.40
   4  -4  -6  215.10   16.22
  -4  -4   6  209.80   16.19
   4  -4  -6  201.53   16.36
   6   4  -8   41.24    3.54
  -6   4   8   42.72    3.60
  -6   4   8   40.21    3.66
  -6   4   8   43.33    3.65
   6   4  -8   44.32    3.46
   6   4  -8   44.78    3.65
  -6   4   8   38.50    3.54
  -6   4   8   38.46    3.60
  -6   4   8   42.90    3.63
   6   4  -8   38.45    3.58
   6  -4  -8   46.62    3.82
   6  -4  -8   44.83    3.62
  -6  -4   8   49.81    3.45
   6  -4  -8   51.44    3.82
   6  -4  -8   45.65    3.81
  -6  -4   8   43.00    3.55
  -8   4  10    1.16    0.53
  -8   4  10    1.17    0.50
   8   4 -10    0.85    0.40
  -8   4  10    1.83    0.68
   8   4 -10    1.03    0.52
  -8   4  10    1.08    0.60
  -8   4  10    0.73    0.51
   8   4 -10    1.30    0.52
   8  -4 -10    1.75    0.82
   8  -4 -10    1.68    0.61
   8  -4 -10    0.94    0.71
  -8  -4  10    1.12    0.42
  -8  -4  10    0.70    0.35
 -10   4  12   18.69    1.92
 -10   4  12   21.68    1.95
 -10   4  12   23.21    2.08
  10   4 -12   19.04    2.47
  10   4 -12   20.57    1.89
  10   4 -12   21.13    1.97
 -10   4  12   21.28    2.06
  10   4 -12   15.70    1.99
  10   4 -12   18.62    1.72
  10   4 -12   22.17    2.60
  10  -4 -12   22.19    2.67
  10  -4 -12   25.46    2.60
  10  -4 -12   19.88    2.20
 -10  -4  12   18.10    1.77
  12   4 -14   25.04    2.82
 -12   4  14   28.87    2.63
  12   4 -14   29.72    2.70
  12   4 -14   26.91    3.34
 -12   4  14   28.75    2.62
 -12  -4  14   32.98    2.48
  12  -4 -14   31.99    3.70
  12  -4 -14   33.56    3.18
 -14   4  16    0.71    0.64
  14   4 -16    2.28    0.98
  14   4 -16    0.00    1.28
  14   4 -16    1.16    0.92
 -14   4  16    1.26    0.61
  14  -4 -16   -0.45    1.58
  14  -4 -16    2.19    1.37
  14  -4 -16    3.67    1.85
  16   4 -18    1.33    1.32
 -16   4  18    0.53    0.76
  16   4 -18    0.34    1.27
  16   4 -18    2.80    1.97
  16  -4 -18    5.04    2.60
  16  -4 -18    0.54    1.80
  16  -4 -18   -0.16    2.19
  17   5 -15   53.43    5.22
  17   5 -15   53.61    4.97
 -17   5  15   58.97    4.85
 -17   5  15   62.20    5.01
 -17   5  15   60.16    4.94
 -15   5  13   48.27    4.43
  15   5 -13   48.65    4.49
 -15   5  13   46.85    4.35
 -15   5  13   48.28    4.24
  15   5 -13   44.65    4.28
 -15   5  13   53.78    4.38
  15  -5 -13   53.62    4.50
  15  -5 -13   58.92    4.83
  15  -5 -13   54.71    5.06
 -13   5  11   32.35    2.63
  13   5 -11   25.64    2.48
 -13   5  11   26.42    2.59
  13   5 -11   25.54    2.63
 -13   5  11   26.56    2.47
 -13   5  11   25.51    2.46
  13   5 -11   22.67    2.65
  13  -5 -11   29.17    3.08
  13  -5 -11   28.00    2.61
 -13  -5  11   25.86    2.53
  13  -5 -11   28.34    2.64
  13  -5 -11   24.19    2.84
 -11   5   9   35.69    3.46
 -11   5   9   45.84    3.60
  11   5  -9   37.87    3.59
  11   5  -9   39.35    3.68
 -11   5   9   36.73    3.66
 -11   5   9   42.88    3.97
 -11   5   9   35.55    4.05
  11   5  -9   44.38    3.52
  11   5  -9   43.79    3.68
  11  -5  -9   42.80    3.42
  11  -5  -9   44.19    3.55
 -11  -5   9   43.38    3.62
  11  -5  -9   46.47    3.78
   9   5  -7    3.17    0.85
  -9   5   7    2.60    0.64
   9   5  -7    4.12    0.66
  -9   5   7    3.33    0.84
  -9   5   7    4.79    0.76
   9   5  -7    2.25    0.73
  -9   5   7    3.61    0.85
  -9   5   7    2.76    0.66
  -9   5   7    2.75    0.57
   9   5  -7    2.86    0.72
   9   5  -7    2.71    0.69
  -9  -5   7    3.33    0.83
   9  -5  -7    3.88    0.63
   9  -5  -7    3.33    0.47
   9  -5  -7    3.20    0.76
   9  -5  -7    3.69    0.51
   9  -5  -7    3.33    0.78
   9  -5  -7    2.99    0.80
   9  -5  -7    1.41    0.87
  -9  -5   7    4.17    0.66
   7   5  -5    1.28    0.43
  -7   5   5    0.49    0.44
  -7   5   5    0.79    0.46
   7   5  -5    1.18    0.51
  -7   5   5    1.03    0.64
   7   5  -5    0.55    0.39
   7   5  -5    0.52    0.59
  -7   5   5    1.74    0.51
   7   5  -5    0.47    0.55
  -7   5   5    0.32    0.48
  -7   5   5    1.66    0.64
  -7   5   5    0.60    0.40
   7  -5  -5    0.91    0.35
   7  -5  -5    1.29    0.56
  -7  -5   5    0.89    0.39
   7  -5  -5    0.16    0.67
  -7  -5   5    1.32    0.69
   7  -5  -5    0.72    0.51
  -5   5   3   42.69    4.03
   5   5  -3   51.62    3.94
  -5   5   3   45.38    4.10
   5   5  -3   52.84    4.31
   5   5  -3   52.14    4.16
  -5   5   3   53.18    4.12
  -5   5   3   50.85    4.11
   5   5  -3   51.94    4.04
  -5   5   3   47.95    4.26
  -5   5   3   51.73    4.02
   5   5  -3   44.30    4.00
   5   5  -3   42.15    4.17
   5   5  -3   57.29    4.14
  -5   5   3   50.02    4.11
   5  -5  -3   52.19    4.12
  -5  -5   3   53.36    3.91
  -5  -5   3   51.13    4.07
  -5  -5   3   48.72    4.03
  -5  -5   3   55.67    4.29
   5  -5  -3   47.14    4.09
   3   5  -1  231.91   18.98
   3   5  -1  208.50   18.79
  -3   5   1  259.33   18.81
   3   5  -1  254.16   18.95
   3   5  -1  248.14   19.01
  -3   5   1  261.51   18.93
   3   5  -1  252.50   18.83
  -3   5   1  250.50   18.87
  -3   5   1  238.07   19.03
  -3   5   1  261.16   18.89
   3   5  -1  256.95   18.72
  -3   5   1  264.61   18.92
  -3   5   1  221.82   18.80
   3   5  -1  266.51   18.96
  -3  -5   1  237.52   19.01
   3  -5  -1  238.35   18.82
  -3  -5   1  244.07   18.85
   3  -5  -1  211.56   18.85
   3  -5  -1  254.22   19.01
   1   5   1  206.69   16.47
   1   5   1  202.09   16.58
  -1   5  -1  212.46   16.52
  -1   5  -1  228.93   16.45
  -1   5  -1  211.15   16.52
  -1   5  -1  179.19   16.42
   1   5   1  227.00   16.67
  -1   5  -1  244.54   16.72
   1   5   1  220.77   16.59
  -1   5  -1  229.63   16.62
   1   5   1  209.41   16.63
  -1  -5  -1  200.48   16.35
  -1  -5  -1  210.52   16.68
   1  -5   1  213.81   16.51
   1  -5   1  225.47   16.66
  -1  -5  -1  222.18   16.50
  -1  -5  -1  203.71   16.51
  -1   5   3   19.35    2.03
   1   5  -3   19.15    1.80
  -1   5   3   22.96    1.84
   1   5  -3   16.36    1.75
  -1   5   3   19.77    1.83
   1   5  -3   20.02    1.84
  -1   5   3   19.14    1.92
   1   5  -3   22.33    1.77
   1   5  -3   21.62    1.75
   1   5  -3   17.10    1.97
  -1   5   3   20.16    1.93
  -1   5   3   24.13    2.05
   1  -5  -3   18.93    2.08
  -1  -5   3   19.34    1.66
   1  -5  -3   25.18    2.00
  -1  -5   3   20.41    1.83
  -1  -5   3   22.88    2.04
  -3   5   5   23.76    2.46
   3   5  -5   23.64    2.22
  -3   5   5   27.68    2.37
  -3   5   5   25.24    2.27
   3   5  -5   20.81    2.36
  -3   5   5   25.72    2.24
   3   5  -5   27.03    2.30
  -3   5   5   29.65    2.41
  -3   5   5   26.81    2.40
  -3   5   5   23.72    2.40
   3   5  -5   27.60    2.17
   3  -5  -5   25.59    2.11
   3  -5  -5   27.86    2.53
  -3  -5   5   25.06    2.39
   3  -5  -5   31.42    2.52
   3  -5  -5   26.46    2.25
   3  -5  -5   25.67    2.37
  -3  -5   5   26.55    2.27
   5   5  -7   17.74    1.78
  -5   5   7   21.95    1.87
   5   5  -7   23.11    1.74
  -5   5   7   18.65    1.94
  -5   5   7   17.71    1.99
  -5   5   7   19.99    1.92
   5   5  -7   16.93    1.95
  -5   5   7   17.05    1.95
  -5   5   7   18.31    1.95
   5  -5  -7   17.33    2.08
   5  -5  -7   20.79    1.87
  -5  -5   7   20.40    1.82
  -5  -5   7   21.50    1.94
   5  -5  -7   18.38    1.68
   5  -5  -7   20.32    2.09
   7   5  -9    3.96    1.10
  -7   5   9    3.72    0.84
   7   5  -9    3.97    0.72
  -7   5   9    4.60    0.91
  -7   5   9    4.46    0.80
  -7   5   9    3.66    0.83
   7   5  -9    4.01    0.67
   7   5  -9    3.93    0.85
   7   5  -9    4.15    0.97
   7  -5  -9    3.65    0.98
  -7  -5   9    3.19    0.72
   7  -5  -9    4.29    0.69
   7  -5  -9    3.81    1.04
   7  -5  -9    4.73    0.88
  -9   5  11   74.87    6.19
   9   5 -11   74.76    5.89
  -9   5  11   76.40    6.07
  -9   5  11   67.46    5.96
  -9   5  11   63.61    6.00
   9   5 -11   69.09    6.04
   9   5 -11   85.21    6.34
   9   5 -11   74.71    5.85
  -9   5  11   75.36    6.07
   9  -5 -11   73.79    6.43
   9  -5 -11   83.88    6.46
   9  -5 -11   72.80    6.10
 -11   5  13   85.87    6.67
 -11   5  13   81.16    6.16
  11   5 -13   72.33    6.16
  11   5 -13   65.13    6.15
  11   5 -13   75.81    6.08
 -11   5  13   74.66    6.10
  11  -5 -13   86.34    6.77
  11  -5 -13   79.26    6.33
  11  -5 -13   60.77    6.16
  13   5 -15   10.86    1.58
  13   5 -15    8.89    2.05
  13   5 -15   10.01    1.40
 -13   5  15    6.16    1.34
  13   5 -15    6.61    1.37
 -13   5  15    8.42    1.51
 -13   5  15    9.39    1.26
  13  -5 -15   10.65    2.17
  13  -5 -15   10.91    1.79
  13  -5 -15   11.23    2.25
 -16   6  14    2.65    1.00
  16   6 -14    2.96    1.30
 -16   6  14    3.10    1.16
 -16   6  14    3.66    1.30
  16   6 -14    4.96    1.27
  16   6 -14    2.91    1.44
  16  -6 -14    2.76    1.45
  16  -6 -14    2.31    1.75
 -14   6  12    1.44    0.82
  14   6 -12   -0.59    0.81
 -14   6  12   -0.13    0.97
  14   6 -12    0.26    0.88
 -14   6  12    0.26    1.02
  14   6 -12   -0.03    1.07
  14  -6 -12    0.95    1.31
  14  -6 -12    1.01    1.03
  14  -6 -12    2.41    1.39
  14  -6 -12   -0.03    1.46
  12   6 -10    4.28    1.09
  12   6 -10    6.03    1.38
 -12   6  10    5.48    1.05
  12   6 -10    4.89    1.41
 -12   6  10    8.47    1.42
  12   6 -10    6.36    1.11
 -12   6  10    7.23    1.43
  12  -6 -10    7.11    1.54
  12  -6 -10    6.76    0.92
  12  -6 -10    7.20    1.40
  12  -6 -10    7.06    1.09
  12  -6 -10    7.33    1.46
 -10   6   8    2.53    0.97
  10   6  -8    2.84    0.92
 -10   6   8    4.10    0.92
 -10   6   8    4.79    0.92
 -10   6   8    3.08    0.83
  10   6  -8    4.77    0.99
 -10   6   8    5.25    1.11
  10   6  -8    4.53    0.89
  10   6  -8    4.18    1.04
 -10   6   8    6.70    1.17
  10  -6  -8    5.92    1.26
  10  -6  -8    4.18    0.79
 -10  -6   8    4.25    0.80
  10  -6  -8    3.50    1.09
  -8   6   6   -0.05    0.62
  -8   6   6    0.27    0.79
   8   6  -6   -0.07    0.54
  -8   6   6   -0.45    0.82
  -8   6   6    0.26    0.59
  -8   6   6    0.23    0.56
   8   6  -6    1.22    0.55
   8   6  -6    0.61    0.57
   8  -6  -6    0.17    0.68
  -8  -6   6    0.94    0.53
   6   6  -4    3.54    0.84
   6   6  -4    5.31    0.86
  -6   6   4    3.86    0.86
  -6   6   4    4.73    1.20
   6   6  -4    4.40    0.73
  -6   6   4    3.69    0.81
   6   6  -4    4.92    0.61
  -6   6   4    3.70    0.76
   6   6  -4    2.81    0.76
   6   6  -4    3.75    0.98
  -6   6   4    3.46    0.76
  -6   6   4    5.59    0.94
  -6   6   4    5.36    1.06
  -6  -6   4    5.24    0.87
   6  -6  -4    3.78    0.88
  -6  -6   4    4.08    0.54
   6  -6  -4    5.52    0.97
  -4   6   2   32.17    2.88
   4   6  -2   35.43    3.07
   4   6  -2   35.46    2.69
  -4   6   2   29.02    3.08
  -4   6   2   28.15    2.86
   4   6  -2   36.53    3.19
  -4   6   2   34.05    3.06
   4   6  -2   31.98    2.92
  -4   6   2   37.51    3.65
   4   6  -2   32.65    2.87
  -4   6   2   37.81    3.02
   4   6  -2   33.12    3.06
  -4  -6   2   39.25    2.89
  -4  -6   2   31.92    2.91
   2   6   0   14.60    1.97
  -2   6   0   16.49    1.61
  -2   6   0   13.08    1.86
   2   6   0   19.32    1.86
   2   6   0   17.60    1.84
  -2   6   0   20.11    1.75
  -2   6   0   16.63    1.70
   2   6   0   14.94    2.03
  -2   6   0   16.30    1.98
  -2   6   0   17.81    1.74
   2   6   0   17.34    1.65
   2   6   0   17.74    1.71
   2  -6   0   17.72    1.60
  -2  -6   0   15.01    1.71
  -2  -6   0   16.75    1.66
   2  -6   0   13.26    1.72
   0   6  -2   -0.05    0.71
   0   6  -2    0.59    0.50
   0   6   2    0.01    0.43
   0   6   2   -0.71    0.69
   0   6   2    1.11    0.58
   0   6   2   -0.27    0.52
   0   6  -2    0.46    0.49
   0   6   2    0.86    0.75
   0   6  -2    0.78    0.58
   0   6  -2   -0.10    0.67
   0   6  -2    0.54    0.44
   0   6  -2   -0.13    0.40
   0   6   2   -0.51    0.71
   0  -6  -2    0.62    0.60
   0  -6   2    0.21    0.54
   0  -6   2   -0.20    0.35
   0  -6  -2    0.00    0.68
   2   6  -4    1.88    0.81
   2   6  -4    2.82    0.70
  -2   6   4    2.04    0.70
  -2   6   4    3.33    0.81
   2   6  -4    3.33    0.59
  -2   6   4    3.46    0.99
   2   6  -4    2.38    0.82
   2   6  -4    2.59    0.56
   2   6  -4    2.55    0.60
   2   6  -4    1.83    0.94
  -2   6   4    3.24    0.69
  -2  -6   4    2.43    0.67
   2  -6  -4    2.14    0.99
   2  -6  -4    2.39    0.96
   4   6  -6    0.95    0.48
  -4   6   6    0.62    0.56
   4   6  -6    0.79    0.46
   4   6  -6    1.41    0.47
  -4   6   6    0.55    0.63
  -4   6   6    1.24    0.81
   4   6  -6    1.56    0.79
   4  -6  -6    0.00    0.64
   4  -6  -6    0.96    0.37
  -4  -6   6    0.64    0.54
  -6   6   8    4.18    0.99
   6   6  -8    4.58    0.88
  -6   6   8    4.37    1.02
   6   6  -8    4.66    0.95
  -6   6   8    3.58    0.83
  -6   6   8    2.40    0.79
   6   6  -8    3.72    0.98
   6   6  -8    3.39    0.72
   6   6  -8    4.64    0.75
   6  -6  -8    4.85    0.89
   6  -6  -8    3.83    1.14
   6  -6  -8    4.73    1.11
   6  -6  -8    3.93    0.61
  -6  -6   8    4.35    0.74
   8   6 -10   -0.51    1.15
  -8   6  10    0.94    0.87
   8   6 -10   -0.19    0.84
   8   6 -10    0.54    0.62
   8   6 -10    0.39    0.88
   8   6 -10   -0.42    0.65
  -8   6  10    0.17    0.73
  -8   6  10   -0.17    0.67
  -8   6  10    0.07    0.79
   8  -6 -10   -0.05    0.59
   8  -6 -10    1.45    1.13
   8  -6 -10    0.57    0.80
 -10   6  12   19.52    2.24
  10   6 -12   12.06    1.80
 -10   6  12   18.24    2.05
  10   6 -12   12.04    2.25
 -10   6  12   14.13    1.85
  10   6 -12   11.45    1.79
  10  -6 -12   16.13    2.20
  10  -6 -12   14.95    1.87
  10  -6 -12   12.79    2.23
  10  -6 -12   18.13    3.09
  12   6 -14   21.35    3.50
 -12   6  14   21.41    2.34
  12   6 -14   18.23    2.44
 -12   6  14   18.88    2.44
  12   6 -14   19.68    2.46
 -12   6  14   24.64    2.84
  12   6 -14   17.04    2.85
  12  -6 -14   23.39    3.34
  12  -6 -14   21.13    2.91
  12  -6 -14   25.18    3.68
 -13   7  11   10.80    1.83
 -13   7  11   15.24    2.09
 -13   7  11    9.24    1.58
  13   7 -11   10.20    1.73
 -13   7  11   16.78    2.30
  13   7 -11    8.53    1.98
  13   7 -11   12.60    1.73
  13  -7 -11   15.78    2.15
  13  -7 -11   12.13    2.15
 -11   7   9   45.60    4.18
  11   7  -9   43.79    4.56
 -11   7   9   44.85    4.29
  11   7  -9   43.97    4.24
  11   7  -9   47.40    4.22
 -11   7   9   51.53    4.46
 -11   7   9   53.91    4.60
  11  -7  -9   50.62    4.57
   9   7  -7   13.00    2.23
   9   7  -7   16.91    1.90
  -9   7   7   13.76    2.25
  -9   7   7   11.37    1.88
  -9   7   7   15.08    2.37
   9   7  -7   13.27    1.93
  -9   7   7   12.60    1.84
  -9  -7   7   15.66    1.71
   9  -7  -7   17.56    2.22
   7   7  -5   11.17    1.72
   7   7  -5    8.03    1.23
  -7   7   5   11.70    2.01
  -7   7   5    8.65    1.29
  -7   7   5    8.26    1.48
  -7   7   5   12.03    1.68
   7   7  -5    9.75    1.58
  -7  -7   5    9.15    1.39
   7  -7  -5    9.06    1.40
  -5   7   3   43.81    3.90
  -5   7   3   38.60    3.90
   5   7  -3   52.29    4.46
   5   7  -3   50.74    3.90
   5   7  -3   44.93    4.21
   5   7  -3   41.84    4.01
  -5   7   3   44.54    4.29
  -5   7   3   53.29    4.22
  -5   7   3   43.00    4.10
  -5  -7   3   46.72    3.87
   5  -7  -3   45.53    4.03
  -3   7   1   78.69    6.47
   3   7  -1   69.59    6.04
   3   7  -1   75.10    6.24
  -3   7   1   86.99    6.25
   3   7  -1   69.17    6.35
   3   7  -1   84.59    6.33
  -3   7   1   67.27    6.13
  -3  -7   1   76.94    5.97
  -3  -7   1   65.23    6.06
   3  -7  -1   73.83    6.17
   3  -7  -1   79.98    6.06
  -1   7  -1   61.85    4.95
  -1   7  -1   64.09    5.10
   1   7   1   66.67    5.23
   1   7   1   53.77    5.12
  -1   7  -1   63.82    5.02
   1   7   1   62.77    5.34
  -1   7  -1   58.96    5.36
   1   7   1   53.11    4.94
  -1  -7  -1   60.09    5.06
   1  -7   1   58.20    4.85
   1  -7   1   53.86    4.99
  -1  -7  -1   70.71    5.05
   1   7  -3    8.18    1.30
  -1   7   3    8.74    1.40
   1   7  -3   11.23    1.63
  -1   7   3    9.00    1.59
   1   7  -3   11.59    1.95
   1   7  -3   11.84    1.42
  -1   7   3    9.77    1.64
  -1   7   3    9.45    1.46
  -1  -7   3    9.91    1.43
  -1  -7   3   11.01    1.15
   1  -7  -3   11.62    1.61
  -3   7   5   10.73    1.60
  -3   7   5    9.70    1.62
   3   7  -5    8.76    1.38
   3   7  -5   11.77    2.02
  -3   7   5   11.57    1.50
   3   7  -5    8.24    1.34
  -3  -7   5   10.41    1.42
   3  -7  -5    7.50    1.34
  -5   7   7   28.19    2.75
   5   7  -7   21.56    2.65
   5   7  -7   20.50    2.17
  -5   7   7   23.04    2.33
  -5   7   7   23.17    2.43
   5   7  -7   17.23    2.10
  -5  -7   7   21.44    2.19
   5  -7  -7   17.15    2.47
   7   7  -9    4.17    0.94
   7   7  -9    5.05    1.44
  -7   7   9    3.84    1.16
  -7   7   9    6.50    1.13
  -7   7   9    3.52    1.34
   7  -7  -9    5.70    1.52
  -9   7  11   28.53    3.41
  -9   7  11   30.04    3.40
   9   7 -11   29.51    3.64
   9   7 -11   34.46    3.16
  -9   7  11   30.42    3.16
   9  -7 -11   33.94    3.32
   9  -7 -11   35.89    3.80
  -8   8   6    2.83    1.64
   8   8  -6    4.04    1.47
   8   8  -6    2.32    1.10
  -8   8   6    4.15    1.20
   8   8  -6    4.16    1.21
  -8   8   6    3.50    1.06
  -8   8   6    1.82    1.50
  -8  -8   6    4.96    1.12
   8  -8  -6    1.35    1.33
  -6   8   4    3.06    1.43
  -6   8   4    3.29    0.95
   6   8  -4    3.31    1.11
  -6   8   4    3.26    1.09
  -6   8   4    4.84    1.61
   6   8  -4    3.50    1.11
   6   8  -4    2.92    1.42
   6  -8  -4    3.80    1.34
  -6  -8   4    3.15    0.96
   4   8  -2    3.20    0.98
  -4   8   2    2.51    1.47
  -4   8   2    1.72    0.87
   4   8  -2    3.04    1.33
  -4   8   2    1.70    0.92
   4   8  -2   -0.25    0.93
  -4   8   2   -0.12    1.27
   4  -8  -2    2.85    1.06
  -4  -8   2    0.71    0.88
  -2   8   0    3.70    1.43
   2   8   0    2.26    1.30
  -2   8   0    2.35    0.82
  -2   8   0    2.85    0.94
   2   8   0    3.34    0.98
   2   8   0    2.25    0.99
   2  -8   0    2.88    1.04
  -2  -8   0    2.65    0.97
   0   8  -2    0.11    0.83
   0   8   2    1.98    1.31
   0   8  -2   -0.09    0.70
   0   8   2   -0.59    0.95
   0   8  -2    0.21    1.25
   0   8   2   -1.51    0.80
   0  -8  -2    0.79    1.02
   0  -8   2   -0.17    0.86
  -2   8   4    1.03    1.03
  -2   8   4    1.90    0.91
   2   8  -4    0.49    0.69
  -2   8   4    0.23    1.42
   2   8  -4   -0.96    1.29
   2   8  -4    2.12    0.90
  -2  -8   4    0.56    0.89
   2  -8  -4    1.17    1.16
  -4   8   6    2.30    1.21
   4   8  -6    2.87    0.92
   4   8  -6    4.19    1.16
  -4   8   6    4.90    1.66
  -4   8   6    2.95    1.10
   4   8  -6    3.87    1.56
  -4  -8   6    3.36    1.12
   4  -8  -6    3.58    1.35
  22   0 -19    2.04    1.47
  22   0 -19   -0.18    1.45
  22   0 -19    0.01    1.22
 -22   0  19   -0.51    0.67
  20   0 -17    0.49    1.26
 -20   0  17    0.27    0.58
  20   0 -17    1.54    0.99
  20   0 -17   -0.12    1.02
 -20   0  17    0.11    0.46
  20   0 -17   -0.11    1.03
 -18   0  15   -0.08    0.43
 -18   0  15    0.50    0.48
 -18   0  15    0.19    0.40
  18   0 -15   -0.65    0.89
  18   0 -15    0.57    0.86
  18   0 -15    0.26    0.67
  18   0 -15   -0.31    0.76
  16   0 -13   -0.64    1.20
  16   0 -13    0.40    0.60
  16   0 -13   -0.58    0.53
 -16   0  13   -0.57    0.36
 -16   0  13   -0.20    0.42
  16   0 -13   -0.75    0.63
 -16   0  13   -0.74    0.31
  16   0 -13    0.05    0.51
 -16   0  13    0.06    0.33
 -14   0  11    0.32    0.27
  14   0 -11    0.64    0.48
 -14   0  11   -0.14    0.26
  14   0 -11    0.04    0.59
  14   0 -11    0.55    0.51
  14   0 -11   -0.26    0.43
 -14   0  11   -0.05    0.31
  14   0 -11   -0.11    0.35
 -14   0  11   -0.22    0.31
  12   0  -9    0.01    0.35
 -12   0   9    0.09    0.29
  12   0  -9    0.21    0.31
  12   0  -9    0.23    0.35
 -12   0   9    0.33    0.23
 -12   0   9    0.01    0.10
 -12   0   9    0.05    0.25
  12   0  -9    0.04    0.37
  12   0  -9    0.28    0.35
  10   0  -7    0.41    0.25
 -10   0   7    0.19    0.20
 -10   0   7    0.11    0.10
  10   0  -7    0.15    0.26
  10   0  -7   -0.07    0.20
 -10   0   7   -0.28    0.16
 -10   0   7    0.03    0.19
  10   0  -7   -0.23    0.27
  10   0  -7    0.03    0.24
  -8   0   5    0.14    0.17
   8   0  -5    0.28    0.21
   8   0  -5   -0.01    0.15
  -8   0   5    0.04    0.08
  -8   0   5    0.08    0.14
   8   0  -5   -0.03    0.17
  -8   0   5    0.04    0.12
  -8   0   5    0.58    0.19
   8   0  -5    0.07    0.17
   8   0  -5    0.09    0.16
  -6   0   3   -0.01    0.07
  -6   0   3    0.00    0.13
   6   0  -3    0.19    0.12
   6   0  -3    0.04    0.10
   6   0  -3    0.02    0.11
   6   0  -3    0.13    0.12
  -6   0   3    0.12    0.11
  -6   0   3    0.03    0.11
   6   0  -3    0.03    0.08
   4   0  -1   -0.05    0.06
  -4   0   1   -0.01    0.06
   4   0  -1    0.06    0.07
   4   0  -1    0.22    0.07
  -4   0   1    0.11    0.07
  -4   0   1    0.10    0.08
  -4   0   1    0.16    0.08
  -4   0   1    0.08    0.08
   4   0  -1    0.11    0.08
   4   0  -1    0.05    0.08
   2   0   1    0.03    0.07
  -2   0  -1    0.11    0.05
  -2   0  -1    0.04    0.05
  -2   0  -1    0.11    0.06
   2   0   1    0.05    0.04
   2   0   1    0.02    0.05
  -2   0  -1    0.27    0.09
   2   0   1    0.03    0.08
  -2   0  -1    0.04    0.07
   0   0  -3    0.12    0.08
   0   0   3    0.16    0.08
   0   0   3   -0.02    0.10
   0   0   3    0.24    0.10
   0   0  -3    0.10    0.15
   0   0   3    0.10    0.05
   0   0  -3    0.21    0.07
   0   0   3    0.07    0.06
   0   0   3    0.13    0.08
   2   0  -5    0.34    0.17
   2   0  -5    0.00    0.16
   2   0  -5    0.02    0.11
  -2   0   5    0.08    0.13
  -2   0   5    0.07    0.08
   2   0  -5    0.26    0.20
  -2   0   5    0.36    0.14
  -2   0   5    0.19    0.10
  -2   0   5    0.37    0.19
  -4   0   7    0.42    0.23
  -4   0   7    0.04    0.16
   4   0  -7   -0.11    0.22
   4   0  -7    0.54    0.25
  -4   0   7    0.01    0.13
  -4   0   7    0.04    0.11
   4   0  -7   -0.03    0.31
  -4   0   7    0.12    0.13
   4   0  -7   -0.14    0.19
   6   0  -9   -0.10    0.38
  -6   0   9    0.17    0.17
   6   0  -9    0.42    0.31
  -6   0   9    0.14    0.26
  -6   0   9    0.07    0.21
   6   0  -9    0.49    0.33
  -6   0   9    0.02    0.14
   6   0  -9   -0.16    0.27
  -6   0   9    0.01    0.16
   8   0 -11    1.00    0.46
   8   0 -11    0.00    0.52
   8   0 -11    0.44    0.40
  -8   0  11    0.07    0.16
   8   0 -11   -0.10    0.49
  -8   0  11    0.00    0.20
  -8   0  11    0.05    0.20
  -8   0  11   -0.06    0.25
 -10   0  13    0.31    0.34
 -10   0  13    0.00    0.18
  10   0 -13   -0.46    0.56
 -10   0  13    0.47    0.27
  10   0 -13   -0.16    0.59
  10   0 -13    0.34    0.72
  10   0 -13    0.47    0.53
  12   0 -15   -0.15    0.75
 -12   0  15   -0.08    0.18
  12   0 -15   -0.52    0.72
 -12   0  15    0.08    0.28
  12   0 -15   -1.14    1.02
 -12   0  15    0.35    0.30
  12   0 -15   -0.03    1.08
  14   0 -17    0.66    1.10
  14   0 -17    0.27    0.98
  14   0 -17    1.40    1.29
 -14   0  17    0.08    0.29
  14   0 -17   -0.82    1.07
 -14   0  17    0.24    0.37
  16   0 -19    0.03    1.46
  16   0 -19   -1.40    1.85
  16   0 -19   -0.82    1.35
 -23   1  20    1.34    0.84
  23   1 -20    2.21    1.50
  23   1 -20    3.63    1.87
  23   1 -20    0.32    1.66
  23  -1 -20    2.84    1.74
  23  -1 -20    0.93    1.80
  23  -1 -20    4.72    2.01
 -21   1  18   25.59    2.62
 -21   1  18   31.92    2.50
  21   1 -18   28.23    3.04
  21   1 -18   27.23    3.40
  21   1 -18   24.27    3.35
  21  -1 -18   35.13    3.72
  21  -1 -18   28.35    3.26
  21  -1 -18   33.19    3.73
  19   1 -16  176.19   15.02
 -19   1  16  188.24   14.84
  19   1 -16  186.05   15.29
 -19   1  16  216.55   14.86
  19   1 -16  183.46   15.31
 -19   1  16  175.18   14.88
 -19  -1  16  181.84   14.83
 -19  -1  16  198.73   14.83
  19  -1 -16  184.10   15.14
  19  -1 -16  224.76   16.68
  19  -1 -16  227.24   16.31
 -19  -1  16  188.79   14.83
 -17   1  14   47.18    4.07
  17   1 -14   56.35    4.15
  17   1 -14   48.57    4.29
 -17   1  14   50.62    3.96
  17   1 -14   43.43    4.26
 -17   1  14   45.86    3.74
  17  -1 -14   47.47    4.42
  17  -1 -14   45.33    4.16
  17  -1 -14   47.85    4.32
  17  -1 -14   56.75    4.30
 -17  -1  14   46.91    3.89
  15   1 -12    1.93    0.66
 -15   1  12    3.53    0.41
 -15   1  12    2.77    0.50
 -15   1  12    4.13    0.65
  15   1 -12    1.93    0.66
  15   1 -12    4.09    0.97
 -15  -1  12    3.81    0.52
  15  -1 -12    2.74    0.69
  15  -1 -12    4.03    0.90
 -15  -1  12    3.73    0.62
 -15  -1  12    2.47    0.47
  15  -1 -12    2.46    0.74
  15  -1 -12    3.28    0.82
  15  -1 -12    3.76    0.82
 -13   1  10   43.27    3.07
 -13   1  10   41.23    3.28
  13   1 -10   38.74    3.37
  13   1 -10   43.49    3.22
 -13   1  10   42.27    3.15
  13   1 -10   37.74    3.21
  13   1 -10   36.24    3.33
 -13   1  10   39.97    3.18
 -13  -1  10   36.91    3.13
  13  -1 -10   37.77    3.32
  13  -1 -10   37.29    3.29
 -13  -1  10   40.47    3.17
  13  -1 -10   34.21    3.24
 -13  -1  10   35.31    3.23
 -13  -1  10   41.22    3.11
  13  -1 -10   35.33    3.40
  13  -1 -10   42.97    3.36
  11   1  -8   69.16    5.18
  11   1  -8   64.68    5.06
 -11   1   8   64.68    5.04
  11   1  -8   58.77    5.02
  11   1  -8   57.50    5.13
 -11   1   8   72.17    4.98
 -11   1   8   72.59    5.15
  11  -1  -8   54.57    5.09
  11  -1  -8   60.54    5.19
  11  -1  -8   72.94    5.14
 -11  -1   8   55.18    4.96
 -11  -1   8   69.92    5.12
 -11  -1   8   68.61    5.06
  11  -1  -8   61.34    5.08
  11  -1  -8   63.13    5.11
   9   1  -6  216.20   17.43
   9   1  -6  223.95   17.27
  -9   1   6  224.99   17.32
  -9   1   6  262.14   17.46
   9   1  -6  229.96   17.42
   9   1  -6  233.85   17.34
  -9   1   6  247.75   17.38
  -9   1   6  219.95   17.35
   9   1  -6  221.41   17.36
  -9   1   6  235.86   17.35
  -9  -1   6  233.74   17.39
  -9  -1   6  256.76   17.44
   9  -1  -6  228.83   17.40
  -9  -1   6  206.77   17.30
   9  -1  -6  195.24   17.36
   9  -1  -6  194.83   17.44
  -9  -1   6  232.03   17.34
   9  -1  -6  245.38   17.42
   9  -1  -6  204.54   17.38
   7   1  -4  511.91   37.21
   7   1  -4  424.29   37.18
  -7   1   4  504.82   37.22
  -7   1   4  524.95   37.14
   7   1  -4  534.23   37.10
  -7   1   4  459.95   37.13
  -7   1   4  503.30   37.14
   7   1  -4  524.65   37.19
   7   1  -4  454.06   37.14
  -7   1   4  492.20   37.13
   7   1  -4  488.56   37.13
  -7   1   4  485.50   37.15
  -7  -1   4  497.29   37.19
  -7  -1   4  524.17   37.14
   7  -1  -4  501.81   37.14
   7  -1  -4  445.18   37.14
  -7  -1   4  503.40   37.15
   7  -1  -4  422.82   37.14
   7  -1  -4  504.78   37.18
   7  -1  -4  451.59   37.20
  -3   1   0   98.39    7.28
   3   1   0   99.60    7.30
  -3   1   0   94.01    7.31
  -3   1   0   88.60    7.30
   3   1   0  101.38    7.29
   3   1   0   89.88    7.32
  -3   1   0  105.84    7.25
  -3   1   0   93.26    7.27
   3   1   0  103.70    7.34
  -3  -1   0  102.43    7.34
  -3  -1   0   91.33    7.36
   3  -1   0   98.32    7.29
   3  -1   0   96.81    7.28
   3  -1   0   80.88    7.32
  -3  -1   0  101.03    7.29
  -3  -1   0   91.59    7.31
  -3  -1   0   97.45    7.27
   3  -1   0   90.82    7.30
  -3  -1   0   82.16    7.29
   3  -1   0   97.22    7.28
   1   1   2  313.79   24.88
  -1   1  -2  325.71   24.89
  -1   1  -2  337.03   24.86
   1   1   2  341.59   24.85
   1   1   2  327.77   24.90
   1   1   2  320.95   24.88
   1   1   2  315.95   24.85
   1   1   2  316.46   24.88
  -1  -1  -2  343.14   24.92
  -1  -1  -2  347.41   24.86
  -1  -1  -2  326.05   24.90
  -1  -1  -2  320.84   24.88
  -1  -1  -2  328.04   24.85
  -1  -1  -2  306.08   24.88
  -1   1   4  148.03   11.75
   1   1  -4  132.48   11.70
   1   1  -4  160.99   11.82
  -1   1   4  160.57   11.71
   1   1  -4  151.34   11.75
  -1   1   4  155.76   11.75
  -1   1   4  160.78   11.72
  -1   1   4  156.23   11.73
   1   1  -4  155.05   11.71
   1  -1  -4  146.94   11.78
   1  -1  -4  152.02   11.73
   1  -1  -4  156.79   11.73
   1  -1  -4  155.97   11.82
   1  -1  -4  137.86   11.73
  -1  -1   4  160.62   11.68
   1  -1  -4  162.04   11.78
  -3   1   6  569.82   41.03
  -3   1   6  539.32   41.06
   3   1  -6  493.77   40.96
   3   1  -6  565.70   40.99
   3   1  -6  572.99   41.00
  -3   1   6  612.05   41.10
   3   1  -6  579.15   41.18
  -3   1   6  449.82   40.99
  -3   1   6  605.23   41.01
   3  -1  -6  540.32   41.08
   3  -1  -6  498.22   41.11
  -3  -1   6  547.60   41.01
   3  -1  -6  504.32   41.05
   3  -1  -6  521.74   41.00
  -3  -1   6  485.70   41.00
   5   1  -8  154.52   11.94
   5   1  -8  138.89   11.94
  -5   1   8  164.15   11.95
   5   1  -8  163.80   12.17
  -5   1   8  147.81   11.89
  -5   1   8  174.57   11.93
   5   1  -8  135.71   12.03
  -5   1   8  174.48   12.01
   5  -1  -8  151.46   12.15
  -5  -1   8  164.99   11.96
   5  -1  -8  145.10   12.10
  -5  -1   8  164.06   11.89
   5  -1  -8  143.98   12.00
   5  -1  -8  156.27   12.03
   7   1 -10   84.80    8.04
   7   1 -10  102.37    7.94
  -7   1  10  115.58    7.98
  -7   1  10   91.81    7.82
  -7   1  10  102.06    8.00
   7   1 -10   91.43    8.16
  -7   1  10  102.28    7.90
  -7   1  10  119.19    7.89
   7   1 -10   98.13    7.92
  -7  -1  10  106.45    7.80
  -7  -1  10  118.46    7.95
   7  -1 -10  102.43    8.03
   7  -1 -10   89.69    8.12
  -7  -1  10  107.24    7.85
   7  -1 -10   99.83    8.02
   7  -1 -10  101.13    8.21
  -7  -1  10  102.58    7.80
  -9   1  12  178.14   12.40
   9   1 -12  159.44   12.80
   9   1 -12  150.36   12.48
  -9   1  12  158.82   12.41
  -9   1  12  185.25   12.58
   9   1 -12  155.69   12.48
  -9   1  12  172.79   12.53
   9  -1 -12  140.59   12.54
  -9  -1  12  171.29   12.31
   9  -1 -12  165.75   12.85
  -9  -1  12  157.47   12.32
   9  -1 -12  142.92   12.74
   9  -1 -12  157.41   12.59
  -9  -1  12  162.98   12.47
  11   1 -14   31.03    3.35
  11   1 -14   34.67    3.12
 -11   1  14   41.62    2.87
 -11   1  14   35.05    3.08
 -11   1  14   40.13    2.92
 -11   1  14   37.67    2.93
  11  -1 -14   35.71    3.29
 -11  -1  14   33.04    2.80
 -11  -1  14   35.56    2.80
  11  -1 -14   40.85    3.35
  11  -1 -14   32.86    3.60
  11  -1 -14   32.17    3.48
  13   1 -16    4.50    1.16
 -13   1  16    4.67    0.58
  13   1 -16    5.52    1.48
  13   1 -16    4.72    1.04
 -13   1  16    5.24    0.82
  13   1 -16    5.60    1.06
 -13   1  16    5.73    0.79
  13  -1 -16    5.44    1.57
  13  -1 -16    5.08    1.47
  13  -1 -16    7.19    1.31
  15   1 -18   19.78    3.10
  15   1 -18   15.67    2.70
 -15   1  18   13.10    1.42
  15   1 -18   15.66    2.25
  15  -1 -18   15.99    2.14
  15  -1 -18   14.79    2.53
  15  -1 -18   17.33    2.97
  17   1 -20   83.76    7.67
  17   1 -20   78.86    7.99
  17   1 -20  100.56    8.50
  17  -1 -20  100.99    8.57
  17  -1 -20   84.76    8.33
  22   2 -19    1.18    1.50
 -22   2  19    0.40    0.84
  22   2 -19    0.52    1.18
  22   2 -19   -0.29    1.40
  22  -2 -19    0.14    1.52
  22  -2 -19    2.01    1.87
  22  -2 -19    4.13    2.02
  20   2 -17    0.06    0.97
 -20   2  17    0.62    0.73
 -20   2  17    0.47    0.51
  20   2 -17   -1.40    0.84
  20   2 -17   -0.05    1.07
  20  -2 -17    1.53    1.11
  20  -2 -17    1.85    1.42
  20  -2 -17    2.19    1.37
  18   2 -15    3.15    1.07
 -18   2  15    5.27    0.96
  18   2 -15    4.91    1.09
 -18   2  15    6.22    1.06
  18   2 -15    5.14    1.03
 -18   2  15    6.42    1.06
  18   2 -15    4.50    1.12
 -18   2  15    6.84    0.71
 -18  -2  15    4.81    0.69
 -18  -2  15    7.04    0.85
  18  -2 -15    5.52    1.38
  18  -2 -15    4.09    1.05
  18  -2 -15    5.99    1.34
 -16   2  13   20.84    1.59
  16   2 -13   18.78    2.24
 -16   2  13   20.99    1.79
 -16   2  13   19.06    1.90
  16   2 -13   20.58    1.78
  16   2 -13   16.66    2.08
 -16   2  13   21.10    1.83
  16   2 -13   16.73    1.82
  16   2 -13   19.42    2.45
  16   2 -13   17.97    2.14
  16  -2 -13   18.86    2.24
 -16  -2  13   18.49    1.68
 -16  -2  13   15.29    1.83
  16  -2 -13   18.50    2.20
  16  -2 -13   15.56    2.02
  16  -2 -13   19.60    2.32
 -16  -2  13   19.98    1.59
 -16  -2  13   17.52    1.63
  16  -2 -13   16.18    2.12
  14   2 -11   93.89    6.63
 -14   2  11   91.32    6.54
  14   2 -11   67.84    6.54
 -14   2  11   90.23    6.45
  14   2 -11   80.83    6.36
 -14   2  11   84.68    6.38
 -14   2  11   82.38    6.44
 -14   2  11   81.11    6.42
  14   2 -11   80.13    6.66
  14   2 -11   67.73    6.41
 -14  -2  11   74.16    6.33
 -14  -2  11   81.56    6.48
  14  -2 -11   85.64    6.58
  14  -2 -11   72.27    6.56
  14  -2 -11   72.97    6.50
 -14  -2  11   92.36    6.29
  14  -2 -11   77.98    6.60
 -14  -2  11   88.94    6.40
  14  -2 -11   81.79    6.73
  12   2  -9   25.58    2.30
  12   2  -9   24.46    2.18
  12   2  -9   23.69    2.29
 -12   2   9   30.65    2.33
 -12   2   9   26.51    2.14
  12   2  -9   27.61    2.39
 -12   2   9   26.30    2.22
  12  -2  -9   22.94    2.29
  12  -2  -9   31.39    2.38
  12  -2  -9   30.94    2.32
 -12  -2   9   25.39    2.22
 -12  -2   9   26.86    2.12
 -12  -2   9   26.46    2.27
  12  -2  -9   20.44    2.37
  12  -2  -9   21.03    2.23
  10   2  -7    6.32    0.75
  10   2  -7    4.72    0.62
 -10   2   7    5.48    0.59
  10   2  -7    5.21    0.77
 -10   2   7    5.10    0.56
  10   2  -7    4.69    0.70
 -10   2   7    5.39    0.68
  10   2  -7    4.78    0.69
 -10   2   7    5.10    0.72
 -10  -2   7    4.39    0.64
  10  -2  -7    5.83    0.68
  10  -2  -7    4.95    0.77
  10  -2  -7    3.85    0.66
 -10  -2   7    4.78    0.54
 -10  -2   7    4.36    0.61
 -10  -2   7    4.22    0.45
  10  -2  -7    5.33    0.66
  10  -2  -7    4.69    0.80
  -8   2   5    7.61    0.65
  -8   2   5    6.05    0.71
  -8   2   5    6.67    0.73
   8   2  -5    7.43    0.73
   8   2  -5    5.39    0.71
   8   2  -5    5.75    0.65
   8   2  -5    5.45    0.74
   8   2  -5    6.57    0.67
  -8  -2   5    6.59    0.69
   8  -2  -5    6.03    0.67
  -8  -2   5    6.28    0.54
  -8  -2   5    7.63    0.63
  -8  -2   5    5.68    0.67
   8  -2  -5    6.62    0.66
   8  -2  -5    6.29    0.69
   8  -2  -5    5.81    0.76
  -8  -2   5    6.16    0.70
   8  -2  -5    6.56    0.76
   6   2  -3    0.70    0.22
  -6   2   3    0.86    0.19
   6   2  -3    0.34    0.20
  -6   2   3    0.58    0.15
   6   2  -3    0.34    0.22
  -6   2   3    0.35    0.17
   6   2  -3    0.28    0.17
   6   2  -3    0.44    0.17
   6  -2  -3    0.37    0.15
   6  -2  -3    0.69    0.20
   6  -2  -3    0.23    0.21
   6  -2  -3    0.53    0.17
  -6  -2   3    0.40    0.20
  -6  -2   3    0.68    0.17
  -6  -2   3    1.04    0.22
   6  -2  -3    0.39    0.19
  -6  -2   3    0.88    0.20
  -4   2   1   36.09    2.55
  -4   2   1   34.61    2.51
   4   2  -1   28.34    2.51
  -4   2   1   28.99    2.53
  -4   2   1   32.68    2.47
   4   2  -1   31.13    2.53
  -4   2   1   35.71    2.50
   4   2  -1   29.03    2.57
   4   2  -1   35.20    2.62
   4   2  -1   30.89    2.52
   4  -2  -1   30.45    2.53
  -4  -2   1   35.80    2.52
  -4  -2   1   33.35    2.52
   4  -2  -1   31.82    2.46
   4  -2  -1   31.86    2.54
  -4  -2   1   27.73    2.58
   4  -2  -1   34.53    2.53
  -4  -2   1   29.46    2.51
  -4  -2   1   30.48    2.55
  -2   2  -1   61.78    4.25
  -2   2  -1   56.83    4.37
   2   2   1   55.76    4.34
  -2   2  -1   64.33    4.30
  -2   2  -1   60.16    4.33
   2   2   1   55.86    4.30
   2   2   1   57.08    4.37
   2   2   1   52.34    4.36
  -2   2  -1   55.08    4.30
  -2   2  -1   51.92    4.26
   2   2   1   51.68    4.27
  -2  -2  -1   59.62    4.37
   2  -2   1   55.41    4.28
   2  -2   1   56.03    4.30
  -2  -2  -1   51.51    4.31
  -2  -2  -1   50.81    4.27
  -2  -2  -1   49.30    4.35
  -2  -2  -1   55.34    4.30
  -2  -2  -1   51.29    4.33
   0   2   3  144.64   10.98
   0   2  -3  128.36   10.90
   0   2  -3  146.02   10.95
   0   2   3  132.08   10.92
   0   2   3  142.76   10.97
   0   2   3  152.43   10.93
   0   2  -3  150.38   10.97
   0   2   3  152.03   11.01
   0   2  -3  137.19   10.87
   0   2   3  139.88   10.97
   0   2  -3  163.87   10.95
   0  -2  -3  136.94   10.94
   0  -2  -3  143.23   10.93
   0  -2   3  149.65   10.94
   0  -2  -3  137.64   11.02
   0  -2  -3  139.82   10.98
   0  -2  -3  135.29   10.97
   0  -2  -3  135.56   10.94
  -2   2   5  166.70   12.95
  -2   2   5  173.66   12.94
  -2   2   5  154.43   12.95
   2   2  -5  160.22   12.91
  -2   2   5  174.97   12.90
   2   2  -5  177.26   12.82
  -2   2   5  179.13   12.92
   2   2  -5  167.44   12.88
   2   2  -5  186.74   12.97
   2   2  -5  178.54   12.89
  -2   2   5  171.33   12.98
   2  -2  -5  165.31   12.94
   2  -2  -5  161.10   13.03
   2  -2  -5  154.32   12.93
   2  -2  -5  160.10   12.97
   2  -2  -5  164.03   13.00
   4   2  -7    0.65    0.21
   4   2  -7    0.65    0.26
   4   2  -7    0.89    0.39
   4   2  -7    0.91    0.28
  -4   2   7    0.53    0.26
  -4   2   7    0.36    0.24
   4   2  -7    0.61    0.41
  -4   2   7    0.41    0.26
  -4   2   7    0.42    0.21
  -4  -2   7    0.64    0.17
   4  -2  -7    0.24    0.31
   4  -2  -7    1.15    0.38
   4  -2  -7    0.30    0.25
   4  -2  -7    0.70    0.40
   4  -2  -7    0.32    0.39
  -6   2   9   13.91    1.21
  -6   2   9   13.69    1.25
   6   2  -9   14.19    1.20
  -6   2   9   11.24    1.20
   6   2  -9   16.27    1.21
  -6   2   9   15.44    1.35
   6   2  -9   15.83    1.57
   6   2  -9   13.34    1.44
   6   2  -9   11.35    1.31
   6   2  -9   13.67    1.16
  -6   2   9   13.81    1.31
   6  -2  -9   12.45    1.54
   6  -2  -9   14.07    1.48
  -6  -2   9   14.93    1.20
   6  -2  -9   10.68    1.35
   6  -2  -9   14.06    1.53
  -8   2  11   16.25    1.26
   8   2 -11   14.52    1.65
  -8   2  11   12.98    1.35
   8   2 -11   13.66    1.30
  -8   2  11   13.90    1.23
  -8   2  11   12.65    1.28
   8   2 -11   14.70    1.73
   8   2 -11   11.14    1.42
  -8   2  11   14.70    1.42
   8   2 -11   13.10    1.26
   8  -2 -11   16.81    1.58
   8  -2 -11   14.07    1.61
   8  -2 -11   15.32    1.78
  -8  -2  11   11.75    1.24
   8  -2 -11   13.30    1.73
  10   2 -13   34.27    3.24
 -10   2  13   37.03    2.68
 -10   2  13   33.27    2.82
 -10   2  13   29.28    2.68
 -10   2  13   31.55    2.84
  10   2 -13   33.84    2.71
 -10   2  13   33.47    2.60
  10   2 -13   29.64    2.77
  10  -2 -13   27.33    3.21
  10  -2 -13   32.88    3.05
  10  -2 -13   32.11    3.29
  10  -2 -13   33.26    3.09
 -12   2  15    8.06    1.08
  12   2 -15    8.28    1.39
 -12   2  15    9.77    1.08
  12   2 -15    9.07    1.29
 -12   2  15    8.38    0.85
  12   2 -15   10.79    1.79
  12   2 -15    8.27    1.30
  12  -2 -15   12.65    2.62
  12  -2 -15   10.28    1.53
  12  -2 -15   10.71    1.87
  14   2 -17    7.48    1.50
  14   2 -17    7.08    1.33
  14   2 -17    9.20    1.98
 -14   2  17    7.80    0.91
 -14   2  17    8.31    1.10
  14  -2 -17    8.90    2.01
  14  -2 -17   11.52    1.84
  14  -2 -17    9.46    1.98
  16   2 -19   10.32    2.05
 -16   2  19   11.50    1.33
  16   2 -19   11.61    2.43
  16   2 -19    9.92    1.82
  16  -2 -19    9.26    2.61
  16  -2 -19   18.81    3.05
  16  -2 -19   16.35    2.36
 -21   3  18   19.32    2.14
  21   3 -18   16.30    2.72
  21   3 -18   17.51    2.39
  21   3 -18   16.16    3.08
 -21   3  18   16.35    1.87
  21  -3 -18   23.45    3.52
  21  -3 -18   21.36    3.26
  21  -3 -18   17.44    2.90
  19   3 -16   65.47    6.36
  19   3 -16   83.97    6.83
 -19   3  16   74.44    6.28
  19   3 -16   71.02    6.65
 -19   3  16   75.62    6.23
  19  -3 -16   82.63    6.72
  19  -3 -16   95.19    7.29
  19  -3 -16   81.78    6.94
 -17   3  14   19.79    2.29
 -17   3  14   26.04    2.28
  17   3 -14   20.84    2.67
 -17   3  14   21.64    2.21
  17   3 -14   21.73    2.53
 -17   3  14   23.91    2.21
 -17  -3  14   27.26    2.11
  17  -3 -14   21.98    2.51
 -17  -3  14   21.33    1.95
  17  -3 -14   26.08    2.90
  17  -3 -14   25.49    2.77
  15   3 -12    0.37    0.87
  15   3 -12    0.67    0.58
  15   3 -12    1.67    1.20
 -15   3  12    0.74    0.59
 -15   3  12    0.30    0.52
  15   3 -12    0.51    0.50
 -15   3  12    0.11    0.50
  15  -3 -12    1.22    0.79
  15  -3 -12    1.24    0.72
 -15  -3  12   -0.14    0.40
  15  -3 -12    1.48    0.74
  15  -3 -12    1.54    0.87
  15  -3 -12    0.71    1.29
 -15  -3  12   -0.03    0.30
  13   3 -10   31.15    2.53
  13   3 -10   27.89    2.30
 -13   3  10   30.51    2.57
 -13   3  10   28.96    2.49
 -13   3  10   31.28    2.64
  13   3 -10   26.52    2.60
  13   3 -10   32.21    2.86
 -13   3  10   35.40    3.24
  13   3 -10   29.88    2.69
  13   3 -10   25.62    2.63
 -13  -3  10   27.89    2.38
  13  -3 -10   28.56    2.70
 -13  -3  10   29.20    2.53
  13  -3 -10   28.84    2.82
  13  -3 -10   30.70    2.64
  13  -3 -10   34.20    2.81
 -13  -3  10   29.62    2.52
  13  -3 -10   29.13    2.63
  11   3  -8  133.94   10.84
  11   3  -8  137.37   10.88
  11   3  -8  135.53   10.73
 -11   3   8  150.33   10.82
 -11   3   8  141.54   10.77
  11   3  -8  118.20   10.80
  11   3  -8  122.96   10.82
 -11   3   8  146.02   10.70
  11  -3  -8  153.50   10.96
  11  -3  -8  126.47   10.80
  11  -3  -8  139.87   10.77
 -11  -3   8  156.86   10.78
 -11  -3   8  147.93   10.67
  11  -3  -8  144.02   10.87
  11  -3  -8  125.32   10.75
 -11  -3   8  140.03   10.77
   9   3  -6   26.23    2.31
   9   3  -6   24.95    2.39
   9   3  -6   27.78    2.36
  -9   3   6   31.30    2.30
   9   3  -6   30.62    2.39
  -9   3   6   27.19    2.36
   9   3  -6   24.51    2.42
  -9  -3   6   30.51    2.34
   9  -3  -6   23.15    2.30
   9  -3  -6   27.11    2.59
   9  -3  -6   27.60    2.28
  -9  -3   6   30.22    2.25
   9  -3  -6   30.36    2.44
  -9  -3   6   31.50    2.42
  -9  -3   6   27.58    2.28
   9  -3  -6   27.29    2.37
  -7   3   4   73.37    5.80
   7   3  -4   75.13    5.83
   7   3  -4   75.71    5.77
  -7   3   4   83.22    5.77
   7   3  -4   79.62    5.90
   7   3  -4   67.82    5.82
  -7  -3   4   77.79    5.79
   7  -3  -4   66.40    5.80
  -7  -3   4   83.13    5.88
   7  -3  -4   73.32    5.73
   7  -3  -4   67.60    5.77
   7  -3  -4   61.55    5.68
  -7  -3   4   74.83    5.74
  -7  -3   4   79.93    5.75
  -7  -3   4   74.38    5.72
  -7  -3   4   70.50    5.67
   5   3  -2  477.51   38.27
  -5   3   2  513.05   38.22
   5   3  -2  520.67   38.20
   5   3  -2  495.09   38.22
   5   3  -2  491.85   38.32
  -5   3   2  478.80   38.23
  -5   3   2  481.68   38.33
  -5   3   2  503.77   38.24
  -5   3   2  531.83   38.19
  -5  -3   2  487.18   38.18
  -5  -3   2  526.45   38.18
   5  -3  -2  487.26   38.23
  -5  -3   2  510.07   38.20
   5  -3  -2  554.60   38.25
   5  -3  -2  501.07   38.15
  -5  -3   2  464.50   38.19
   3   3   0   85.21    6.07
  -3   3   0   66.50    5.94
   3   3   0   72.13    6.00
  -3   3   0   80.00    5.90
  -3   3   0   75.42    5.94
  -3   3   0   80.69    5.97
  -3   3   0   82.00    5.97
   3   3   0   74.14    5.90
   3   3   0   71.61    5.94
  -3   3   0   76.55    6.06
   3   3   0   76.62    5.94
   3  -3   0   69.54    5.92
  -3  -3   0   75.83    5.94
   3  -3   0   80.07    5.97
  -3  -3   0   76.74    5.99
  -3  -3   0   82.75    5.91
  -3  -3   0   77.59    5.95
  -1   3  -2   29.13    2.24
   1   3   2   28.66    2.37
   1   3   2   28.75    2.33
   1   3   2   28.94    2.34
   1   3   2   24.35    2.42
  -1   3  -2   30.09    2.23
   1   3   2   27.06    2.26
  -1   3  -2   27.47    2.26
   1   3   2   29.12    2.28
  -1   3  -2   29.10    2.37
  -1  -3  -2   29.44    2.30
  -1  -3  -2   26.42    2.22
  -1  -3  -2   27.63    2.28
  -1  -3  -2   31.08    2.41
   1  -3   2   27.69    2.21
  -1  -3  -2   22.94    2.29
  -1   3   4   48.89    3.71
   1   3  -4   48.72    3.77
  -1   3   4   45.45    3.71
  -1   3   4   44.23    3.78
   1   3  -4   45.14    3.61
  -1   3   4   46.71    3.77
   1   3  -4   48.52    3.66
  -1   3   4   52.01    3.80
   1   3  -4   51.53    3.73
   1   3  -4   52.29    3.80
  -1   3   4   47.79    3.80
  -1  -3   4   42.59    3.73
   1  -3  -4   40.45    3.77
   1  -3  -4   44.07    3.83
  -1  -3   4   45.04    3.71
   3   3  -6  188.57   13.28
   3   3  -6  165.93   13.25
  -3   3   6  181.46   13.38
  -3   3   6  160.01   13.33
  -3   3   6  180.02   13.28
  -3   3   6  172.27   13.30
  -3   3   6  170.22   13.36
   3   3  -6  192.09   13.34
  -3   3   6  171.34   13.34
   3   3  -6  174.49   13.36
  -3  -3   6  172.91   13.30
  -3  -3   6  180.26   13.19
   3  -3  -6  157.48   13.43
   3  -3  -6  174.18   13.40
   3  -3  -6  161.65   13.31
   3  -3  -6  167.14   13.44
   3  -3  -6  174.15   13.43
   3  -3  -6  167.23   13.28
   5   3  -8  102.65    6.93
  -5   3   8   85.86    6.99
  -5   3   8   95.36    7.03
   5   3  -8   81.20    6.95
  -5   3   8   84.66    7.03
  -5   3   8   91.34    6.98
   5   3  -8   82.47    6.83
   5   3  -8   94.68    6.89
  -5   3   8   95.69    6.95
   5   3  -8   86.55    6.85
  -5  -3   8   82.48    6.86
   5  -3  -8   87.81    7.04
   5  -3  -8   91.82    7.02
   5  -3  -8   90.19    7.12
  -5  -3   8   89.43    6.94
   5  -3  -8   87.33    7.17
   5  -3  -8   89.43    7.19
   7   3 -10   26.38    2.75
  -7   3  10   29.81    2.48
   7   3 -10   31.03    2.41
   7   3 -10   25.45    2.48
   7   3 -10   32.67    2.33
   7   3 -10   26.94    2.25
  -7   3  10   26.48    2.41
  -7   3  10   31.88    2.40
  -7   3  10   27.10    2.48
   7   3 -10   24.65    2.25
  -7   3  10   27.99    2.42
   7   3 -10   30.47    2.35
  -7  -3  10   27.01    2.31
   7  -3 -10   27.67    2.55
  -7  -3  10   32.01    2.34
   7  -3 -10   30.26    2.70
   7  -3 -10   32.10    2.81
   7  -3 -10   25.56    2.74
   9   3 -12   47.50    3.74
   9   3 -12   45.97    3.70
   9   3 -12   46.03    3.61
  -9   3  12   44.97    3.83
   9   3 -12   38.03    3.85
  -9   3  12   46.81    3.77
   9   3 -12   45.51    3.60
  -9   3  12   50.92    3.71
  -9   3  12   43.14    3.83
   9   3 -12   49.77    4.23
  -9   3  12   43.64    3.77
   9  -3 -12   42.04    3.98
   9  -3 -12   51.72    4.32
  -9  -3  12   47.54    3.69
   9  -3 -12   47.84    4.20
   9  -3 -12   48.87    4.31
  11   3 -14   52.67    4.52
 -11   3  14   47.07    4.38
  11   3 -14   63.10    5.11
  11   3 -14   55.06    4.35
  11  -3 -14   52.64    4.81
  11  -3 -14   64.57    5.26
  11  -3 -14   59.91    5.29
  13   3 -16    0.49    1.19
 -13   3  16    0.10    0.39
 -13   3  16    0.29    0.51
  13   3 -16    0.37    0.84
  13   3 -16    0.98    0.86
  13  -3 -16   -0.43    1.32
  13  -3 -16    0.46    1.15
  13  -3 -16    2.16    1.59
  15   3 -18    2.71    1.15
  15   3 -18    3.02    1.31
  15   3 -18    4.34    1.84
 -15   3  18    2.37    0.71
  15  -3 -18    4.80    2.20
  15  -3 -18    6.74    1.95
  15  -3 -18    8.04    2.30
 -20   4  17    0.72    0.79
 -20   4  17    0.48    1.00
  20   4 -17    0.12    1.44
  20   4 -17   -1.28    1.04
  20   4 -17   -0.56    1.29
  20  -4 -17    3.39    1.88
  20  -4 -17    3.37    1.59
  20  -4 -17    0.56    1.99
  18   4 -15   14.76    2.39
  18   4 -15   14.28    1.95
  18   4 -15   16.53    2.28
 -18   4  15   16.18    1.92
  18  -4 -15   17.60    3.10
  18  -4 -15   17.12    2.73
  18  -4 -15   16.13    2.16
  16   4 -13   33.30    3.47
 -16   4  13   38.23    3.27
 -16   4  13   40.14    3.29
 -16   4  13   38.35    3.39
  16   4 -13   31.53    3.38
 -16   4  13   35.85    3.16
 -16  -4  13   34.74    3.16
 -16  -4  13   37.34    2.90
  16  -4 -13   30.37    3.57
  16  -4 -13   39.64    3.47
  16  -4 -13   38.41    3.82
  16  -4 -13   40.94    3.57
  14   4 -11   54.72    5.25
  14   4 -11   60.68    4.78
 -14   4  11   58.80    4.95
 -14   4  11   68.26    5.41
 -14   4  11   58.78    5.09
  14   4 -11   60.22    4.99
 -14   4  11   72.97    5.14
  14   4 -11   59.02    5.13
  14  -4 -11   60.52    5.38
  14  -4 -11   63.19    5.24
  14  -4 -11   58.63    5.09
 -14  -4  11   64.48    4.81
 -14  -4  11   59.67    5.00
  14  -4 -11   62.04    5.08
 -12   4   9  100.32    7.29
  12   4  -9   87.65    7.29
  12   4  -9   96.66    7.32
 -12   4   9   95.33    7.23
 -12   4   9   92.71    7.12
 -12   4   9   79.09    7.12
 -12   4   9   90.31    7.31
  12   4  -9   88.50    7.16
  12   4  -9   86.08    7.29
  12  -4  -9   94.45    7.43
 -12  -4   9   95.57    7.03
  12  -4  -9   94.71    7.21
  12  -4  -9   84.41    7.13
  12  -4  -9   88.96    7.30
  10   4  -7   45.74    3.91
 -10   4   7   46.29    3.97
 -10   4   7   50.20    3.89
 -10   4   7   47.27    3.75
  10   4  -7   45.84    3.86
 -10   4   7   51.89    3.88
  10   4  -7   46.06    3.96
  10   4  -7   43.78    3.79
 -10   4   7   49.16    3.80
 -10  -4   7   43.92    3.74
  10  -4  -7   52.11    3.81
  10  -4  -7   49.67    3.97
 -10  -4   7   47.46    3.89
  10  -4  -7   44.31    3.71
  10  -4  -7   49.32    3.99
 -10  -4   7   42.90    3.68
 -10  -4   7   42.46    3.77
  -8   4   5    1.33    0.55
  -8   4   5    1.08    0.51
   8   4  -5    1.40    0.46
   8   4  -5    0.97    0.47
   8   4  -5    2.22    0.51
  -8   4   5    1.64    0.37
  -8   4   5    2.18    0.45
  -8   4   5    1.62    0.46
   8   4  -5    1.48    0.39
  -8  -4   5    1.62    0.55
   8  -4  -5    1.61    0.36
  -8  -4   5    1.78    0.36
  -8  -4   5    2.54    0.43
   8  -4  -5    2.37    0.59
   8  -4  -5    1.42    0.26
   8  -4  -5    1.76    0.52
  -8  -4   5    1.63    0.25
  -8  -4   5    0.85    0.37
   8  -4  -5    1.37    0.45
   8  -4  -5    1.07    0.43
  -6   4   3   16.55    1.70
   6   4  -3   19.09    1.81
  -6   4   3   18.97    1.61
   6   4  -3   15.55    1.71
   6   4  -3   19.49    1.69
  -6   4   3   18.88    1.68
   6   4  -3   21.80    1.62
  -6   4   3   18.87    1.66
   6   4  -3   19.29    1.63
  -6   4   3   16.00    1.82
  -6  -4   3   18.92    1.55
  -6  -4   3   22.02    1.88
  -6  -4   3   19.70    1.60
   6  -4  -3   20.09    1.72
  -6  -4   3   18.62    1.58
  -6  -4   3   18.28    1.62
   6  -4  -3   18.09    1.71
  -4   4   1  125.28    9.52
  -4   4   1  104.52    9.50
  -4   4   1  123.86    9.45
  -4   4   1  128.62    9.53
  -4   4   1  125.53    9.51
   4   4  -1  116.48    9.57
   4   4  -1  116.10    9.42
   4   4  -1  119.15    9.48
  -4   4   1  131.36    9.67
   4   4  -1  126.28    9.64
   4   4  -1  136.85    9.66
   4   4  -1  126.20    9.49
  -4  -4   1  114.38    9.52
   4  -4  -1  121.46    9.52
  -4  -4   1  126.13    9.43
  -4  -4   1  123.43    9.53
  -4  -4   1  128.89    9.47
  -4  -4   1  116.35    9.49
   2   4   1   42.86    3.63
   2   4   1   48.85    3.57
  -2   4  -1   44.97    3.59
   2   4   1   46.29    3.71
  -2   4  -1   37.29    3.55
  -2   4  -1   44.70    3.55
   2   4   1   44.80    3.55
   2   4   1   46.38    3.48
   2   4   1   49.99    3.72
   2   4   1   45.13    3.65
  -2   4  -1   47.90    3.56
  -2   4  -1   36.50    3.66
  -2   4  -1   47.71    3.49
  -2  -4  -1   42.50    3.57
  -2  -4  -1   47.60    3.72
   2  -4   1   39.81    3.50
  -2  -4  -1   44.87    3.48
   2  -4   1   49.49    3.60
  -2  -4  -1   37.09    3.66
   0   4  -3  177.17   13.32
   0   4   3  175.76   13.26
   0   4  -3  185.00   13.41
   0   4  -3  169.42   13.16
   0   4   3  165.30   13.26
   0   4   3  197.23   13.41
   0   4   3  177.29   13.39
   0   4   3  173.11   13.34
   0   4   3  169.23   13.35
   0   4  -3  168.59   13.18
   0   4  -3  158.61   13.22
   0   4  -3  175.71   13.25
   0  -4   3  177.70   13.18
   0  -4  -3  158.94   13.19
   0  -4  -3  171.95   13.40
   0  -4   3  175.30   13.27
   0  -4   3  189.80   13.38
   0  -4  -3  173.23   13.33
   0  -4  -3  143.87   13.27
   0  -4  -3  166.63   13.39
   2   4  -5  145.59   11.02
  -2   4   5  142.12   11.18
  -2   4   5  139.62   11.21
   2   4  -5  131.31   11.18
  -2   4   5  146.80   11.23
   2   4  -5  135.25   11.17
   2   4  -5  148.82   11.08
  -2   4   5  139.32   11.10
  -2   4   5  139.59   11.12
  -2   4   5  141.95   11.22
   2   4  -5  140.37   11.07
   2   4  -5  140.05   11.11
   2  -4  -5  141.77   11.06
   2  -4  -5  156.84   11.25
   2  -4  -5  153.22   11.14
  -2  -4   5  142.87   11.11
   2  -4  -5  146.48   11.24
  -2  -4   5  150.16   11.19
   2  -4  -5  151.79   11.31
  -4   4   7    6.07    1.00
  -4   4   7    7.78    0.85
  -4   4   7    6.05    0.93
   4   4  -7    6.63    0.97
  -4   4   7    6.22    1.01
   4   4  -7    6.34    1.04
   4   4  -7    6.93    0.91
  -4   4   7    6.11    0.88
  -4   4   7    7.57    1.00
   4   4  -7    7.21    0.73
   4   4  -7    6.79    0.80
   4  -4  -7    6.84    1.19
  -4  -4   7    6.64    0.66
   4  -4  -7    6.93    1.07
   4  -4  -7    8.11    1.30
   4  -4  -7    6.34    0.95
  -4  -4   7    6.35    0.85
   4  -4  -7    6.08    1.05
  -4  -4   7    7.78    0.91
  -6   4   9    1.20    0.40
  -6   4   9    0.29    0.42
  -6   4   9    0.34    0.48
   6   4  -9    0.85    0.33
   6   4  -9    0.69    0.38
  -6   4   9    0.35    0.51
   6   4  -9    0.90    0.46
  -6   4   9    0.52    0.39
  -6   4   9    0.71    0.48
   6   4  -9    1.29    0.44
  -6  -4   9    0.01    0.24
   6  -4  -9    0.22    0.58
   6  -4  -9    0.12    0.51
  -6  -4   9    0.47    0.36
   6  -4  -9    1.16    0.48
   6  -4  -9    0.87    0.72
   8   4 -11    5.09    0.63
   8   4 -11    3.25    0.74
   8   4 -11    5.46    1.19
  -8   4  11    2.38    0.77
  -8   4  11    3.69    0.81
  -8   4  11    4.21    0.74
  -8   4  11    4.31    0.93
   8   4 -11    4.48    0.77
  -8   4  11    3.65    0.74
   8   4 -11    5.07    0.66
   8  -4 -11    6.60    1.29
  -8  -4  11    4.03    0.70
   8  -4 -11    2.38    1.06
   8  -4 -11    3.38    1.11
  10   4 -13   63.81    6.20
  10   4 -13   52.91    4.05
 -10   4  13   54.37    4.23
  10   4 -13   50.36    4.81
  10   4 -13   42.67    4.31
 -10   4  13   49.85    4.23
  10   4 -13   51.22    4.21
  10   4 -13   51.25    4.23
  10  -4 -13   55.43    4.57
  12   4 -15   45.10    4.28
  12   4 -15   47.21    4.93
 -12   4  15   51.09    4.15
 -12   4  15   50.87    4.22
  12  -4 -15   59.89    5.21
  12  -4 -15   54.09    4.73
  14   4 -17   10.32    1.67
  14   4 -17    9.47    1.73
  14   4 -17   11.73    2.37
 -14   4  17   15.03    1.59
  14  -4 -17   16.44    2.30
  14  -4 -17   19.22    3.01
  19   5 -16   22.27    2.72
 -19   5  16   18.66    2.55
 -19   5  16   23.19    2.51
  19   5 -16   27.93    3.74
  19   5 -16   18.95    3.13
 -19   5  16   23.56    2.48
  19  -5 -16   27.28    3.83
  19  -5 -16   27.17    4.44
  19  -5 -16   20.57    3.30
  17   5 -14    0.16    0.99
 -17   5  14    0.18    0.97
 -17   5  14   -0.10    0.82
 -17   5  14    1.44    0.76
  17   5 -14    1.21    0.93
  17  -5 -14    0.58    1.33
  17  -5 -14    0.63    1.61
  17  -5 -14    2.44    1.15
  15   5 -12    0.35    0.71
 -15   5  12    0.13    0.88
 -15   5  12    1.97    0.86
 -15   5  12    0.57    0.93
  15   5 -12    0.53    0.92
  15   5 -12    0.80    0.81
 -15   5  12    1.15    0.73
  15   5 -12    0.58    0.53
  15  -5 -12    1.00    1.06
  15  -5 -12    1.59    1.24
  15  -5 -12    1.63    0.87
  15  -5 -12    1.53    1.08
  13   5 -10   34.80    3.32
 -13   5  10   37.42    3.14
 -13   5  10   39.56    3.30
  13   5 -10   37.70    3.19
 -13   5  10   39.10    3.32
  13   5 -10   29.98    3.35
  13   5 -10   38.98    3.52
  13  -5 -10   36.71    3.16
 -13  -5  10   32.27    3.28
  13  -5 -10   34.32    3.40
  13  -5 -10   35.83    3.24
  13  -5 -10   45.12    3.70
 -13  -5  10   37.05    2.89
  11   5  -8   25.75    2.72
 -11   5   8   30.28    2.62
 -11   5   8   32.56    2.80
 -11   5   8   35.75    2.75
  11   5  -8   29.83    3.03
  11   5  -8   26.47    2.83
 -11   5   8   26.92    2.84
  11   5  -8   32.50    2.66
  11  -5  -8   35.55    2.66
  11  -5  -8   30.40    2.80
  11  -5  -8   32.43    2.94
 -11  -5   8   31.56    2.43
  11  -5  -8   29.22    2.82
  11  -5  -8   25.83    2.45
 -11  -5   8   29.34    2.56
 -11  -5   8   26.48    2.78
   9   5  -6    1.14    0.55
  -9   5   6    0.95    0.50
   9   5  -6   -0.12    0.59
  -9   5   6    1.40    0.63
  -9   5   6    1.51    0.51
   9   5  -6    0.66    0.57
  -9   5   6    2.56    0.51
  -9   5   6    2.26    0.73
   9   5  -6    1.07    0.47
   9   5  -6    0.57    0.50
   9  -5  -6    1.89    0.76
   9  -5  -6    0.81    0.40
   9  -5  -6    0.26    0.55
  -9  -5   6    0.97    0.43
  -9  -5   6    0.79    0.34
  -9  -5   6    0.23    0.67
   9  -5  -6    0.98    0.60
   7   5  -4    0.73    0.48
   7   5  -4    0.26    0.68
  -7   5   4    0.09    0.57
   7   5  -4    0.09    0.35
  -7   5   4    0.53    0.41
   7   5  -4    1.06    0.60
   7   5  -4    1.96    0.57
   7   5  -4    0.45    0.38
  -7   5   4    0.11    0.40
  -7   5   4    0.40    0.60
  -7   5   4    0.17    0.41
   7  -5  -4    0.87    0.55
   7  -5  -4   -0.32    0.58
  -7  -5   4    0.24    0.36
   7  -5  -4    0.15    0.41
  -7  -5   4    0.71    0.64
  -7  -5   4    0.49    0.36
  -7  -5   4    0.85    0.26
   5   5  -2   33.64    2.87
   5   5  -2   28.52    2.88
  -5   5   2   37.06    2.97
   5   5  -2   33.38    2.67
  -5   5   2   31.53    2.71
  -5   5   2   25.68    2.63
   5   5  -2   33.14    2.55
  -5   5   2   34.15    2.62
   5   5  -2   30.35    2.64
  -5   5   2   29.57    2.67
   5   5  -2   34.44    2.79
  -5   5   2   28.85    2.75
  -5   5   2   37.33    2.74
  -5  -5   2   28.03    2.67
   5  -5  -2   30.73    2.67
  -5  -5   2   32.98    2.57
  -5  -5   2   30.59    2.64
  -5  -5   2   33.92    2.92
   5  -5  -2   28.94    2.70
  -5  -5   2   29.78    2.53
  -3   5   0   63.58    4.70
  -3   5   0   66.82    4.78
  -3   5   0   53.30    4.69
  -3   5   0   61.85    4.61
  -3   5   0   52.55    4.61
   3   5   0   57.14    4.84
   3   5   0   57.56    4.78
  -3   5   0   50.91    4.84
   3   5   0   55.93    4.64
   3   5   0   54.64    4.83
   3   5   0   66.07    4.55
   3   5   0   57.29    4.66
  -3   5   0   56.78    4.67
   3   5   0   61.71    4.79
   3  -5   0   50.78    4.60
   3  -5   0   59.02    4.71
  -3  -5   0   57.98    4.54
  -3  -5   0   60.83    4.65
  -3  -5   0   62.04    4.69
  -1   5  -2    3.27    0.64
   1   5   2    4.09    0.79
   1   5   2    2.62    0.62
   1   5   2    3.00    0.71
  -1   5  -2    2.12    0.72
  -1   5  -2    3.06    0.71
  -1   5  -2    3.08    0.49
  -1   5  -2    2.33    0.50
  -1   5  -2    2.33    0.52
   1   5   2    2.01    0.49
   1   5   2    3.83    0.71
   1   5   2    2.46    0.52
  -1   5  -2    3.85    0.50
  -1   5  -2    3.17    0.65
  -1  -5  -2    3.05    0.82
  -1  -5  -2    3.88    0.73
  -1  -5  -2    2.68    0.42
  -1  -5  -2    3.62    0.65
   1  -5   2    2.95    0.45
   1  -5   2    1.90    0.50
  -1   5   4   14.26    1.52
   1   5  -4   10.05    1.22
  -1   5   4   12.14    1.29
  -1   5   4   14.82    1.43
   1   5  -4   13.50    1.40
   1   5  -4    9.48    1.44
  -1   5   4   10.46    1.51
  -1   5   4   15.00    1.32
   1   5  -4   12.89    1.22
   1   5  -4   12.36    1.17
  -1  -5   4   12.54    1.32
   1  -5  -4   13.69    1.63
  -1  -5   4   12.85    1.46
   1  -5  -4   11.05    1.37
   1  -5  -4   14.18    1.58
   1  -5  -4   12.95    1.13
  -3   5   6   52.55    4.92
  -3   5   6   62.25    4.91
  -3   5   6   59.20    4.93
   3   5  -6   67.05    4.98
   3   5  -6   65.67    4.71
  -3   5   6   66.83    4.98
   3   5  -6   53.93    4.72
  -3   5   6   65.14    4.83
   3   5  -6   52.20    4.78
   3   5  -6   57.87    4.75
  -3  -5   6   59.92    4.88
   3  -5  -6   58.59    4.69
   3  -5  -6   52.56    4.87
   3  -5  -6   60.42    5.05
   3  -5  -6   66.82    5.04
   3  -5  -6   54.13    4.79
  -3  -5   6   56.32    4.79
   3  -5  -6   64.30    5.03
   5   5  -8    3.12    0.77
  -5   5   8    2.87    0.77
  -5   5   8    1.72    0.70
  -5   5   8    1.54    0.62
   5   5  -8    2.33    0.65
   5   5  -8    2.34    0.53
  -5   5   8    2.08    0.67
   5   5  -8    2.31    0.47
  -5   5   8    1.23    0.65
   5   5  -8    3.17    0.79
   5  -5  -8    2.76    0.89
   5  -5  -8    1.04    0.78
   5  -5  -8    3.70    0.61
   5  -5  -8    2.11    0.66
  -5  -5   8    1.83    0.59
  -7   5  10    0.58    0.64
   7   5 -10    0.97    0.99
  -7   5  10   -0.16    0.65
   7   5 -10    0.30    0.46
  -7   5  10    0.46    0.53
   7   5 -10    1.10    0.69
  -7   5  10    0.46    0.55
   7   5 -10    1.11    0.61
   7   5 -10    0.73    0.48
   7  -5 -10    1.60    1.06
   7  -5 -10    0.56    0.66
   7  -5 -10    0.91    0.55
   7  -5 -10    1.63    1.12
  -7  -5  10    1.01    0.53
   9   5 -12   14.83    1.75
   9   5 -12   17.76    1.72
  -9   5  12   20.77    2.16
  -9   5  12   20.67    1.94
  -9   5  12   15.87    1.83
   9   5 -12   13.99    1.83
   9   5 -12   15.63    1.97
   9   5 -12   16.33    2.26
  -9   5  12   18.73    2.28
   9  -5 -12   17.74    2.00
   9  -5 -12   19.20    2.74
   9  -5 -12   14.49    2.53
   9  -5 -12   18.58    2.18
 -11   5  14   15.25    1.73
  11   5 -14   13.73    1.94
 -11   5  14   13.77    1.79
  11   5 -14   13.92    1.83
  11   5 -14   17.45    2.88
  11   5 -14   10.00    1.81
  11  -5 -14   15.68    2.26
  11  -5 -14   18.75    2.99
  11  -5 -14   17.74    2.66
  11  -5 -14   13.96    1.99
 -13   5  16    2.39    1.19
  13   5 -16    3.25    1.86
  13   5 -16    2.81    1.05
 -13   5  16    2.12    1.03
 -13   5  16    2.83    0.83
  13   5 -16    3.00    1.19
  13  -5 -16    4.93    2.40
  13  -5 -16    5.81    1.69
  13  -5 -16    6.55    1.69
  13  -5 -16    4.35    2.04
  16   6 -13   14.74    2.62
  16   6 -13   11.59    1.83
 -16   6  13   16.77    2.31
 -16   6  13   18.14    2.37
 -16   6  13   14.00    2.02
  16  -6 -13   12.61    2.23
  16  -6 -13   19.63    2.41
  16  -6 -13   17.27    2.51
  14   6 -11   43.06    4.60
 -14   6  11   46.05    4.39
 -14   6  11   59.15    4.57
 -14   6  11   54.09    4.67
  14   6 -11   45.53    4.55
  14   6 -11   48.92    4.39
  14  -6 -11   60.84    5.06
  14  -6 -11   56.30    4.45
  14  -6 -11   51.58    4.84
  14  -6 -11   53.25    4.51
  14  -6 -11   46.30    4.68
 -12   6   9   66.00    5.17
  12   6  -9   67.64    5.17
 -12   6   9   52.36    4.99
  12   6  -9   56.49    5.11
 -12   6   9   57.67    5.25
 -12   6   9   70.10    5.13
  12   6  -9   57.13    5.00
  12   6  -9   50.22    5.20
 -12   6   9   55.28    4.95
  12  -6  -9   70.15    5.30
  12  -6  -9   61.76    4.95
 -10   6   7   29.63    2.82
  10   6  -7   29.24    3.07
 -10   6   7   27.12    2.87
  10   6  -7   33.31    2.83
  10   6  -7   28.04    2.89
 -10   6   7   32.79    2.88
  10   6  -7   30.36    2.95
 -10   6   7   30.56    3.13
 -10   6   7   34.16    2.95
  10  -6  -7   38.12    3.18
  10  -6  -7   33.29    3.02
 -10  -6   7   30.14    2.73
  -8   6   5    4.02    0.81
  -8   6   5    3.90    0.81
  -8   6   5    2.33    0.67
   8   6  -5    2.68    0.69
  -8   6   5    3.40    1.00
   8   6  -5    2.59    0.95
  -8   6   5    2.03    0.95
   8   6  -5    2.94    0.79
   8   6  -5    2.57    0.62
  -8   6   5    2.96    0.75
   8  -6  -5    4.51    0.93
   6   6  -3    7.76    0.92
  -6   6   3    8.50    1.27
  -6   6   3    6.21    1.28
  -6   6   3    6.99    1.02
  -6   6   3   10.14    1.25
  -6   6   3    9.14    1.18
   6   6  -3    8.69    1.42
  -6   6   3    6.33    1.14
  -6   6   3    8.13    1.34
   6   6  -3    9.38    1.30
   6   6  -3    7.30    1.10
   6  -6  -3    7.71    1.26
   6  -6  -3    8.23    1.41
  -6  -6   3    6.83    1.09
  -6  -6   3    9.32    0.91
  -4   6   1   93.70    7.62
  -4   6   1   97.94    7.49
   4   6  -1   84.33    7.52
   4   6  -1   94.59    7.66
   4   6  -1   86.47    7.49
  -4   6   1   97.88    7.49
  -4   6   1   79.66    7.53
  -4   6   1   91.62    8.16
   4   6  -1   98.11    8.13
   4   6  -1  107.56    7.71
  -4   6   1  110.32    7.62
   4  -6  -1  106.95    7.51
  -4  -6   1   99.41    7.44
  -4  -6   1   91.57    7.52
   4  -6  -1   86.84    7.79
  -2   6  -1   58.84    4.64
   2   6   1   58.28    4.85
  -2   6  -1   65.09    4.91
   2   6   1   47.85    4.64
   2   6   1   59.08    4.83
   2   6   1   50.28    5.56
  -2   6  -1   59.19    4.72
  -2   6  -1   51.06    4.61
  -2   6  -1   63.04    5.00
  -2   6  -1   56.77    4.72
   2  -6   1   61.79    5.27
  -2  -6  -1   65.25    4.73
  -2  -6  -1   57.76    4.73
   2  -6   1   54.67    4.58
   0   6   3   51.22    4.05
   0   6  -3   50.18    3.94
   0   6  -3   40.59    4.10
   0   6   3   50.73    3.93
   0   6  -3   45.32    3.79
   0   6   3   41.73    4.01
   0   6  -3   54.63    3.84
   0   6  -3   47.92    3.84
   0   6  -3   54.20    5.12
   0  -6  -3   42.48    4.12
   0  -6  -3   43.35    3.69
   0  -6   3   43.03    3.96
   2   6  -5  121.63    9.13
  -2   6   5  132.54    9.51
   2   6  -5  111.55    9.31
   2   6  -5  117.16    9.29
   2   6  -5  103.26    9.19
   2   6  -5  135.28    9.43
  -2   6   5  109.26    9.56
   2   6  -5  125.00    9.28
  -2   6   5  131.07    9.40
  -2   6   5  117.69    9.51
   2   6  -5  132.09    9.61
  -2  -6   5  106.81    9.33
   2  -6  -5  110.79    9.43
   2  -6  -5  118.40    9.18
  -4   6   7   36.96    3.00
   4   6  -7   35.15    2.83
   4   6  -7   31.56    2.96
   4   6  -7   32.63    3.00
   4   6  -7   33.28    3.21
  -4   6   7   31.40    3.06
   4   6  -7   27.02    2.82
   4   6  -7   35.68    2.84
  -4   6   7   33.02    3.19
  -4  -6   7   32.93    2.92
   4  -6  -7   35.03    3.15
   4  -6  -7   37.12    2.76
   6   6  -9    4.74    1.13
  -6   6   9    2.97    0.91
   6   6  -9    3.50    0.71
  -6   6   9    2.07    0.91
  -6   6   9    3.61    0.85
   6   6  -9    3.46    0.74
  -6   6   9    2.82    0.88
   6   6  -9    3.07    1.00
   6   6  -9    3.79    0.98
   6  -6  -9    3.99    1.21
   6  -6  -9    4.63    1.16
   6  -6  -9    3.68    0.68
   6  -6  -9    3.10    0.85
   8   6 -11    7.90    1.09
  -8   6  11    7.86    1.33
   8   6 -11    6.35    1.34
  -8   6  11    6.90    1.13
   8   6 -11    5.65    1.03
  -8   6  11    7.15    1.31
   8  -6 -11   10.89    1.43
   8  -6 -11    8.79    1.37
   8  -6 -11    5.56    1.59
  10   6 -13   14.65    2.12
 -10   6  13   21.64    2.37
  10   6 -13   18.16    2.82
  10   6 -13   18.22    2.60
 -10   6  13   25.12    2.73
 -10   6  13   18.23    2.14
  10  -6 -13   18.22    2.39
  10  -6 -13   15.70    2.55
  10  -6 -13   19.60    3.29
 -13   7  10    3.62    1.16
 -13   7  10    5.99    1.59
  13   7 -10    5.45    1.32
  13   7 -10    4.69    1.22
  13   7 -10    4.57    1.57
 -13   7  10    8.24    1.65
 -13   7  10    5.36    1.31
  13  -7 -10    3.91    1.62
 -11   7   8    6.12    1.48
 -11   7   8    6.98    1.25
 -11   7   8    8.63    1.60
  11   7  -8    5.33    1.22
  11   7  -8    5.32    1.40
 -11   7   8    6.54    1.25
  11   7  -8    4.86    1.17
 -11  -7   8    6.86    1.10
  11  -7  -8    4.08    1.39
  -9   7   6    1.22    1.14
  -9   7   6    2.65    0.84
  -9   7   6    2.82    0.88
  -9   7   6    2.88    1.24
   9   7  -6    0.54    0.81
   9   7  -6    3.22    0.97
   9   7  -6    1.79    1.03
  -9  -7   6    3.49    0.82
   9  -7  -6    3.73    1.15
  -7   7   4    3.19    0.85
   7   7  -4    3.94    1.17
  -7   7   4    3.91    0.90
   7   7  -4    3.97    0.93
  -7   7   4    3.60    1.17
   7   7  -4    3.01    0.82
  -7   7   4    2.75    1.23
   7  -7  -4    2.16    1.00
  -7  -7   4    2.31    0.77
   5   7  -2   -0.63    0.81
   5   7  -2    0.02    0.74
  -5   7   2    1.71    0.95
  -5   7   2   -0.41    0.73
  -5   7   2   -1.07    0.94
   5   7  -2    1.05    0.62
  -5   7   2    0.60    0.74
   5   7  -2    0.50    1.05
  -5   7   2   -0.18    0.52
  -5  -7   2   -0.61    0.63
   5  -7  -2   -0.03    0.79
  -5  -7   2    0.07    0.58
  -3   7   0    2.49    1.04
  -3   7   0    2.52    0.71
   3   7   0    1.95    0.79
  -3   7   0    2.03    0.98
  -3   7   0    1.99    0.76
   3   7   0    3.09    0.98
  -3   7   0    1.86    0.64
   3   7   0    2.36    0.73
   3   7   0    1.86    0.99
   3  -7   0    0.67    0.70
  -3  -7   0    2.31    0.87
   3  -7   0    1.80    0.72
  -3  -7   0    1.48    0.71
   1   7   2   10.94    1.62
  -1   7  -2    9.50    1.53
  -1   7  -2    7.29    1.16
  -1   7  -2    8.87    1.35
  -1   7  -2    9.74    1.23
  -1   7  -2    7.50    1.06
   1   7   2    8.13    1.13
  -1   7  -2    4.64    1.37
   1   7   2   10.81    1.81
   1  -7   2    6.24    1.10
  -1  -7  -2    6.73    1.23
   1  -7   2    7.28    0.95
  -1  -7  -2    8.42    1.40
   1   7  -4    3.52    0.71
   1   7  -4    2.51    0.91
  -1   7   4    2.58    1.09
   1   7  -4    1.64    1.07
  -1   7   4    4.39    0.86
   1   7  -4    5.07    0.85
  -1   7   4    4.24    1.05
   1   7  -4    4.29    0.98
  -1  -7   4    4.63    0.91
   1  -7  -4    2.90    0.91
   3   7  -6    0.16    0.84
  -3   7   6    0.63    0.98
   3   7  -6    1.07    1.05
   3   7  -6    0.34    0.91
   3   7  -6    0.03    0.54
  -3   7   6   -0.22    0.70
  -3   7   6    0.23    0.72
   3   7  -6    0.83    0.69
   3  -7  -6    0.46    0.93
  -3  -7   6    0.42    0.72
  -5   7   8    6.77    1.15
  -5   7   8    6.81    1.48
   5   7  -8    5.00    1.43
   5   7  -8    8.53    1.16
   5   7  -8    7.71    1.27
  -5   7   8    7.42    1.42
   5  -7  -8    9.18    1.57
  -5  -7   8    7.74    1.21
   7   7 -10    3.52    1.40
   7   7 -10    2.90    0.85
  -7   7  10    4.87    1.38
  -7   7  10    3.03    1.18
  -7   7  10    2.13    1.02
   7  -7 -10    5.88    1.54
  -8   8   5   10.30    1.96
  -8   8   5    7.33    1.38
   8   8  -5   10.72    1.96
  -8   8   5   14.41    2.04
  -8   8   5   13.58    2.02
   8   8  -5    9.67    1.68
   8   8  -5    8.93    1.58
  -8  -8   5   12.00    1.79
   8  -8  -5   12.43    1.99
   6   8  -3   21.76    2.39
  -6   8   3   24.88    3.11
  -6   8   3   19.17    2.36
   6   8  -3   19.19    2.87
  -6   8   3   19.97    2.86
   6   8  -3   17.58    2.44
  -6  -8   3   19.42    2.26
   6  -8  -3   18.56    2.61
  -4   8   1   29.09    3.02
   4   8  -1   35.40    3.08
  -4   8   1   28.47    3.72
   4   8  -1   34.55    3.37
  -4   8   1   28.97    3.01
  -4   8   1   38.47    3.54
   4   8  -1   35.06    3.70
   4  -8  -1   30.26    3.19
  -4  -8   1   30.33    3.08
  -2   8  -1   11.72    1.77
   2   8   1   15.61    2.27
  -2   8  -1    8.47    1.54
   2   8   1   10.49    1.70
  -2   8  -1   15.11    1.79
  -2   8  -1   11.32    2.03
   2   8   1   11.24    1.79
  -2  -8  -1   13.04    1.90
   2  -8   1   13.32    1.87
   0   8   3   16.32    1.99
   0   8  -3   10.27    1.66
   0   8   3   15.26    2.29
   0   8   3   20.38    2.78
   0   8  -3   12.77    1.94
   0   8  -3   15.96    2.79
   0  -8   3   16.40    1.98
   0  -8  -3   15.18    2.29
  -2   8   5   32.04    3.58
   2   8  -5   27.16    3.59
   2   8  -5   28.43    2.82
  -2   8   5   27.82    2.95
   2   8  -5   26.20    2.66
  -2  -8   5   26.93    2.82
   2  -8  -5   31.86    3.17
  24   0 -20    1.26    1.65
 -24   0  20    3.90    0.92
  24   0 -20    4.90    1.83
  24   0 -20    5.70    1.90
  22   0 -18   47.85    4.60
  22   0 -18   47.28    4.97
  22   0 -18   56.28    4.97
 -20   0  16  107.78    7.58
 -20   0  16   96.98    7.57
  20   0 -16   81.31    8.80
  20   0 -16   98.76    8.16
  20   0 -16   92.28    7.83
 -18   0  14   66.94    6.02
 -18   0  14   78.01    6.06
  18   0 -14   74.98    6.46
  18   0 -14   76.50    6.24
  18   0 -14   78.18    6.40
 -18   0  14   73.82    6.24
 -18   0  14   89.88    6.09
  16   0 -12  105.67    8.75
  16   0 -12   93.55    8.61
 -16   0  12  110.88    8.53
  16   0 -12  113.71    8.84
 -16   0  12  112.92    8.55
 -16   0  12  118.47    8.54
  16   0 -12  122.01    8.71
 -16   0  12  103.06    8.67
 -14   0  10  184.47   14.47
 -14   0  10  173.11   14.22
  14   0 -10  211.54   14.46
 -14   0  10  202.15   14.35
  14   0 -10  203.25   14.55
  14   0 -10  157.21   14.39
 -14   0  10  202.72   14.34
  14   0 -10  161.84   14.46
  12   0  -8  116.82    9.33
  12   0  -8  126.39    9.42
 -12   0   8  123.96    9.28
 -12   0   8  115.25    9.40
 -12   0   8  122.41    9.20
  12   0  -8  131.28    9.36
 -12   0   8  135.04    9.30
  12   0  -8  103.53    9.43
  12   0  -8  110.18    9.37
  10   0  -6   87.56    6.74
  10   0  -6   72.97    6.74
 -10   0   6   98.81    6.68
 -10   0   6   80.51    6.60
  10   0  -6   95.15    6.72
 -10   0   6   94.26    6.78
 -10   0   6   78.92    6.67
 -10   0   6   89.34    6.66
  10   0  -6   82.13    6.69
  10   0  -6   84.01    6.71
  -8   0   4   68.61    5.23
   8   0  -4   62.64    5.22
  -8   0   4   70.48    5.16
   8   0  -4   64.45    5.17
  -8   0   4   72.33    5.18
  -8   0   4   64.95    5.15
   8   0  -4   64.50    5.13
  -8   0   4   65.92    5.13
  -4   0   0  168.74   12.88
   4   0   0  142.49   12.91
   4   0   0  189.36   12.91
   4   0   0  173.60   12.88
   4   0   0  167.79   12.87
  -4   0   0  162.06   12.90
  -4   0   0  174.38   12.89
   4   0   0  164.83   12.89
  -4   0   0  168.44   12.85
  -4   0   0  178.76   12.91
  -2   0  -2   39.37    3.00
   2   0   2   37.86    2.98
  -2   0  -2   39.63    2.96
   2   0   2   37.25    2.98
   2   0   2   39.84    3.00
   2   0   2   40.62    2.95
  -2   0  -2   43.17    3.02
  -2   0  -2   36.04    2.97
   2   0   2   36.37    3.00
  -2   0  -2   36.91    2.99
  -2   0  -2   36.95    3.02
   0   0   4  404.21   27.33
   0   0   4  364.63   27.37
   0   0  -4  314.47   27.35
   0   0  -4  344.15   27.39
   0   0   4  352.10   27.37
   0   0   4  341.26   27.37
   0   0  -4  373.86   27.36
   0   0  -4  333.88   27.44
   0   0   4  395.61   27.33
   0   0  -4  369.99   27.35
   2   0  -6   94.46    8.38
  -2   0   6  104.88    8.32
   2   0  -6  114.39    8.49
   2   0  -6   93.64    8.33
  -2   0   6  116.73    8.29
  -2   0   6  110.83    8.34
   2   0  -6  109.92    8.33
  -2   0   6  125.31    8.43
  -2   0   6  106.90    8.29
   4   0  -8    1.33    0.48
  -4   0   8    1.68    0.31
   4   0  -8    0.76    0.29
   4   0  -8    1.11    0.36
  -4   0   8    1.33    0.24
  -4   0   8    1.09    0.21
   4   0  -8    1.00    0.35
  -4   0   8    1.29    0.20
  -6   0  10  133.76    9.22
  -6   0  10  119.62    9.23
  -6   0  10  131.53    9.34
   6   0 -10  105.75    9.33
   6   0 -10  108.11    9.35
  -6   0  10  116.85    9.22
   6   0 -10  114.04    9.57
  -6   0  10  131.90    9.41
  -8   0  12  495.41   37.51
  -8   0  12  529.66   37.40
   8   0 -12  459.03   37.55
   8   0 -12  472.05   37.59
  -8   0  12  494.38   37.40
  -8   0  12  483.23   37.39
   8   0 -12  505.06   37.88
  10   0 -14   90.99    7.72
  10   0 -14  106.47    7.82
 -10   0  14   92.69    7.41
 -10   0  14  104.63    7.44
  10   0 -14   80.04    7.90
 -10   0  14   90.24    7.43
  10   0 -14  113.72    8.21
 -12   0  16    9.94    0.86
  12   0 -16    9.38    1.70
  12   0 -16   10.30    1.87
  12   0 -16   11.17    1.77
 -12   0  16   10.12    0.94
  14   0 -18    0.92    1.43
 -14   0  18    1.72    0.36
  14   0 -18    2.44    1.73
  14   0 -18    1.97    1.31
  16   0 -20   37.14    5.27
  16   0 -20   29.11    4.54
  16   0 -20   46.19    4.40
  23   1 -19    3.02    1.57
  23   1 -19    1.69    1.48
 -23   1  19    2.21    0.86
  23   1 -19    1.71    1.22
  23  -1 -19    1.96    1.79
  23  -1 -19    3.59    1.42
  23  -1 -19    4.27    1.76
  21   1 -17    1.58    0.95
  21   1 -17    4.87    1.33
 -21   1  17    4.20    0.70
  21   1 -17    4.21    1.34
  21   1 -17    7.72    1.53
 -21   1  17    3.39    0.72
 -21   1  17    3.87    0.81
  21  -1 -17    3.15    1.21
  21  -1 -17    3.81    1.31
 -21  -1  17    4.96    0.73
  21  -1 -17    3.50    1.45
 -19   1  15    0.81    0.22
  19   1 -15    0.67    0.87
  19   1 -15    1.34    0.70
 -19   1  15    0.73    0.56
  19   1 -15    2.67    0.97
  19  -1 -15    0.27    0.94
  19  -1 -15   -0.07    0.79
 -19  -1  15    0.92    0.45
  19  -1 -15    1.19    0.91
 -19  -1  15    0.78    0.44
 -19  -1  15    1.08    0.48
  19  -1 -15    1.66    1.06
 -17   1  13    3.35    0.55
 -17   1  13    2.59    0.39
 -17   1  13    2.76    0.71
 -17   1  13    3.46    0.65
  17   1 -13    2.60    0.76
  17   1 -13    2.66    0.69
  17   1 -13    4.03    0.89
  17   1 -13    1.88    0.75
 -17  -1  13    4.45    0.56
  17  -1 -13    1.34    0.95
  17  -1 -13    2.46    0.84
 -17  -1  13    2.35    0.50
  17  -1 -13    2.80    0.77
 -17  -1  13    3.53    0.56
  17  -1 -13    4.23    0.95
 -17  -1  13    2.46    0.69
  17  -1 -13    3.06    0.82
  15   1 -11    8.77    1.22
  15   1 -11    9.82    1.13
  15   1 -11    7.89    1.04
 -15   1  11    7.82    1.01
 -15   1  11    9.63    0.95
 -15   1  11    8.42    0.80
 -15   1  11   10.51    1.15
  15   1 -11   10.32    1.49
  15   1 -11    8.84    1.28
 -15  -1  11   10.73    0.97
  15  -1 -11    9.98    1.38
  15  -1 -11    7.75    1.15
  15  -1 -11    8.87    1.32
  15  -1 -11    6.57    1.16
 -15  -1  11    9.57    1.01
  15  -1 -11    9.40    1.26
 -15  -1  11    7.79    1.08
 -15  -1  11    8.55    0.91
  13   1  -9   26.72    2.47
  13   1  -9   25.39    2.56
 -13   1   9   35.42    2.44
 -13   1   9   35.08    2.62
 -13   1   9   31.51    2.36
  13   1  -9   33.27    2.49
  13   1  -9   30.48    2.63
 -13   1   9   28.32    2.45
 -13  -1   9   28.60    2.37
 -13  -1   9   26.76    2.41
  13  -1  -9   26.43    2.63
  13  -1  -9   30.79    2.59
  13  -1  -9   31.30    2.57
 -13  -1   9   29.18    2.54
  13  -1  -9   26.33    2.50
 -11   1   7   36.79    2.68
  11   1  -7   33.89    2.58
  11   1  -7   31.80    2.78
 -11   1   7   33.40    2.69
 -11   1   7   34.01    2.63
 -11   1   7   38.94    2.82
  11   1  -7   35.57    2.69
  11   1  -7   29.54    2.68
  11   1  -7   30.10    2.77
 -11  -1   7   33.76    2.77
  11  -1  -7   32.56    2.77
  11  -1  -7   32.83    3.04
 -11  -1   7   38.04    2.64
  11  -1  -7   29.13    2.71
  11  -1  -7   33.45    2.84
  11  -1  -7   28.81    2.71
  -9   1   5    4.97    0.47
   9   1  -5    4.37    0.41
  -9   1   5    4.30    0.50
   9   1  -5    4.35    0.49
  -9   1   5    4.27    0.57
  -9   1   5    4.47    0.46
   9   1  -5    3.89    0.55
  -9   1   5    4.20    0.51
   9   1  -5    3.68    0.55
   9   1  -5    3.41    0.48
  -9  -1   5    5.15    0.48
   9  -1  -5    3.52    0.53
   9  -1  -5    4.34    0.48
  -9  -1   5    3.10    0.50
   9  -1  -5    4.61    0.55
   9  -1  -5    3.37    0.49
  -9  -1   5    3.46    0.42
  -9  -1   5    4.16    0.51
  -9  -1   5    4.82    0.56
   9  -1  -5    3.99    0.60
  -7   1   3    4.54    0.50
   7   1  -3    5.18    0.49
   7   1  -3    4.98    0.43
  -7   1   3    4.31    0.53
  -7   1   3    4.65    0.48
   7   1  -3    4.13    0.53
  -7   1   3    5.39    0.50
  -7   1   3    5.53    0.47
   7   1  -3    4.12    0.56
   7  -1  -3    4.86    0.48
  -7  -1   3    4.54    0.51
  -7  -1   3    5.34    0.48
  -7  -1   3    4.28    0.53
   7  -1  -3    3.89    0.52
  -7  -1   3    5.07    0.51
  -7  -1   3    4.08    0.47
   7  -1  -3    5.06    0.48
   7  -1  -3    3.73    0.40
  -5   1   1    6.01    0.59
   5   1  -1    6.34    0.62
   5   1  -1    6.29    0.66
  -5   1   1    6.85    0.56
   5   1  -1    6.11    0.57
  -5   1   1    6.14    0.59
  -5   1   1    7.08    0.54
   5   1  -1    5.39    0.57
  -5   1   1    5.50    0.58
   5  -1  -1    6.23    0.59
  -5  -1   1    5.97    0.63
  -5  -1   1    6.05    0.56
   5  -1  -1    6.45    0.54
   5  -1  -1    6.45    0.55
  -5  -1   1    6.63    0.58
  -5  -1   1    6.59    0.60
   5  -1  -1    6.12    0.51
   5  -1  -1    5.58    0.58
   5  -1  -1    5.49    0.57
  -5  -1   1    6.85    0.52
   3   1   1   70.94    5.47
   3   1   1   68.83    5.42
   3   1   1   74.39    5.44
  -3   1  -1   76.85    5.42
  -3   1  -1   71.46    5.44
   3   1   1   71.57    5.43
  -3   1  -1   66.12    5.42
   3   1   1   64.58    5.45
  -3   1  -1   67.27    5.43
  -3   1  -1   77.30    5.40
   3  -1   1   72.93    5.41
  -3  -1  -1   64.49    5.46
  -3  -1  -1   64.20    5.44
   3  -1   1   74.66    5.44
  -3  -1  -1   74.70    5.48
  -3  -1  -1   71.29    5.42
  -3  -1  -1   70.34    5.43
  -3  -1  -1   71.65    5.42
   3  -1   1   74.19    5.42
   3  -1   1   62.43    5.38
   1   1   3   60.96    4.59
  -1   1  -3   62.03    4.53
   1   1   3   58.96    4.55
   1   1   3   55.44    4.55
  -1   1  -3   57.17    4.47
   1   1   3   54.77    4.52
  -1   1  -3   59.45    4.54
   1   1   3   62.54    4.52
  -1  -1  -3   56.23    4.52
  -1  -1  -3   58.80    4.53
  -1  -1  -3   58.65    4.56
  -1  -1  -3   60.65    4.61
  -1  -1  -3   58.66    4.55
   1  -1   3   56.82    4.52
  -1  -1  -3   56.85    4.54
  -1   1   5  150.41   12.36
   1   1  -5  155.61   12.48
   1   1  -5  160.48   12.30
   1   1  -5  161.04   12.36
   1   1  -5  153.39   12.34
  -1   1   5  172.42   12.40
  -1   1   5  171.11   12.36
  -1   1   5  155.28   12.42
  -1   1   5  154.08   12.39
   1   1  -5  159.82   12.30
  -1   1   5  183.81   12.35
   1  -1  -5  169.52   12.43
  -1  -1   5  169.73   12.35
   1  -1  -5  157.88   12.44
  -1  -1   5  166.71   12.32
   1  -1  -5  149.08   12.38
   1  -1  -5  156.19   12.36
   1  -1  -5  161.93   12.37
  -3   1   7    9.20    0.90
   3   1  -7    9.72    1.00
   3   1  -7   10.77    0.93
  -3   1   7   11.66    0.92
  -3   1   7   12.48    1.01
  -3   1   7   10.16    0.94
   3   1  -7   11.47    0.93
   3   1  -7   11.83    1.20
   3  -1  -7    9.83    1.10
   3  -1  -7    9.48    1.15
  -3  -1   7   10.43    0.90
  -3  -1   7    9.87    1.07
   3  -1  -7   11.94    0.92
   3  -1  -7    9.59    1.02
   5   1  -9    1.84    0.40
  -5   1   9    2.19    0.32
   5   1  -9    1.55    0.56
  -5   1   9    2.56    0.48
   5   1  -9    1.81    0.36
   5   1  -9    1.63    0.45
  -5   1   9    1.76    0.35
  -5   1   9    2.11    0.34
   5  -1  -9    2.58    0.69
   5  -1  -9    2.14    0.56
   5  -1  -9    1.72    0.44
   5  -1  -9    1.76    0.49
  -5  -1   9    2.15    0.34
  -5  -1   9    1.81    0.28
  -7   1  11    1.98    0.38
   7   1 -11    1.93    0.55
   7   1 -11    1.72    0.72
  -7   1  11    1.78    0.44
   7   1 -11    1.98    0.59
   7   1 -11    2.06    0.47
  -7   1  11    2.15    0.36
  -7   1  11    2.33    0.51
   7  -1 -11    1.09    0.73
   7  -1 -11    2.00    0.60
  -7  -1  11    1.33    0.37
   7  -1 -11    2.25    0.66
  -7  -1  11    2.45    0.30
   7  -1 -11    2.40    0.60
  -9   1  13    0.24    0.28
  -9   1  13    0.24    0.42
   9   1 -13    0.83    0.62
   9   1 -13    0.13    0.75
   9   1 -13    0.59    0.55
   9   1 -13    0.51    0.49
  -9   1  13   -0.13    0.27
  -9   1  13    0.24    0.30
  -9   1  13    0.48    0.48
  -9  -1  13    0.61    0.21
   9  -1 -13   -0.16    0.58
   9  -1 -13    0.70    0.70
   9  -1 -13    0.78    0.69
   9  -1 -13    0.69    0.88
 -11   1  15   -0.57    0.33
  11   1 -15    0.17    0.70
  11   1 -15    0.50    1.04
  11   1 -15    0.62    0.76
  11   1 -15    1.10    0.74
 -11   1  15    0.23    0.26
 -11   1  15    0.22    0.30
  11  -1 -15    0.13    1.11
  11  -1 -15    1.03    0.92
  11  -1 -15   -0.19    0.93
  11  -1 -15    0.52    1.01
  13   1 -17    0.55    1.05
  13   1 -17    0.74    1.38
 -13   1  17    0.49    0.45
  13   1 -17   -0.91    1.04
  13   1 -17    0.77    0.96
 -13   1  17   -0.13    0.29
 -13   1  17    0.54    0.35
  13  -1 -17   -0.23    1.17
  13  -1 -17    0.67    1.18
  13  -1 -17   -0.04    1.43
  15   1 -19    0.64    1.40
  15   1 -19    1.64    1.39
  15   1 -19    6.53    2.14
 -15   1  19    2.72    0.53
  15  -1 -19    3.19    1.72
  15  -1 -19    1.67    1.79
  15  -1 -19    4.14    2.00
  22   2 -18   19.56    3.23
  22   2 -18   25.11    3.24
  22   2 -18   25.13    2.79
 -22   2  18   26.71    2.49
 -22   2  18   26.65    2.37
  22  -2 -18   27.64    3.76
  20   2 -16   85.65    7.66
  20   2 -16  104.24    7.41
  20   2 -16   82.27    7.39
 -20   2  16   96.78    7.24
 -20   2  16   87.49    7.25
  20   2 -16   94.99    7.71
 -20   2  16   82.82    7.04
 -20  -2  16   87.92    7.17
  20  -2 -16  106.42    7.88
  20  -2 -16   91.43    7.60
  20  -2 -16   89.23    7.92
 -18   2  14   39.77    3.27
 -18   2  14   35.81    3.05
  18   2 -14   40.28    3.30
  18   2 -14   27.38    4.23
 -18   2  14   36.50    3.39
 -18   2  14   43.77    3.26
 -18  -2  14   39.03    3.06
  18  -2 -14   39.54    3.81
  18  -2 -14   38.20    3.65
 -18  -2  14   43.94    3.20
 -18  -2  14   33.49    3.12
  18  -2 -14   37.54    3.49
 -16   2  12    7.10    1.06
 -16   2  12    8.10    0.93
 -16   2  12    9.34    0.83
  16   2 -12    7.14    1.25
 -16   2  12    8.30    1.17
  16   2 -12    7.16    1.03
  16   2 -12    9.23    1.39
 -16  -2  12    7.32    0.79
  16  -2 -12    6.47    1.14
  16  -2 -12    7.33    1.21
  16  -2 -12    7.87    1.28
 -16  -2  12    6.39    0.87
  16  -2 -12    8.38    1.48
 -16  -2  12    5.93    1.07
  16  -2 -12    6.75    1.09
 -16  -2  12    8.31    0.92
  14   2 -10  144.41   10.58
 -14   2  10  139.19   10.43
 -14   2  10  151.32   10.49
 -14   2  10  143.85   10.48
 -14   2  10  136.13   10.56
  14   2 -10  145.93   10.67
  14   2 -10  121.22   10.58
 -14   2  10  154.58   10.42
 -14  -2  10  121.63   10.39
 -14  -2  10  126.86   10.51
  14  -2 -10  129.43   10.56
  14  -2 -10  134.38   10.72
  14  -2 -10  146.90   10.63
  14  -2 -10  125.16   10.56
 -14  -2  10  119.24   10.44
 -14  -2  10  126.27   10.33
  14  -2 -10  131.61   10.54
  12   2  -8   77.62    6.46
 -12   2   8   87.40    6.33
  12   2  -8   79.10    6.40
  12   2  -8   86.70    6.24
 -12   2   8   84.06    6.34
 -12   2   8   83.23    6.38
  12   2  -8   73.76    6.35
 -12  -2   8   78.52    6.41
  12  -2  -8   76.74    6.39
  12  -2  -8   83.01    6.55
  12  -2  -8   85.87    6.48
  12  -2  -8   74.01    6.40
 -12  -2   8   80.43    6.24
 -12  -2   8   90.17    6.33
  12  -2  -8   79.11    6.41
  10   2  -6   11.02    1.04
  10   2  -6   10.85    1.16
 -10   2   6   10.56    1.00
  10   2  -6   10.76    1.14
 -10   2   6   12.18    1.10
  10   2  -6   10.25    1.11
 -10   2   6   12.16    1.17
  10   2  -6   11.06    1.05
 -10   2   6   12.90    1.01
  10  -2  -6   10.37    1.06
  10  -2  -6    9.32    1.05
 -10  -2   6   11.91    1.10
 -10  -2   6   11.23    1.00
  10  -2  -6   11.53    1.16
  10  -2  -6   10.18    1.05
 -10  -2   6   13.49    1.11
 -10  -2   6   11.44    1.06
   8   2  -4  222.00   18.51
  -8   2   4  259.26   18.48
  -8   2   4  259.88   18.41
   8   2  -4  252.80   18.44
   8   2  -4  235.21   18.45
  -8   2   4  270.78   18.54
  -8  -2   4  214.58   18.47
   8  -2  -4  235.56   18.51
   8  -2  -4  230.22   18.42
  -8  -2   4  250.65   18.42
  -8  -2   4  234.20   18.45
   8  -2  -4  232.84   18.42
  -8  -2   4  254.90   18.43
   8  -2  -4  238.64   18.49
  -8  -2   4  228.99   18.50
   6   2  -2  690.83   56.58
   6   2  -2  664.66   56.53
  -6   2   2  813.21   56.49
   6   2  -2  782.11   56.52
  -6   2   2  820.39   56.58
  -6   2   2  854.15   56.58
  -6   2   2  759.00   56.55
   6   2  -2  658.91   56.62
   6  -2  -2  656.89   56.48
   6  -2  -2  773.61   56.56
  -6  -2   2  747.91   56.57
   6  -2  -2  784.75   56.53
  -6  -2   2  683.84   56.59
  -6  -2   2  653.88   56.52
   6  -2  -2  803.48   56.48
   4   2   0  299.07   20.66
  -4   2   0  274.06   20.56
  -4   2   0  287.01   20.52
   4   2   0  234.60   20.55
  -4   2   0  252.45   20.57
   4   2   0  240.00   20.64
  -4   2   0  293.09   20.61
   4   2   0  246.61   20.56
   4   2   0  269.38   20.57
   4   2   0  252.67   20.61
  -4   2   0  293.26   20.51
  -4   2   0  286.63   20.57
  -4  -2   0  262.76   20.63
  -4  -2   0  293.02   20.56
  -4  -2   0  283.93   20.55
  -4  -2   0  278.19   20.57
   4  -2   0  258.85   20.51
   4  -2   0  244.93   20.52
   4  -2   0  268.32   20.57
   4  -2   0  280.86   20.57
  -4  -2   0  261.99   20.60
  -2   2  -2  172.85   12.29
   2   2   2  159.90   12.30
   2   2   2  160.79   12.24
  -2   2  -2  150.29   12.31
   2   2   2  168.73   12.34
  -2   2  -2  179.36   12.28
   2   2   2  156.59   12.32
   2   2   2  154.32   12.25
  -2   2  -2  152.05   12.18
   2   2   2  150.79   12.29
   2  -2   2  163.12   12.25
  -2  -2  -2  161.68   12.34
  -2  -2  -2  159.49   12.26
  -2  -2  -2  155.26   12.25
  -2  -2  -2  146.00   12.29
  -2  -2  -2  166.03   12.30
  -2  -2  -2  156.28   12.26
  -2  -2  -2  168.03   12.33
   0   2  -4   47.52    3.95
   0   2  -4   50.53    4.01
   0   2  -4   44.22    4.04
   0   2   4   50.50    4.02
   0   2   4   54.52    4.03
   0   2  -4   53.08    4.06
   0   2   4   49.61    4.07
   0   2   4   52.16    4.09
   0   2   4   54.73    4.12
   0   2  -4   52.53    4.03
   0   2   4   53.73    4.08
   0  -2  -4   51.26    4.05
   0  -2  -4   49.62    4.09
   0  -2  -4   54.71    4.05
   0  -2  -4   51.92    4.04
   0  -2   4   51.82    4.03
   0  -2  -4   51.31    4.08
   0  -2  -4   54.05    4.12
  -2   2   6   50.94    3.76
  -2   2   6   51.61    3.83
   2   2  -6   49.72    3.63
  -2   2   6   46.80    3.79
   2   2  -6   52.09    3.72
   2   2  -6   41.69    3.70
  -2   2   6   44.86    3.79
   2   2  -6   44.20    3.89
   2   2  -6   48.06    3.85
   2   2  -6   48.03    3.73
  -2   2   6   51.99    3.74
   2  -2  -6   50.60    3.77
   2  -2  -6   47.29    3.82
   2  -2  -6   42.09    3.88
   2  -2  -6   44.59    3.77
   2  -2  -6   41.68    3.83
  -4   2   8    1.74    0.38
   4   2  -8    1.33    0.25
  -4   2   8    0.53    0.26
  -4   2   8    0.59    0.27
   4   2  -8    1.04    0.26
   4   2  -8    1.45    0.35
   4   2  -8    1.03    0.41
   4   2  -8    2.11    0.53
  -4   2   8    0.61    0.29
  -4  -2   8    0.94    0.20
   4  -2  -8    0.48    0.45
   4  -2  -8    0.86    0.47
   4  -2  -8    0.75    0.31
   4  -2  -8    1.81    0.59
   6   2 -10   30.96    2.57
  -6   2  10   33.57    2.60
   6   2 -10   29.38    2.56
   6   2 -10   36.07    2.91
  -6   2  10   32.01    2.65
  -6   2  10   33.14    2.60
  -6   2  10   34.96    2.73
   6   2 -10   29.86    2.61
  -6   2  10   36.79    2.77
   6   2 -10   26.29    2.73
   6  -2 -10   32.77    2.84
  -6  -2  10   34.29    2.61
   6  -2 -10   30.98    2.96
   6  -2 -10   32.79    2.80
   6  -2 -10   33.16    3.03
  -8   2  12  373.46   26.60
   8   2 -12  332.01   27.04
   8   2 -12  314.21   26.64
  -8   2  12  361.39   26.75
   8   2 -12  360.73   26.70
  -8   2  12  306.39   26.74
  -8   2  12  395.30   26.64
  -8   2  12  322.43   26.65
  -8  -2  12  387.74   26.67
   8  -2 -12  342.76   27.07
   8  -2 -12  355.11   26.86
   8  -2 -12  367.99   27.14
   8  -2 -12  313.49   26.83
 -10   2  14   88.29    6.14
 -10   2  14   83.31    6.15
  10   2 -14   68.21    6.75
  10   2 -14   70.01    6.50
  10   2 -14   79.90    6.26
  10   2 -14   71.82    6.18
  10  -2 -14   81.78    6.82
  10  -2 -14   82.40    8.15
 -12   2  16    0.44    0.38
  12   2 -16    0.14    0.76
 -12   2  16    0.78    0.49
  12   2 -16    0.07    1.22
  12   2 -16   -0.61    0.87
 -12   2  16    0.84    0.42
  12  -2 -16    0.35    1.19
  12  -2 -16   -0.80    1.29
  12  -2 -16    0.96    1.10
 -14   2  18   17.36    1.83
  14   2 -18   17.37    2.78
 -14   2  18   20.15    1.74
  14   2 -18   24.03    3.48
  14   2 -18   20.86    2.53
  14  -2 -18   28.02    3.25
  14  -2 -18   25.60    3.78
  21   3 -17   11.53    2.08
  21   3 -17   12.21    1.84
 -21   3  17   13.05    1.84
  21   3 -17   16.04    2.68
 -21   3  17   14.27    1.76
  21  -3 -17   19.25    2.96
  21  -3 -17   18.14    3.22
  21  -3 -17   17.98    2.30
  19   3 -15    0.07    0.76
  19   3 -15    1.09    1.02
 -19   3  15    0.66    0.65
  19   3 -15    1.43    1.09
 -19   3  15    1.25    0.52
 -19   3  15    0.02    0.82
 -19   3  15    0.81    0.77
  19  -3 -15    0.91    1.06
 -19  -3  15    0.67    0.60
 -19  -3  15    0.64    0.47
  19  -3 -15    0.01    1.09
  19  -3 -15    0.27    1.14
  17   3 -13    5.81    0.96
 -17   3  13    5.64    0.88
 -17   3  13    7.29    1.26
 -17   3  13    6.40    1.10
  17   3 -13    6.59    1.24
 -17   3  13    6.51    1.00
 -17   3  13    8.19    1.20
  17  -3 -13    8.32    1.52
 -17  -3  13    6.77    0.84
 -17  -3  13    5.28    0.97
  17  -3 -13    6.69    1.38
  17  -3 -13    6.40    1.22
  17  -3 -13    6.26    1.32
 -15   3  11    3.90    0.80
 -15   3  11    4.06    0.81
 -15   3  11    3.97    0.66
 -15   3  11    4.59    0.81
  15   3 -11    5.26    1.00
  15   3 -11    3.31    1.12
  15   3 -11    3.85    0.83
  15   3 -11    3.90    0.68
  15  -3 -11    4.53    1.11
 -15  -3  11    3.54    0.69
  15  -3 -11    2.28    0.78
  15  -3 -11    3.63    0.88
 -15  -3  11    4.91    0.82
  15  -3 -11    3.77    0.99
 -15  -3  11    3.85    0.52
  15  -3 -11    3.80    0.81
 -13   3   9  133.95   11.33
  13   3  -9  157.71   11.54
  13   3  -9  154.74   11.48
  13   3  -9  135.84   11.49
 -13   3   9  154.32   11.42
  13   3  -9  134.55   11.50
  13   3  -9  140.66   11.38
  13  -3  -9  153.91   11.42
  13  -3  -9  141.31   11.59
 -13  -3   9  159.35   11.31
 -13  -3   9  158.17   11.43
  13  -3  -9  142.24   11.43
  13  -3  -9  158.82   11.55
  13  -3  -9  131.95   11.45
 -13  -3   9  148.39   11.42
  11   3  -7  111.41    8.79
  11   3  -7   94.66    8.82
 -11   3   7  122.25    8.76
 -11   3   7  122.09    8.84
  11   3  -7  103.58    8.88
 -11   3   7   98.85    8.88
 -11   3   7  111.52    8.74
  11   3  -7  109.44    8.82
  11  -3  -7  109.10    8.79
 -11  -3   7  102.23    8.80
  11  -3  -7  119.78    8.91
  11  -3  -7  115.38    8.84
 -11  -3   7  118.08    8.63
 -11  -3   7  124.72    8.74
  11  -3  -7  116.00    8.77
 -11  -3   7  127.77    8.87
  11  -3  -7  117.27    8.95
  -9   3   5   44.91    3.39
   9   3  -5   41.11    3.53
  -9   3   5   46.08    3.38
   9   3  -5   40.16    3.50
  -9   3   5   37.53    3.53
  -9   3   5   43.11    3.45
   9   3  -5   35.07    3.46
   9   3  -5   34.98    3.52
   9   3  -5   42.16    3.42
  -9   3   5   46.90    3.50
  -9  -3   5   42.01    3.29
   9  -3  -5   40.76    3.35
  -9  -3   5   48.27    3.52
   9  -3  -5   42.63    3.49
  -9  -3   5   46.51    3.39
  -9  -3   5   47.43    3.46
   9  -3  -5   39.25    3.38
  -9  -3   5   50.13    3.42
   9  -3  -5   43.47    3.42
   9  -3  -5   38.98    3.48
   7   3  -3   73.66    6.50
   7   3  -3   79.65    6.47
  -7   3   3   93.08    6.45
  -7   3   3   74.29    6.35
  -7   3   3   81.95    6.42
   7   3  -3   78.06    6.38
   7   3  -3   87.86    6.41
   7   3  -3   85.67    6.40
  -7   3   3   80.90    6.35
  -7   3   3   79.82    6.53
  -7  -3   3   92.11    6.38
   7  -3  -3   71.85    6.39
  -7  -3   3   95.43    6.53
   7  -3  -3   74.57    6.32
   7  -3  -3   81.17    6.30
   7  -3  -3   82.98    6.43
  -7  -3   3   88.33    6.44
  -7  -3   3   75.68    6.35
  -7  -3   3   86.46    6.38
   5   3  -1    0.83    0.23
   5   3  -1    0.33    0.33
  -5   3   1    0.13    0.31
  -5   3   1    0.38    0.28
   5   3  -1    0.63    0.39
  -5   3   1    0.37    0.22
   5   3  -1    0.52    0.26
   5   3  -1    0.57    0.21
   5   3  -1    0.42    0.20
  -5   3   1    0.21    0.12
  -5   3   1    0.79    0.24
  -5   3   1    0.47    0.17
   5  -3  -1    0.82    0.28
  -5  -3   1    0.62    0.23
  -5  -3   1    0.39    0.21
  -5  -3   1    0.46    0.23
  -5  -3   1    0.01    0.28
   5  -3  -1    0.84    0.26
  -5  -3   1    0.34    0.22
   5  -3  -1    0.48    0.19
  -5  -3   1    0.83    0.27
  -3   3  -1    8.44    0.97
   3   3   1    7.99    0.81
  -3   3  -1    9.40    0.71
   3   3   1    8.85    0.77
  -3   3  -1    8.29    0.69
  -3   3  -1    7.80    0.77
   3   3   1    7.55    0.88
  -3   3  -1    6.50    0.81
   3   3   1    7.96    0.87
  -3   3  -1    7.09    0.75
   3   3   1    8.22    0.94
   3   3   1    8.64    0.81
   3   3   1   10.38    0.98
  -3   3  -1   10.26    0.94
  -3  -3  -1   10.60    0.84
   3  -3   1    7.67    0.77
  -3  -3  -1    6.65    1.07
  -3  -3  -1    7.99    0.95
  -3  -3  -1    6.82    0.84
   3  -3   1    9.73    0.85
  -3  -3  -1    9.24    0.78
  -3  -3  -1    9.38    0.88
   1   3   3  117.21    8.88
  -1   3  -3  114.82    8.74
  -1   3  -3   96.86    8.78
   1   3   3  121.21    8.82
   1   3   3  106.59    8.87
   1   3   3  112.12    8.81
   1   3   3  120.80    8.91
  -1   3  -3  114.40    8.75
  -1  -3  -3  119.07    8.83
  -1  -3  -3  110.00    8.92
   1  -3   3  123.25    8.83
  -1  -3  -3  107.52    8.78
  -1  -3  -3  112.85    8.96
  -1  -3  -3  122.12    8.84
  -1  -3  -3  115.11    8.94
  -1   3   5  187.86   14.14
   1   3  -5  190.18   14.10
  -1   3   5  184.87   14.05
  -1   3   5  176.42   14.10
   1   3  -5  183.13   13.92
  -1   3   5  185.40   14.12
   1   3  -5  169.33   13.96
   1   3  -5  185.50   14.09
  -1   3   5  183.59   14.10
  -1   3   5  184.35   14.03
   1   3  -5  202.61   14.06
   1  -3  -5  187.21   14.04
  -1  -3   5  184.90   14.04
   1  -3  -5  161.61   14.05
   1  -3  -5  183.76   14.13
   1  -3  -5  171.81   14.18
   1  -3  -5  186.78   14.12
  -3   3   7   46.77    3.81
  -3   3   7   48.03    3.82
   3   3  -7   50.70    3.71
  -3   3   7   43.25    3.75
  -3   3   7   50.29    3.71
  -3   3   7   50.61    3.80
   3   3  -7   45.61    3.81
   3   3  -7   42.99    3.67
   3   3  -7   48.73    3.77
  -3   3   7   49.70    3.74
   3   3  -7   45.28    3.64
   3   3  -7   50.14    3.75
   3  -3  -7   38.60    3.89
   3  -3  -7   46.01    3.86
   3  -3  -7   43.58    3.74
   3  -3  -7   42.87    3.88
   3  -3  -7   52.13    3.81
   3  -3  -7   41.47    3.76
  -5   3   9    2.14    0.49
   5   3  -9    2.35    0.46
   5   3  -9    2.57    0.72
   5   3  -9    1.93    0.35
   5   3  -9    1.90    0.41
  -5   3   9    2.83    0.62
   5   3  -9    2.40    0.68
  -5   3   9    2.49    0.56
  -5   3   9    2.38    0.48
  -5   3   9    2.19    0.47
   5   3  -9    1.92    0.44
  -5   3   9    2.03    0.44
   5   3  -9    2.24    0.37
   5  -3  -9    1.69    0.54
   5  -3  -9    1.63    0.64
   5  -3  -9    2.11    0.77
   5  -3  -9    1.95    0.51
  -5  -3   9    2.30    0.35
   5  -3  -9    2.04    0.69
  -7   3  11    7.72    0.94
   7   3 -11    5.32    1.01
  -7   3  11    9.03    0.93
   7   3 -11    8.41    0.85
  -7   3  11    6.59    0.97
  -7   3  11    8.55    1.13
  -7   3  11    8.12    1.08
   7   3 -11    7.97    1.38
   7   3 -11    8.33    0.92
   7   3 -11    8.64    0.87
   7   3 -11    9.54    0.92
   7  -3 -11    8.02    1.30
   7  -3 -11    6.54    1.10
   7  -3 -11    9.67    1.63
   7  -3 -11    8.64    1.54
  -7  -3  11    6.86    0.79
   9   3 -13   22.93    2.88
  -9   3  13   20.57    2.12
   9   3 -13   18.80    1.82
  -9   3  13   20.26    1.93
   9   3 -13   21.36    1.97
  -9   3  13   23.24    1.87
   9  -3 -13   20.57    2.70
   9  -3 -13   23.60    2.36
  11   3 -15    2.04    0.87
 -11   3  15    1.31    0.54
 -11   3  15    1.90    0.44
  11   3 -15    1.34    0.73
  11   3 -15    1.65    0.63
  11   3 -15   -0.23    1.16
  11  -3 -15    2.51    1.44
  11  -3 -15    2.94    1.39
  11  -3 -15    1.58    1.09
  13   3 -17   25.55    2.97
 -13   3  17   28.70    2.60
  13   3 -17   35.70    3.91
  13  -3 -17   35.94    4.29
  15   3 -19   34.12    3.48
  15   3 -19   37.52    4.77
 -15   3  19   29.57    2.73
  15   3 -19   27.44    3.63
  20   4 -16   32.95    3.52
  20   4 -16   33.35    4.00
 -20   4  16   37.57    3.33
  20   4 -16   33.99    3.87
 -20   4  16   37.96    3.39
  20  -4 -16   48.32    4.83
  18   4 -14    9.93    1.66
 -18   4  14   12.97    2.39
 -18   4  14   14.24    1.77
 -18   4  14   10.97    1.58
 -18   4  14   13.25    1.85
  18   4 -14   13.39    2.07
  18  -4 -14   13.55    1.82
 -18  -4  14   11.84    1.58
  18  -4 -14   16.26    2.68
  18  -4 -14   14.73    2.34
 -16   4  12    5.92    1.01
 -16   4  12    4.39    0.98
 -16   4  12    5.48    0.85
  16   4 -12    5.51    1.07
 -16   4  12    3.66    0.89
 -16  -4  12    3.96    0.60
 -16  -4  12    5.05    0.85
  16  -4 -12    8.67    1.28
  16  -4 -12    9.24    1.57
  16  -4 -12    5.80    1.28
 -14   4  10   68.58    5.19
 -14   4  10   59.08    5.03
  14   4 -10   54.73    5.30
 -14   4  10   75.04    5.26
  14   4 -10   64.09    5.29
  14   4 -10   57.53    5.25
  14   4 -10   51.30    5.23
  14   4 -10   59.78    5.11
 -14   4  10   62.09    5.26
 -14  -4  10   66.65    5.17
 -14  -4  10   61.28    4.95
  14  -4 -10   70.55    5.46
  14  -4 -10   67.97    5.19
  14  -4 -10   66.49    5.27
  14  -4 -10   63.59    5.13
  12   4  -8   60.54    5.16
  12   4  -8   60.25    5.19
 -12   4   8   72.76    5.17
 -12   4   8   54.75    5.20
 -12   4   8   60.53    5.01
  12   4  -8   62.50    5.08
 -12   4   8   72.13    5.18
  12   4  -8   55.97    5.14
 -12   4   8   65.51    5.03
  12  -4  -8   67.96    5.18
 -12  -4   8   66.37    4.97
 -12  -4   8   51.80    5.11
  12  -4  -8   60.12    5.06
  12  -4  -8   71.41    5.32
  12  -4  -8   59.89    5.00
 -12  -4   8   71.53    5.11
  10   4  -6    1.36    0.58
 -10   4   6    0.89    0.34
 -10   4   6    1.71    0.38
  10   4  -6    0.28    0.42
  10   4  -6    0.25    0.45
 -10   4   6    0.67    0.42
 -10   4   6    0.21    0.48
 -10   4   6    0.78    0.55
  10   4  -6    0.24    0.35
  10   4  -6    1.15    0.50
  10  -4  -6    1.01    0.37
  10  -4  -6    0.94    0.50
  10  -4  -6    1.43    0.50
 -10  -4   6    0.55    0.36
 -10  -4   6    0.88    0.32
  10  -4  -6    0.46    0.27
  10  -4  -6    1.07    0.59
 -10  -4   6    1.15    0.54
  10  -4  -6    0.56    0.41
 -10  -4   6    1.26    0.38
   8   4  -4   11.64    1.03
   8   4  -4    9.56    1.13
  -8   4   4   12.15    0.98
   8   4  -4    9.48    1.21
  -8   4   4    9.00    1.11
  -8   4   4   10.45    1.12
  -8   4   4    7.54    1.21
   8   4  -4    9.97    1.07
  -8   4   4   10.15    0.99
   8  -4  -4   10.01    1.06
   8  -4  -4    9.42    1.07
  -8  -4   4    8.72    0.96
   8  -4  -4   10.03    0.90
   8  -4  -4    8.22    0.78
  -8  -4   4   10.69    0.97
  -8  -4   4    9.11    1.01
  -8  -4   4    8.15    1.16
   8  -4  -4    7.19    1.08
  -8  -4   4    9.01    0.96
  -8  -4   4   10.08    0.87
   6   4  -2   75.55    5.82
   6   4  -2   70.33    5.81
   6   4  -2   76.75    6.00
   6   4  -2   72.03    5.91
  -6   4   2   79.41    5.83
  -6   4   2   68.01    5.76
  -6   4   2   77.12    5.85
   6   4  -2   75.04    5.77
   6   4  -2   70.55    5.96
   6  -4  -2   76.39    5.86
  -6  -4   2   76.45    5.80
  -6  -4   2   77.94    5.98
  -6  -4   2   72.16    5.77
  -6  -4   2   75.49    5.80
  -6  -4   2   71.50    5.76
  -6  -4   2   73.11    5.86
   6  -4  -2   73.48    5.83
   4   4   0   44.09    3.23
   4   4   0   37.08    2.96
  -4   4   0   38.25    3.05
   4   4   0   35.25    3.11
   4   4   0   35.09    3.01
  -4   4   0   34.63    3.19
   4   4   0   36.85    3.12
   4   4   0   39.87    3.03
   4   4   0   33.71    3.15
  -4   4   0   35.34    3.00
  -4   4   0   41.47    3.04
  -4   4   0   39.23    2.95
  -4  -4   0   34.98    3.17
  -4  -4   0   35.95    3.02
  -4  -4   0   34.30    3.02
  -4  -4   0   34.67    3.06
   4  -4   0   39.97    3.07
  -4  -4   0   42.96    3.05
  -4  -4   0   37.40    2.96
   4  -4   0   35.16    3.06
  -2   4  -2   22.06    1.96
  -2   4  -2   18.16    1.80
   2   4   2   23.31    1.98
  -2   4  -2   21.12    1.77
  -2   4  -2   20.38    1.63
   2   4   2   19.63    1.89
  -2   4  -2   21.58    1.86
   2   4   2   20.89    1.79
   2   4   2   20.69    1.89
  -2   4  -2   18.70    1.65
   2   4   2   23.77    2.00
  -2   4  -2   22.99    1.70
   2   4   2   18.99    1.79
  -2   4  -2   18.64    1.73
  -2  -4  -2   23.30    1.84
  -2  -4  -2   23.04    1.91
   2  -4   2   21.34    1.81
  -2  -4  -2   21.08    1.73
   2  -4   2   22.24    1.74
  -2  -4  -2   19.85    1.96
   0   4   4   69.45    5.36
   0   4  -4   66.00    5.29
   0   4  -4   72.13    5.51
   0   4  -4   68.29    5.43
   0   4  -4   69.70    5.31
   0   4  -4   68.27    5.39
   0   4  -4   66.74    5.33
   0   4   4   65.50    5.48
   0   4  -4   77.58    5.26
   0   4   4   68.60    5.45
   0   4   4   62.07    5.35
   0   4   4   65.35    5.48
   0   4   4   66.30    5.45
   0  -4   4   68.49    5.37
   0  -4  -4   60.61    5.51
   0  -4  -4   74.70    5.49
   0  -4  -4   67.35    5.37
   0  -4  -4   67.51    5.50
   2   4  -6   54.34    4.38
  -2   4   6   57.58    4.50
   2   4  -6   56.01    4.48
  -2   4   6   55.39    4.49
   2   4  -6   59.19    4.25
  -2   4   6   54.82    4.35
  -2   4   6   53.00    4.46
  -2   4   6   53.08    4.44
  -2   4   6   53.71    4.38
   2   4  -6   49.10    4.43
   2   4  -6   50.24    4.28
   2  -4  -6   55.95    4.55
   2  -4  -6   50.28    4.56
   2  -4  -6   63.18    4.37
   2  -4  -6   52.81    4.40
  -2  -4   6   54.14    4.36
   2  -4  -6   55.36    4.50
  -4   4   8   14.02    1.57
   4   4  -8   17.64    1.37
  -4   4   8   16.41    1.59
  -4   4   8   14.77    1.62
  -4   4   8   16.07    1.67
  -4   4   8   15.96    1.46
  -4   4   8   14.12    1.50
   4   4  -8   14.06    1.40
   4  -4  -8   15.97    1.82
   4  -4  -8   15.84    1.87
   4  -4  -8   15.15    1.52
   4  -4  -8   14.11    1.81
   4  -4  -8   17.33    1.71
   4  -4  -8   18.21    1.64
  -6   4  10   15.43    1.58
  -6   4  10   14.18    1.53
   6   4 -10   13.92    1.33
  -6   4  10   12.85    1.38
  -6   4  10   12.24    1.44
   6   4 -10   11.88    1.40
   6   4 -10   13.03    1.23
  -6   4  10   11.90    1.39
   6   4 -10   11.03    1.33
   6  -4 -10   10.74    1.78
   6  -4 -10   13.52    1.57
   6  -4 -10   13.90    1.87
   6  -4 -10   14.16    1.49
  -8   4  12   45.94    4.17
  -8   4  12   47.18    4.07
   8   4 -12   49.76    4.61
   8   4 -12   47.93    4.01
  -8   4  12   53.19    4.09
  -8   4  12   48.90    4.29
   8   4 -12   46.08    4.08
   8  -4 -12   52.83    4.31
   8  -4 -12   59.50    4.77
   8  -4 -12   44.25    4.56
   8  -4 -12   53.62    4.35
 -10   4  14   16.94    2.04
  10   4 -14   15.29    2.53
 -10   4  14   16.18    1.71
  10   4 -14   16.43    1.70
  10   4 -14   14.93    1.81
 -10   4  14   16.72    1.67
  10  -4 -14   20.37    2.32
  10  -4 -14   18.47    2.92
  10  -4 -14   22.26    2.84
  12   4 -16   -0.06    1.56
  12   4 -16   -0.06    1.01
  12   4 -16   -0.23    0.89
 -12   4  16    0.20    0.62
 -12   4  16    0.80    0.58
 -12   4  16   -1.15    0.88
  12  -4 -16    0.05    1.37
  12  -4 -16    0.55    1.82
  12  -4 -16    1.64    1.63
 -14   4  18    6.41    1.00
  14   4 -18    5.59    2.34
  14  -4 -18    6.90    2.69
 -19   5  15   15.44    2.08
  19   5 -15   10.86    1.99
  19   5 -15   12.34    1.78
 -19   5  15   14.39    2.00
  19  -5 -15   15.36    2.08
  19  -5 -15   13.59    2.79
  19  -5 -15   17.38    3.02
 -17   5  13    1.66    0.85
  17   5 -13    0.25    0.86
  17   5 -13    0.67    0.93
 -17   5  13    1.01    0.86
 -17   5  13    0.50    1.02
  17  -5 -13    1.55    1.53
  17  -5 -13    2.25    1.27
  17  -5 -13    1.98    1.01
 -15   5  11   12.94    1.58
  15   5 -11   13.21    1.66
 -15   5  11   16.79    1.89
  15   5 -11   12.69    1.96
 -15   5  11   15.87    1.80
 -15   5  11   12.34    1.89
  15   5 -11   11.67    1.84
  15  -5 -11   13.92    1.98
  15  -5 -11   13.87    1.75
  15  -5 -11   16.57    2.30
 -13   5   9  176.29   13.70
  13   5  -9  165.39   13.72
 -13   5   9  199.26   13.76
  13   5  -9  177.61   13.81
  13   5  -9  167.45   13.65
  13  -5  -9  185.73   13.64
  13  -5  -9  162.27   13.73
  13  -5  -9  164.42   13.51
 -13  -5   9  180.56   13.47
  13  -5  -9  158.00   13.81
  13  -5  -9  194.37   13.94
  11   5  -7  116.17    9.91
 -11   5   7  134.48    9.83
 -11   5   7  124.20    9.96
  11   5  -7  114.66    9.86
  11   5  -7  113.29    9.72
  11   5  -7  119.11    9.74
 -11   5   7  126.27    9.68
 -11   5   7  143.58    9.84
 -11   5   7  128.91    9.70
  11   5  -7  125.27    9.83
  11  -5  -7  128.64    9.85
  11  -5  -7  124.72    9.66
  11  -5  -7  132.83   10.28
 -11  -5   7  123.18    9.88
 -11  -5   7  124.69    9.67
 -11  -5   7  132.31    9.61
  11  -5  -7  105.70    9.53
  -9   5   5   23.39    1.98
  -9   5   5   18.01    2.15
   9   5  -5   18.74    2.01
   9   5  -5   21.89    1.86
   9   5  -5   19.15    2.07
  -9   5   5   19.94    1.84
  -9   5   5   23.64    1.84
   9   5  -5   21.99    1.99
  -9   5   5   19.48    2.01
   9   5  -5   17.77    1.85
   9  -5  -5   20.33    2.02
  -9  -5   5   17.27    2.08
  -9  -5   5   19.88    1.61
  -9  -5   5   21.30    1.77
  -9  -5   5   17.63    1.86
   9  -5  -5   20.40    2.00
   9  -5  -5   21.22    1.97
  -9  -5   5   19.99    1.80
   7   5  -3   10.44    1.51
  -7   5   3   12.86    1.52
   7   5  -3   12.29    1.44
  -7   5   3   13.19    1.28
   7   5  -3   13.48    1.35
  -7   5   3   15.44    1.39
  -7   5   3   11.30    1.32
   7   5  -3   13.47    1.69
  -7   5   3   11.50    1.45
  -7   5   3   10.87    1.59
   7   5  -3   12.28    1.46
   7   5  -3   12.68    1.30
  -7  -5   3   16.46    1.67
  -7  -5   3   11.71    1.33
  -7  -5   3   13.95    1.29
   7  -5  -3   12.69    1.39
   7  -5  -3   12.69    1.41
  -7  -5   3   14.50    1.19
  -7  -5   3   11.92    1.27
  -7  -5   3   13.12    1.22
   5   5  -1    1.05    0.38
  -5   5   1   -0.16    0.53
  -5   5   1    1.21    0.47
  -5   5   1    1.41    0.39
   5   5  -1    0.72    0.45
   5   5  -1    0.83    0.49
   5   5  -1    1.26    0.33
   5   5  -1    1.89    0.50
   5   5  -1    1.52    0.63
   5   5  -1    0.00    0.48
  -5   5   1    0.87    0.38
  -5   5   1    0.93    0.42
  -5   5   1    0.23    0.47
  -5  -5   1    0.43    0.37
   5  -5  -1    1.11    0.48
   5  -5  -1    0.57    0.40
  -5  -5   1    1.29    0.46
  -5  -5   1    0.79    0.32
  -5  -5   1    0.77    0.47
  -3   5  -1   15.29    1.40
   3   5   1   13.66    1.38
   3   5   1   13.75    1.53
  -3   5  -1   16.13    1.53
  -3   5  -1   11.52    1.30
  -3   5  -1   14.48    1.32
   3   5   1   13.22    1.61
  -3   5  -1   13.21    1.47
  -3   5  -1   17.78    1.73
   3   5   1   14.59    1.68
   3   5   1   12.89    1.52
   3   5   1   16.34    1.42
  -3   5  -1   12.95    1.39
   3  -5   1   15.67    1.45
  -3  -5  -1   15.22    1.71
   3  -5   1   11.98    1.29
  -3  -5  -1   13.95    1.41
  -3  -5  -1   14.80    1.51
  -3  -5  -1   16.36    1.28
   1   5   3  115.82    9.10
  -1   5  -3  116.94    9.05
  -1   5  -3  100.11    9.12
  -1   5  -3  119.17    8.96
  -1   5  -3  117.55    8.92
   1   5   3  111.68    9.13
  -1   5  -3  108.96    8.99
  -1   5  -3  113.30    8.88
   1   5   3  121.38    8.98
  -1   5  -3  110.18    8.95
   1   5   3  121.71    9.10
   1   5   3  111.92    8.97
   1   5   3  113.83    9.13
   1  -5   3  117.65    8.98
  -1  -5  -3  111.06    9.00
  -1  -5  -3  119.36    9.19
  -1  -5  -3  131.59    9.10
  -1  -5  -3  110.25    8.87
   1   5  -5  131.05   11.06
   1   5  -5  148.16   11.22
   1   5  -5  152.41   11.18
  -1   5   5  151.98   11.24
   1   5  -5  135.31   10.99
   1   5  -5  137.52   10.95
  -1   5   5  148.94   11.20
   1   5  -5  142.13   11.02
  -1   5   5  149.90   11.16
   1   5  -5  124.71   10.96
   1   5  -5  140.92   10.95
  -1   5   5  135.16   11.19
  -1   5   5  129.07   11.05
   1  -5  -5  138.63   10.97
  -1  -5   5  136.60   11.05
   1  -5  -5  160.03   11.16
   1  -5  -5  167.49   11.31
   1  -5  -5  138.15   11.26
   3   5  -7  102.87    7.93
   3   5  -7  104.98    7.68
  -3   5   7   95.68    7.81
  -3   5   7  109.40    7.92
   3   5  -7   96.62    7.79
   3   5  -7   94.49    7.60
   3   5  -7   99.69    7.73
   3   5  -7   95.41    7.74
  -3   5   7   98.90    7.95
  -3   5   7   95.69    7.92
  -3   5   7  103.05    7.95
   3  -5  -7   88.10    8.03
  -3  -5   7  100.22    7.79
   3  -5  -7   93.30    7.83
   3  -5  -7  108.08    8.02
   5   5  -9   17.38    1.67
  -5   5   9   16.99    1.80
  -5   5   9   17.94    1.97
   5   5  -9   18.78    2.12
   5   5  -9   19.74    1.87
  -5   5   9   17.78    2.03
   5   5  -9   16.50    1.95
   5  -5  -9   20.99    2.14
   5  -5  -9   21.65    1.85
   5  -5  -9   18.98    1.95
  -7   5  11   15.11    1.76
  -7   5  11   14.94    1.85
   7   5 -11   17.24    2.53
   7   5 -11   18.37    1.79
  -7   5  11   16.39    2.03
   7   5 -11   16.41    1.63
   7   5 -11   17.14    1.91
  -7   5  11   15.37    1.93
   7  -5 -11   20.93    1.90
   7  -5 -11   19.60    2.52
   7  -5 -11   16.82    2.03
   7  -5 -11   13.81    2.37
  -9   5  13    9.90    1.50
   9   5 -13    7.76    1.41
  -9   5  13   10.65    1.84
  -9   5  13    9.42    1.41
   9   5 -13   11.43    1.47
   9   5 -13    8.85    1.79
   9   5 -13   10.47    1.65
   9  -5 -13   13.52    3.07
   9  -5 -13   10.78    1.59
   9  -5 -13   14.76    2.52
   9  -5 -13   10.65    1.62
  11   5 -15    0.49    1.49
  11   5 -15    1.25    0.83
 -11   5  15    0.47    0.70
 -11   5  15    0.97    1.10
 -11   5  15    0.48    0.87
  11   5 -15    0.06    0.97
  11  -5 -15    0.82    1.97
  11  -5 -15    1.49    1.37
  11  -5 -15   -2.06    1.63
  11  -5 -15    2.26    1.33
 -18   6  14    3.71    1.07
 -18   6  14    1.92    1.18
  18   6 -14    0.07    1.17
  18   6 -14    1.84    1.36
  18   6 -14   -0.44    1.42
 -18   6  14   -0.06    1.32
  18  -6 -14    4.13    1.75
 -16   6  12    1.40    1.14
 -16   6  12    1.80    0.90
  16   6 -12    2.25    0.96
  16   6 -12   -1.47    1.16
  16   6 -12    1.87    1.04
 -16   6  12    1.32    1.11
  16  -6 -12    0.45    1.30
  16  -6 -12   -0.88    0.99
  14   6 -10    6.63    1.39
  14   6 -10    6.23    1.12
 -14   6  10    5.47    1.03
  14   6 -10    3.86    1.50
 -14   6  10    5.02    1.05
 -14   6  10    4.22    1.22
  14   6 -10    5.82    1.26
 -14   6  10    7.78    1.33
  14  -6 -10   10.21    1.68
  14  -6 -10    5.15    1.38
  14  -6 -10    7.23    1.09
 -12   6   8   13.14    1.74
 -12   6   8   14.87    1.90
  12   6  -8   12.56    1.82
 -12   6   8   11.01    1.57
  12   6  -8   12.32    1.85
  12   6  -8   12.55    1.66
  12   6  -8    9.62    1.69
 -12   6   8   11.61    2.02
  12  -6  -8   13.02    1.88
  12  -6  -8   14.97    2.12
 -12  -6   8   13.41    1.44
  12  -6  -8   13.50    1.46
 -10   6   6    4.63    1.09
  10   6  -6    4.05    1.12
 -10   6   6    4.95    0.91
 -10   6   6    6.38    1.05
 -10   6   6    5.00    1.08
  10   6  -6    6.00    1.05
  10   6  -6    4.84    0.90
 -10   6   6    6.53    1.14
  10  -6  -6    3.50    0.94
 -10  -6   6    4.70    0.80
  -8   6   4    4.76    0.78
   8   6  -4    4.24    0.95
   8   6  -4    3.32    0.75
   8   6  -4    4.28    0.69
  -8   6   4    5.09    1.09
  -8   6   4    5.54    0.89
  -8   6   4    3.84    1.07
   8   6  -4    3.82    0.96
  -8   6   4    4.62    0.86
  -8   6   4    4.26    0.79
  -8   6   4    3.25    0.78
  -8  -6   4    3.37    0.71
   8  -6  -4    4.70    0.96
  -8  -6   4    4.74    0.67
   6   6  -2   12.41    1.84
   6   6  -2   13.27    1.74
  -6   6   2   14.50    1.91
  -6   6   2   14.35    1.49
  -6   6   2   12.48    1.42
  -6   6   2   10.56    1.63
  -6   6   2   11.50    1.39
   6   6  -2   10.67    1.35
  -6   6   2   11.54    1.54
   6   6  -2   13.22    1.23
  -6   6   2   13.73    1.43
  -6  -6   2   11.76    1.32
   6  -6  -2   14.23    1.52
   6  -6  -2   11.94    1.92
  -6  -6   2   12.73    1.40
  -4   6   0    1.09    0.69
   4   6   0    0.89    0.49
  -4   6   0    2.05    1.34
   4   6   0    0.11    0.73
  -4   6   0   -0.05    0.51
   4   6   0    0.08    0.57
  -4   6   0    0.66    0.52
   4   6   0    0.41    0.61
  -4   6   0    0.15    0.44
  -4   6   0    1.46    0.79
  -4  -6   0    1.20    0.68
   4  -6   0    0.31    0.49
  -4  -6   0    0.86    0.38
  -4  -6   0    1.05    0.57
   2   6   2    0.19    0.66
  -2   6  -2    0.35    0.75
   2   6   2    0.23    0.62
  -2   6  -2    0.93    0.70
  -2   6  -2   -0.17    0.42
  -2   6  -2    0.04    0.46
  -2   6  -2    0.14    0.66
  -2   6  -2   -0.21    0.77
   2   6   2    0.67    0.81
   2  -6   2    0.51    0.39
   2  -6   2   -0.24    0.58
  -2  -6  -2    0.74    0.37
  -2  -6  -2   -0.20    0.76
  -2  -6  -2    0.44    0.63
   0   6  -4   24.08    1.98
   0   6  -4   19.51    2.41
   0   6  -4   21.21    2.40
   0   6   4   23.34    2.30
   0   6  -4   18.89    2.09
   0   6   4   24.53    2.29
   0   6  -4   18.00    2.03
   0   6   4   20.31    2.34
   0   6  -4   23.26    1.99
   0   6   4   24.26    2.11
   0   6  -4   23.89    2.10
   0  -6  -4   21.26    2.29
   0  -6   4   24.58    2.12
   0  -6  -4   20.40    1.87
   0  -6  -4   27.43    2.46
   2   6  -6   14.79    1.61
   2   6  -6   16.96    2.00
  -2   6   6   15.06    1.95
   2   6  -6   12.91    1.39
  -2   6   6   16.84    1.87
  -2   6   6   16.69    1.86
  -2   6   6   14.48    1.62
   2   6  -6   14.81    1.49
   2   6  -6   16.31    1.51
   2   6  -6   11.59    1.82
   2   6  -6   12.06    1.42
   2   6  -6   17.77    1.37
   2  -6  -6   15.87    1.44
   2  -6  -6   13.70    1.80
  -2  -6   6   15.52    1.63
  -4   6   8    1.04    0.86
  -4   6   8    0.66    0.60
   4   6  -8    0.21    0.60
   4   6  -8   -0.05    0.49
  -4   6   8   -0.36    0.73
   4   6  -8    0.78    0.79
   4   6  -8    0.30    0.45
   4   6  -8    0.51    0.88
  -4   6   8   -0.44    0.71
   4   6  -8    0.30    0.83
   4  -6  -8    0.12    0.65
   4  -6  -8   -0.03    0.81
   4  -6  -8    0.34    0.51
   4  -6  -8   -0.48    0.93
   6   6 -10    1.41    0.96
   6   6 -10    1.68    0.61
  -6   6  10    1.25    0.70
  -6   6  10    0.91    0.84
  -6   6  10    1.91    1.01
   6   6 -10    1.60    0.96
  -6   6  10    1.43    0.97
   6   6 -10    1.99    0.68
   6  -6 -10    2.63    0.72
   6  -6 -10   -0.06    0.84
   6  -6 -10    1.98    1.15
   8   6 -12    0.55    0.79
   8   6 -12   -0.08    0.72
  -8   6  12   -0.27    0.83
   8   6 -12   -1.17    1.03
  -8   6  12    1.80    1.00
  -8   6  12    0.46    0.77
   8  -6 -12    1.28    1.45
   8  -6 -12    0.57    1.06
   8  -6 -12    1.10    0.98
  10   6 -14    4.57    1.87
 -10   6  14    5.34    1.20
  10   6 -14    3.08    0.97
 -10   6  14    5.03    1.06
  10   6 -14    3.41    1.24
 -10   6  14    3.51    1.41
  10  -6 -14    5.22    1.52
  10  -6 -14    4.83    1.53
  10  -6 -14    8.81    2.15
 -15   7  11    7.43    1.66
  15   7 -11    3.96    1.65
 -15   7  11    0.96    1.12
  15   7 -11    3.37    1.28
 -15   7  11    1.59    1.55
 -15   7  11    2.90    1.17
 -13   7   9   43.52    4.07
  13   7  -9   44.51    4.07
 -13   7   9   44.65    4.03
 -13   7   9   49.05    4.25
 -13   7   9   41.98    4.45
  13   7  -9   40.78    4.40
  13   7  -9   40.11    4.14
  13  -7  -9   49.63    4.44
  11   7  -7   52.85    5.44
 -11   7   7   57.32    5.17
 -11   7   7   66.12    5.36
 -11   7   7   63.61    5.19
 -11   7   7   67.45    5.64
  11   7  -7   64.61    5.22
  11   7  -7   54.63    5.31
 -11  -7   7   57.85    5.01
  11  -7  -7   68.95    5.40
   9   7  -5   13.73    2.23
  -9   7   5   17.77    2.41
  -9   7   5   18.96    2.08
   9   7  -5   18.78    2.05
  -9   7   5   14.10    1.98
   9   7  -5   22.40    2.49
  -9   7   5   18.57    2.71
  -9   7   5   22.29    2.27
  -9  -7   5   18.22    1.91
   9  -7  -5   16.96    2.23
  -7   7   3   28.58    3.35
  -7   7   3   28.36    3.01
  -7   7   3   31.27    2.78
  -7   7   3   28.07    2.75
   7   7  -3   27.66    3.12
   7   7  -3   31.24    3.00
   7   7  -3   30.76    2.80
  -7   7   3   31.24    3.44
  -7  -7   3   29.40    2.71
   7  -7  -3   32.53    2.97
  -5   7   1   23.11    2.92
  -5   7   1   21.97    2.73
  -5   7   1   23.20    2.35
   5   7  -1   26.11    2.37
   5   7  -1   22.46    2.77
   5   7  -1   24.53    2.57
  -5   7   1   28.95    2.52
  -5   7   1   21.77    2.62
   5  -7  -1   22.92    2.37
  -5  -7   1   27.39    2.37
   5  -7  -1   23.46    2.41
  -5  -7   1   24.82    2.38
  -3   7  -1   16.41    2.00
   3   7   1   15.62    1.80
   3   7   1   12.79    2.17
  -3   7  -1   18.99    2.14
  -3   7  -1   16.19    1.99
  -3   7  -1   18.58    2.36
   3   7   1   16.81    2.37
   3   7   1   13.49    1.98
  -3   7  -1   14.71    1.67
  -3   7  -1   14.77    1.73
  -3  -7  -1   19.51    2.09
   3  -7   1   17.20    1.86
   3  -7   1   16.27    1.70
  -3  -7  -1   15.33    1.89
  -1   7  -3   39.38    4.17
  -1   7  -3   49.09    3.90
   1   7   3   41.68    4.13
  -1   7  -3   43.72    3.71
   1   7   3   44.29    3.78
  -1   7  -3   40.05    3.77
   1   7   3   45.52    4.04
  -1   7  -3   46.26    3.82
  -1  -7  -3   51.24    3.94
   1  -7   3   40.94    3.81
   1   7  -5   46.58    4.06
   1   7  -5   45.16    3.49
   1   7  -5   44.19    3.69
  -1   7   5   42.28    3.90
  -1   7   5   43.75    4.04
  -1   7   5   42.09    3.66
   1   7  -5   36.31    3.50
   1   7  -5   43.49    3.69
   1   7  -5   43.29    3.56
   1  -7  -5   38.94    3.79
  -1  -7   5   38.37    3.64
   3   7  -7   23.14    2.86
  -3   7   7   22.61    2.55
   3   7  -7   21.41    2.53
  -3   7   7   25.49    2.38
   3   7  -7   19.14    2.21
  -3   7   7   24.32    2.73
   3  -7  -7   20.69    2.61
  -3  -7   7   23.05    2.31
   5   7  -9   11.98    1.48
   5   7  -9   13.30    1.96
   5   7  -9    8.71    1.49
  -5   7   9   12.69    1.75
  -5   7   9   13.85    2.22
  -5   7   9   13.96    2.13
   5  -7  -9   12.16    1.87
  -7   7  11   15.32    2.51
  -7   7  11   12.94    1.79
  -7   7  11   13.35    2.40
   7   7 -11   15.41    2.71
   7  -7 -11   16.93    2.39
  -8   8   4   -1.15    1.52
   8   8  -4   -0.37    0.97
   8   8  -4    1.69    1.16
  -8   8   4   -0.02    0.74
  -8   8   4   -0.59    1.46
  -8   8   4   -1.72    0.95
   8   8  -4   -0.52    1.34
   8  -8  -4   -0.20    1.33
  -8  -8   4   -0.51    0.84
   6   8  -2    5.16    1.13
  -6   8   2    4.64    1.60
   6   8  -2    4.01    1.20
  -6   8   2    5.65    1.13
   6   8  -2    4.35    1.47
  -6   8   2    3.35    0.96
  -6   8   2    5.37    1.59
   6  -8  -2    6.87    1.39
  -6  -8   2    7.30    1.22
   4   8   0   14.11    2.24
  -4   8   0   13.66    2.16
  -4   8   0   12.18    1.67
  -4   8   0   11.57    1.57
   4   8   0   12.75    1.89
  -4   8   0   10.62    2.15
   4   8   0   13.65    1.93
   4  -8   0   15.74    2.05
  -4  -8   0   11.01    1.62
   2   8   2    5.91    1.63
  -2   8  -2    6.27    1.70
  -2   8  -2    3.36    0.84
   2   8   2    5.10    1.29
  -2   8  -2    4.12    1.01
   2   8   2    3.81    1.08
  -2  -8  -2    4.65    1.27
   2  -8   2    7.38    1.28
   0   8  -4    2.73    0.77
   0   8  -4    2.13    0.95
   0   8   4    4.12    1.47
   0   8   4    3.02    1.25
   0   8   4    2.45    1.05
   0   8  -4    1.74    1.42
   0  -8   4    0.98    0.95
   0  -8  -4    4.80    1.30
  -2   8   6   14.50    2.38
   2   8  -6   13.32    2.14
  -2   8   6   10.24    2.07
  -2   8   6   10.83    1.64
   2   8  -6   11.42    1.58
  -2  -8   6    8.06    1.54
   2  -8  -6    9.14    1.76
  24   0 -19    1.34    1.39
 -24   0  19    0.16    0.71
  24   0 -19   -0.37    1.43
  24   0 -19   -0.37    1.61
  22   0 -17   -0.41    1.06
 -22   0  17   -0.74    0.72
  22   0 -17   -0.17    1.12
  22   0 -17   -0.98    0.93
 -22   0  17    0.49    0.62
  20   0 -15   -0.16    1.04
  20   0 -15    0.07    0.80
  20   0 -15   -0.08    0.84
 -20   0  15    0.23    0.48
 -20   0  15   -0.31    0.43
  20   0 -15    0.39    0.69
 -18   0  13    0.11    0.45
  18   0 -13   -0.69    0.52
 -18   0  13   -0.19    0.36
 -18   0  13    0.17    0.55
  18   0 -13   -0.40    0.65
 -18   0  13    0.17    0.40
  18   0 -13    0.27    0.60
 -16   0  11   -0.17    0.31
 -16   0  11   -0.26    0.32
  16   0 -11    0.09    0.41
 -16   0  11    0.08    0.36
 -16   0  11    0.01    0.45
  16   0 -11   -0.69    0.72
  16   0 -11    1.62    0.62
 -16   0  11    0.00    0.13
  16   0 -11    0.32    0.41
  16   0 -11   -0.08    0.46
 -14   0   9   -0.09    0.35
  14   0  -9    0.22    0.40
 -14   0   9    0.13    0.27
 -14   0   9   -0.02    0.14
  14   0  -9    0.67    0.52
 -14   0   9    0.12    0.28
  14   0  -9    0.02    0.40
  14   0  -9    0.02    0.31
  14   0  -9    0.21    0.31
 -12   0   7   -0.02    0.23
 -12   0   7    0.10    0.21
  12   0  -7    0.38    0.26
 -12   0   7    0.12    0.32
  12   0  -7    0.41    0.31
 -12   0   7    0.25    0.14
 -12   0   7    0.29    0.27
  12   0  -7    0.16    0.34
  12   0  -7   -0.03    0.29
  12   0  -7    0.21    0.24
  10   0  -5    0.15    0.16
 -10   0   5   -0.02    0.20
 -10   0   5    0.15    0.23
  10   0  -5    0.32    0.20
 -10   0   5    0.20    0.14
 -10   0   5   -0.34    0.16
  10   0  -5    0.29    0.21
 -10   0   5    0.16    0.18
  10   0  -5    0.11    0.21
  10   0  -5    0.28    0.24
   8   0  -3    0.20    0.15
  -8   0   3    0.15    0.13
  -8   0   3    0.01    0.13
  -8   0   3   -0.09    0.15
   8   0  -3    0.41    0.18
  -8   0   3    0.38    0.17
  -8   0   3    0.17    0.15
   8   0  -3   -0.11    0.17
   8   0  -3   -0.11    0.13
   6   0  -1    0.08    0.12
  -6   0   1    0.12    0.10
  -6   0   1    0.12    0.11
  -6   0   1   -0.09    0.11
   6   0  -1   -0.03    0.10
  -6   0   1    0.06    0.13
   6   0  -1    0.00    0.13
   4   0   1    0.17    0.13
  -4   0  -1    0.03    0.12
   4   0   1    0.17    0.08
   4   0   1    0.01    0.08
  -4   0  -1    0.39    0.11
  -4   0  -1    0.39    0.15
   4   0   1   -0.03    0.14
   4   0   1    0.00    0.11
  -4   0  -1    0.04    0.08
  -4   0  -1    0.26    0.15
  -4   0  -1    0.05    0.10
   2   0   3   -0.06    0.09
   2   0   3    0.07    0.13
  -2   0  -3   -0.02    0.13
  -2   0  -3    0.35    0.17
   2   0   3    0.30    0.12
  -2   0  -3    0.11    0.15
   2   0   3    0.13    0.14
   2   0   3    0.10    0.06
  -2   0  -3    0.02    0.11
   2   0   3    0.08    0.06
  -2   0  -3    0.34    0.19
  -2   0  -3    0.21    0.09
  -2   0  -3    0.18    0.12
   0   0   5   -0.02    0.08
   0   0   5    0.33    0.14
   0   0   5    0.28    0.18
   0   0  -5    0.26    0.24
   0   0  -5    0.75    0.15
   0   0  -5    0.21    0.13
   0   0   5    0.17    0.13
   0   0  -5    0.00    0.17
   0   0   5    0.01    0.16
   0   0  -5   -0.10    0.14
   2   0  -7   -0.01    0.18
  -2   0   7    0.35    0.26
  -2   0   7    0.13    0.19
   2   0  -7   -0.23    0.21
   2   0  -7    0.24    0.34
   2   0  -7    0.16    0.23
  -2   0   7    0.21    0.16
  -2   0   7    0.07    0.10
  -2   0   7   -0.16    0.10
  -4   0   9    0.00    0.30
  -4   0   9    0.29    0.21
  -4   0   9    0.07    0.14
   4   0  -9   -0.12    0.40
   4   0  -9   -0.08    0.33
   4   0  -9    0.59    0.38
  -4   0   9    0.30    0.22
   4   0  -9    0.01    0.31
  -6   0  11   -0.13    0.28
  -6   0  11   -0.03    0.16
   6   0 -11    0.13    0.59
  -6   0  11    0.12    0.22
  -6   0  11    0.28    0.18
   6   0 -11   -0.05    0.44
   6   0 -11    0.42    0.45
  -6   0  11   -0.01    0.41
   8   0 -13    0.42    0.58
  -8   0  13    0.33    0.20
  -8   0  13    0.10    0.20
   8   0 -13   -0.11    0.82
   8   0 -13    0.61    0.62
   8   0 -13    0.18    0.61
  -8   0  13   -0.02    0.23
  10   0 -15   -0.43    0.79
  10   0 -15    0.80    0.84
 -10   0  15   -0.02    0.22
 -10   0  15    0.03    0.24
  10   0 -15    1.64    0.89
  10   0 -15    1.16    1.15
 -10   0  15    0.51    0.25
 -12   0  17   -0.08    0.23
 -12   0  17    0.31    0.24
  12   0 -17   -0.15    1.01
  12   0 -17   -0.44    1.15
  12   0 -17   -0.29    1.49
  14   0 -19   -0.55    2.01
  14   0 -19   -0.09    1.54
  14   0 -19   -1.31    1.56
 -23   1  18   12.06    1.51
  23   1 -18    9.91    2.05
  23   1 -18   10.09    1.94
  23   1 -18   11.53    1.68
  23  -1 -18   11.28    1.80
  23  -1 -18   11.01    2.10
  23  -1 -18   14.20    2.18
 -23  -1  18   11.66    1.36
  21   1 -16   25.12    3.05
  21   1 -16   36.41    3.22
 -21   1  16   31.07    2.78
  21   1 -16   28.82    3.11
  21   1 -16   25.77    2.80
 -21   1  16   28.56    2.54
 -21  -1  16   31.01    2.47
 -21  -1  16   25.71    2.53
  21  -1 -16   30.31    3.43
  21  -1 -16   31.76    3.02
  21  -1 -16   29.13    3.18
  19   1 -14    8.57    1.55
 -19   1  14    7.78    0.79
  19   1 -14    6.34    1.49
  19   1 -14    9.76    1.58
 -19   1  14    9.20    1.67
 -19   1  14    9.62    1.14
  19   1 -14   11.84    1.63
 -19  -1  14   11.38    1.15
 -19  -1  14    8.32    1.08
  19  -1 -14    8.42    1.53
 -19  -1  14    7.80    0.99
 -19  -1  14    8.45    1.53
  19  -1 -14    6.86    1.26
  19  -1 -14   12.67    1.63
  19  -1 -14   10.87    1.55
  17   1 -12   99.12    8.35
 -17   1  12  111.24    8.15
  17   1 -12   92.26    8.51
  17   1 -12   90.80    8.42
 -17   1  12  113.94    8.29
 -17   1  12  122.57    8.47
  17  -1 -12   94.58    8.44
 -17  -1  12  104.68    8.25
  17  -1 -12  105.24    8.60
  17  -1 -12  114.56    8.56
 -17  -1  12  103.99    8.29
 -17  -1  12  111.72    8.21
 -17  -1  12  102.53    8.41
  17  -1 -12  123.24    8.52
  17  -1 -12  102.48    8.41
  15   1 -10  598.74   44.88
 -15   1  10  622.12   44.84
 -15   1  10  662.98   44.70
 -15   1  10  584.70   44.69
 -15   1  10  513.19   44.59
  15   1 -10  611.37   44.77
 -15  -1  10  591.32   44.72
  15  -1 -10  506.36   44.75
 -15  -1  10  548.92   44.67
  15  -1 -10  629.69   44.83
 -15  -1  10  585.64   44.82
  15  -1 -10  511.53   44.87
 -15  -1  10  654.71   44.64
  13   1  -8   66.19    5.06
 -13   1   8   61.58    4.91
  13   1  -8   54.26    4.93
 -13   1   8   57.49    4.84
  13   1  -8   54.26    5.02
 -13   1   8   69.53    4.92
  13   1  -8   62.43    4.81
  13   1  -8   66.65    4.95
 -13   1   8   70.12    5.07
  13  -1  -8   70.64    5.04
  13  -1  -8   63.61    4.97
 -13  -1   8   60.88    5.02
  13  -1  -8   65.28    5.02
 -13  -1   8   66.91    4.97
 -13  -1   8   64.12    4.86
  13  -1  -8   52.29    4.94
 -13  -1   8   61.43    4.90
  13  -1  -8   59.34    5.08
  11   1  -6   61.91    4.85
 -11   1   6   66.84    4.88
  11   1  -6   58.94    4.76
 -11   1   6   71.07    4.76
  11   1  -6   58.30    4.81
 -11   1   6   62.38    4.76
 -11   1   6   54.21    4.70
 -11   1   6   61.30    4.75
  11   1  -6   60.48    4.74
  11   1  -6   58.11    4.68
  11  -1  -6   58.56    4.79
 -11  -1   6   63.66    4.76
 -11  -1   6   64.00    4.84
  11  -1  -6   52.14    4.73
 -11  -1   6   58.04    4.76
  11  -1  -6   56.48    4.87
  11  -1  -6   55.51    4.76
 -11  -1   6   63.11    4.71
 -11  -1   6   69.47    4.83
  -9   1   4  117.25    9.92
  -9   1   4  135.73    9.86
  -9   1   4  139.42    9.85
   9   1  -4  128.37    9.81
  -9   1   4  130.35    9.86
   9   1  -4  123.91    9.86
  -9   1   4  113.90    9.83
   9   1  -4  136.29    9.83
   9   1  -4  126.14    9.92
   9  -1  -4  130.12    9.81
  -9  -1   4  130.90    9.91
  -9  -1   4  124.87    9.82
  -9  -1   4  123.16    9.91
   9  -1  -4  137.24    9.91
   9  -1  -4  138.26    9.87
  -9  -1   4  126.52    9.87
   9  -1  -4  122.11    9.93
   9  -1  -4  124.64    9.85
   7   1  -2  479.79   36.82
  -7   1   2  527.90   36.80
   7   1  -2  504.35   36.84
  -7   1   2  486.17   36.84
  -7   1   2  457.53   36.77
  -7   1   2  484.59   36.81
   7   1  -2  461.82   36.88
  -7   1   2  462.81   36.81
   7   1  -2  484.83   36.80
   7   1  -2  490.76   36.74
   7   1  -2  483.90   36.80
   7  -1  -2  456.10   36.79
   7  -1  -2  486.63   36.82
  -7  -1   2  471.61   36.86
   7  -1  -2  454.08   36.80
   7  -1  -2  431.30   36.80
  -7  -1   2  520.27   36.81
  -7  -1   2  519.53   36.80
  -7  -1   2  474.52   36.83
   7  -1  -2  529.02   36.77
   5   1   0  189.95   15.44
   5   1   0  232.94   15.47
   5   1   0  204.11   15.49
   5   1   0  189.09   15.52
   5   1   0  177.37   15.48
  -5   1   0  219.02   15.41
  -5   1   0  205.82   15.44
  -5   1   0  206.78   15.45
  -5   1   0  210.23   15.42
  -5   1   0  187.12   15.46
   5   1   0  198.60   15.45
   5  -1   0  202.76   15.42
   5  -1   0  211.30   15.44
  -5  -1   0  190.06   15.45
  -5  -1   0  232.74   15.53
   5  -1   0  207.58   15.44
  -5  -1   0  204.78   15.44
  -5  -1   0  203.70   15.48
  -5  -1   0  187.54   15.47
   5  -1   0  185.38   15.45
  -3   1  -2  105.24    7.84
  -3   1  -2  109.07    7.80
   3   1   2  106.65    7.91
   3   1   2  100.02    7.83
   3   1   2  102.86    7.86
  -3   1  -2   98.29    7.85
   3   1   2  104.31    7.91
   3   1   2   97.57    7.87
  -3   1  -2  105.22    7.87
   3   1   2   94.24    7.86
   3   1   2   98.31    7.84
   3  -1   2   95.80    7.85
  -3  -1  -2  104.91    7.89
  -3  -1  -2  109.29    7.93
  -3  -1  -2  104.79    7.84
  -3  -1  -2  103.28    7.85
  -3  -1  -2   97.68    7.88
   3  -1   2  101.59    7.78
  -1   1  -4  604.04   45.22
   1   1   4  608.43   45.18
   1   1   4  548.24   45.22
   1   1   4  581.54   45.22
   1   1   4  605.98   45.22
   1   1   4  600.00   45.26
   1   1   4  625.03   45.17
   1  -1   4  592.30   45.19
  -1  -1  -4  611.30   45.21
  -1  -1  -4  583.02   45.23
  -1  -1  -4  541.55   45.28
  -1  -1  -4  604.45   45.21
  -1  -1  -4  614.88   45.19
   1   1  -6  203.91   15.59
   1   1  -6  190.86   15.64
  -1   1   6  201.26   15.67
   1   1  -6  222.38   15.64
   1   1  -6  181.38   15.60
   1   1  -6  220.23   15.58
  -1   1   6  208.32   15.63
  -1   1   6  226.81   15.62
  -1  -1   6  202.29   15.62
   1  -1  -6  199.19   15.73
   1  -1  -6  178.45   15.77
   1  -1  -6  179.71   15.66
   1  -1  -6  211.55   15.65
  -1  -1   6  226.10   15.60
  -1  -1   6  218.59   15.60
   1  -1  -6  222.15   15.64
   1  -1  -6  180.40   15.92
  -3   1   8   26.99    1.96
   3   1  -8   24.55    2.26
  -3   1   8   25.47    2.03
  -3   1   8   24.69    2.08
   3   1  -8   22.54    1.98
  -3   1   8   24.70    1.95
  -3   1   8   25.68    1.98
   3  -1  -8   21.79    2.15
   3  -1  -8   22.10    2.07
   3  -1  -8   23.88    2.13
   3  -1  -8   21.97    2.24
  -3  -1   8   26.00    1.97
   3  -1  -8   25.73    1.95
  -3  -1   8   23.10    1.95
  -5   1  10   28.03    2.27
  -5   1  10   30.69    2.43
  -5   1  10   29.26    2.35
   5   1 -10   26.13    2.32
   5   1 -10   27.93    2.67
   5   1 -10   23.32    2.44
  -5   1  10   29.14    2.29
   5  -1 -10   28.29    2.59
  -5  -1  10   28.86    2.23
   5  -1 -10   24.71    2.43
   5  -1 -10   26.43    2.46
  -5  -1  10   30.67    2.29
   5  -1 -10   28.32    2.70
  -7   1  12  196.66   14.50
   7   1 -12  189.31   14.70
   7   1 -12  201.09   15.00
  -7   1  12  194.76   14.60
   7   1 -12  178.06   14.60
  -7   1  12  174.93   14.48
   7  -1 -12  185.89   14.69
  -7  -1  12  200.81   14.55
   7  -1 -12  186.52   14.71
   7  -1 -12  181.51   14.98
  -7  -1  12  191.14   14.45
  -9   1  14   68.46    5.15
   9   1 -14   71.36    6.99
   9   1 -14   63.53    5.35
  -9   1  14   63.59    5.16
   9   1 -14   64.12    5.41
  -9  -1  14   71.40    5.09
   9  -1 -14   72.22    5.58
   9  -1 -14   62.37    5.48
   9  -1 -14   58.42    5.74
  11   1 -16   23.47    3.02
  11   1 -16   29.22    2.85
 -11   1  16   26.37    2.32
  11   1 -16   27.58    3.48
 -11   1  16   31.59    2.38
  11   1 -16   30.17    2.92
 -11   1  16   26.90    2.35
  11  -1 -16   36.80    3.18
  11  -1 -16   25.21    3.30
  11  -1 -16   35.41    3.69
  13   1 -18   44.38    4.22
  13   1 -18   38.52    4.41
  13   1 -18   48.76    4.98
 -13   1  18   43.09    3.49
 -13   1  18   40.54    3.45
  13  -1 -18   45.65    4.91
  13  -1 -18   55.23    4.61
  15   1 -20   12.53    2.60
  15   1 -20   18.20    3.40
  15   1 -20   20.40    2.67
  15  -1 -20   22.68    3.48
  15  -1 -20   14.82    3.00
  24   2 -19    7.75    1.60
 -24   2  19    7.16    1.25
  24   2 -19    6.98    1.98
  24   2 -19    6.39    1.90
  24  -2 -19    8.55    2.25
  24  -2 -19    9.65    2.30
  24  -2 -19    6.77    1.87
 -22   2  17   19.49    1.93
  22   2 -17   18.85    2.31
  22   2 -17   14.16    2.58
 -22   2  17   17.03    1.98
  22   2 -17   19.17    2.70
  22  -2 -17   23.29    2.75
 -20   2  15   17.05    1.67
  20   2 -15   12.78    1.82
 -20   2  15   13.85    1.92
 -20   2  15   18.42    1.65
  20   2 -15   15.88    2.12
  20   2 -15   10.58    2.04
 -20   2  15   15.85    1.33
  20  -2 -15   15.27    2.05
  20  -2 -15   13.41    2.39
 -20  -2  15   14.37    1.37
 -20  -2  15   13.92    1.55
 -20  -2  15   12.79    1.49
  20  -2 -15   19.83    2.32
  18   2 -13    1.35    0.78
 -18   2  13    0.19    0.57
  18   2 -13    0.59    0.94
  18   2 -13    0.84    0.74
 -18   2  13    1.04    0.62
 -18   2  13    1.23    0.37
  18   2 -13    1.46    0.64
  18  -2 -13    1.07    1.03
  18  -2 -13    0.60    0.72
  18  -2 -13    0.79    0.86
  18  -2 -13    1.60    0.98
 -18  -2  13    0.22    0.65
 -18  -2  13    1.07    0.43
 -18  -2  13    1.20    0.45
 -18  -2  13    1.06    0.37
  18  -2 -13    1.29    0.79
 -16   2  11    1.49    0.54
  16   2 -11    2.04    0.73
  16   2 -11    3.53    1.03
  16   2 -11    1.28    0.61
  16   2 -11    2.13    0.57
 -16   2  11    1.48    0.75
 -16   2  11    2.27    0.43
 -16  -2  11    1.98    0.56
  16  -2 -11    4.40    0.91
  16  -2 -11    1.60    0.72
 -16  -2  11    2.81    0.40
  16  -2 -11    1.78    0.64
 -16  -2  11    2.41    0.51
  16  -2 -11    1.27    0.61
  16  -2 -11    2.62    0.78
 -16  -2  11    2.09    0.44
  14   2  -9   31.63    2.76
 -14   2   9   37.21    2.67
 -14   2   9   34.72    2.72
  14   2  -9   28.01    2.81
 -14   2   9   38.99    2.85
 -14   2   9   35.56    2.64
  14   2  -9   28.59    2.69
  14   2  -9   31.62    2.52
  14   2  -9   30.46    2.86
  14  -2  -9   31.41    2.93
  14  -2  -9   28.91    2.74
  14  -2  -9   32.48    2.85
 -14  -2   9   32.50    2.77
 -14  -2   9   33.39    2.56
  14  -2  -9   37.15    2.83
 -14  -2   9   34.09    2.66
  14  -2  -9   27.54    2.73
 -14  -2   9   29.23    2.69
 -12   2   7    1.58    0.43
  12   2  -7    1.47    0.45
  12   2  -7    0.92    0.32
 -12   2   7    1.57    0.44
 -12   2   7    1.57    0.33
  12   2  -7    0.93    0.35
  12   2  -7    1.42    0.27
 -12   2   7    1.17    0.29
  12   2  -7    1.63    0.37
  12  -2  -7    1.32    0.51
 -12  -2   7    1.19    0.37
 -12  -2   7    1.58    0.42
 -12  -2   7    1.80    0.34
 -12  -2   7    1.11    0.37
  12  -2  -7    1.19    0.36
  12  -2  -7    1.05    0.46
  12  -2  -7    0.88    0.31
 -12  -2   7    1.36    0.25
  12  -2  -7    0.98    0.47
 -10   2   5   51.85    4.02
  10   2  -5   55.36    4.13
  10   2  -5   51.21    4.03
 -10   2   5   48.66    4.05
 -10   2   5   60.51    4.19
  10   2  -5   47.95    4.17
 -10   2   5   49.07    3.98
  10   2  -5   52.24    4.15
 -10   2   5   50.55    4.07
  10   2  -5   50.82    4.06
 -10  -2   5   58.16    4.16
  10  -2  -5   55.78    4.13
 -10  -2   5   50.17    4.04
 -10  -2   5   50.47    4.06
  10  -2  -5   47.85    4.13
  10  -2  -5   44.91    4.02
 -10  -2   5   54.60    4.11
  10  -2  -5   50.62    4.04
  10  -2  -5   46.56    4.00
 -10  -2   5   51.58    3.98
  -8   2   3  252.84   18.55
  -8   2   3  249.12   18.43
  -8   2   3  261.11   18.44
  -8   2   3  238.07   18.49
   8   2  -3  250.83   18.44
   8   2  -3  233.05   18.48
   8   2  -3  227.76   18.53
  -8   2   3  226.44   18.48
   8   2  -3  235.23   18.49
  -8   2   3  241.24   18.39
  -8  -2   3  243.39   18.51
   8  -2  -3  240.60   18.44
  -8  -2   3  276.99   18.57
  -8  -2   3  245.51   18.47
  -8  -2   3  227.57   18.45
   8  -2  -3  236.13   18.51
   8  -2  -3  220.52   18.42
  -8  -2   3  229.41   18.41
   8  -2  -3  255.10   18.47
   6   2  -1   41.40    3.04
  -6   2   1   40.45    2.87
   6   2  -1   33.36    3.04
  -6   2   1   35.31    2.95
  -6   2   1   31.92    2.95
  -6   2   1   38.72    2.89
  -6   2   1   37.92    2.98
   6   2  -1   37.69    3.01
   6   2  -1   37.95    2.95
   6   2  -1   36.95    2.95
   6  -2  -1   40.35    2.96
   6  -2  -1   33.05    2.91
   6  -2  -1   37.93    2.93
  -6  -2   1   32.26    2.92
  -6  -2   1   36.32    2.97
   6  -2  -1   36.08    2.89
  -6  -2   1   39.34    2.94
  -6  -2   1   38.56    3.02
  -6  -2   1   39.94    2.90
  -4   2  -1   72.94    4.99
   4   2   1   58.07    5.05
   4   2   1   56.53    5.01
  -4   2  -1   72.22    5.02
  -4   2  -1   70.65    4.97
   4   2   1   65.90    4.96
   4   2   1   64.71    4.97
   4   2   1   64.02    4.97
  -4   2  -1   58.06    4.93
   4   2   1   65.22    5.05
  -4   2  -1   54.13    4.93
   4  -2   1   69.03    4.96
   4  -2   1   63.93    4.88
  -4  -2  -1   65.80    4.96
  -4  -2  -1   68.52    4.98
  -4  -2  -1   60.93    5.04
  -4  -2  -1   60.61    5.01
  -4  -2  -1   60.68    5.03
   2   2   3    3.10    0.48
   2   2   3    2.77    0.43
  -2   2  -3    2.32    0.44
   2   2   3    2.78    0.45
  -2   2  -3    2.75    0.43
  -2   2  -3    3.10    0.40
   2   2   3    3.26    0.41
  -2   2  -3    3.06    0.45
  -2   2  -3    2.66    0.41
   2   2   3    2.98    0.52
   2   2   3    2.50    0.45
  -2  -2  -3    3.83    0.52
  -2  -2  -3    3.58    0.48
  -2  -2  -3    3.39    0.43
   2  -2   3    3.02    0.44
  -2  -2  -3    2.93    0.48
  -2  -2  -3    3.63    0.46
   0   2   5   68.25    5.27
   0   2   5   65.31    5.24
   0   2  -5   57.72    5.19
   0   2   5   66.02    5.18
   0   2  -5   72.09    5.20
   0   2   5   68.18    5.23
   0   2  -5   64.17    5.32
   0   2   5   65.58    5.25
   0   2   5   68.03    5.19
   0  -2  -5   75.20    5.25
   0  -2  -5   62.38    5.21
   0  -2   5   63.00    5.16
   0  -2  -5   63.02    5.32
   0  -2  -5   67.59    5.22
   0  -2  -5   67.32    5.20
   0  -2  -5   70.95    5.28
   2   2  -7   97.73    7.35
  -2   2   7   84.60    7.36
   2   2  -7   97.26    7.26
  -2   2   7   97.77    7.42
  -2   2   7   99.23    7.44
   2   2  -7  101.65    7.47
  -2   2   7   98.25    7.36
  -2   2   7   95.54    7.34
   2   2  -7   93.68    7.57
   2   2  -7  100.42    7.36
   2  -2  -7   89.65    7.43
   2  -2  -7   88.50    7.41
   2  -2  -7   87.59    7.55
  -2  -2   7   96.48    7.33
   2  -2  -7  102.47    7.40
   2  -2  -7  100.65    7.48
   2  -2  -7   83.88    7.49
   4   2  -9   46.29    3.61
  -4   2   9   46.33    3.68
  -4   2   9   47.91    3.75
  -4   2   9   52.89    3.82
  -4   2   9   49.37    3.66
   4   2  -9   43.74    3.84
  -4   2   9   43.11    3.66
   4   2  -9   42.37    3.98
  -4   2   9   47.36    3.78
   4   2  -9   46.48    3.63
   4   2  -9   45.76    3.65
   4  -2  -9   50.42    3.71
   4  -2  -9   43.29    3.84
   4  -2  -9   39.81    3.78
   4  -2  -9   45.30    4.01
   4  -2  -9   44.96    3.94
  -4  -2   9   48.63    3.60
   6   2 -11   16.89    1.76
   6   2 -11   20.32    2.10
  -6   2  11   18.70    1.69
  -6   2  11   20.23    1.76
  -6   2  11   22.58    1.73
  -6   2  11   21.21    1.86
   6   2 -11   19.46    2.23
   6   2 -11   18.65    1.76
  -6   2  11   24.44    1.94
  -6  -2  11   21.86    1.71
   6  -2 -11   20.90    2.30
   6  -2 -11   19.98    2.06
   6  -2 -11   18.54    1.99
   6  -2 -11   19.39    2.18
   8   2 -13    1.08    0.53
   8   2 -13    0.59    0.51
  -8   2  13    1.20    0.32
  -8   2  13    1.11    0.54
  -8   2  13    1.45    0.40
  -8   2  13    1.42    0.42
   8   2 -13    0.71    0.65
   8   2 -13    1.23    0.93
   8  -2 -13    0.06    0.95
   8  -2 -13    1.19    0.79
   8  -2 -13    1.72    1.05
   8  -2 -13    0.84    0.93
  10   2 -15    1.16    0.77
 -10   2  15    0.54    0.44
  10   2 -15    0.42    1.12
 -10   2  15    0.11    0.37
 -10   2  15    0.68    0.41
  10   2 -15   -0.13    0.64
  10   2 -15    0.10    0.74
  10  -2 -15    1.08    1.25
  10  -2 -15   -0.22    0.93
  10  -2 -15    0.93    1.17
  12   2 -17    0.42    1.05
 -12   2  17    1.09    0.46
  12   2 -17   -0.92    1.41
 -12   2  17    1.61    0.44
  12   2 -17    0.95    1.20
  12  -2 -17    2.97    1.81
  12  -2 -17    1.39    1.51
  12  -2 -17    1.94    1.40
  14   2 -19   12.26    1.99
  14   2 -19    7.91    1.89
 -14   2  19    9.37    1.26
  14   2 -19   12.22    2.54
  14  -2 -19   18.90    3.28
  14  -2 -19   10.19    2.70
  14  -2 -19   15.19    2.55
 -23   3  18    9.99    1.47
  23   3 -18    9.37    2.01
 -23   3  18    9.03    1.64
  23   3 -18    9.36    1.77
  23   3 -18   14.15    2.30
  23  -3 -18   14.95    2.44
  23  -3 -18   14.04    2.21
  23  -3 -18   12.02    2.47
  21   3 -16   29.60    3.42
  21   3 -16   29.54    2.99
  21   3 -16   27.63    3.34
 -21   3  16   29.27    2.78
  21  -3 -16   27.35    3.77
  21  -3 -16   37.74    3.44
 -19   3  14    4.89    0.68
 -19   3  14    3.61    0.91
  19   3 -14    2.96    0.96
  19   3 -14    2.44    0.79
 -19   3  14    4.83    0.94
 -19   3  14    3.74    0.88
 -19  -3  14    3.33    0.60
 -19  -3  14    3.08    0.72
  19  -3 -14    4.18    1.16
  19  -3 -14    3.96    1.37
  19  -3 -14    4.94    1.16
  17   3 -12   50.30    4.78
 -17   3  12   55.18    4.99
 -17   3  12   58.79    4.89
  17   3 -12   65.48    5.05
  17   3 -12   51.92    4.97
 -17   3  12   61.50    4.68
 -17   3  12   59.57    4.88
 -17  -3  12   59.27    4.78
  17  -3 -12   60.35    4.96
  17  -3 -12   64.88    5.24
  17  -3 -12   62.88    5.25
 -17  -3  12   56.88    4.65
  17  -3 -12   60.63    5.00
 -15   3  10  160.29   12.86
  15   3 -10  162.49   12.82
 -15   3  10  179.37   12.95
  15   3 -10  155.74   12.99
 -15   3  10  182.73   12.88
  15   3 -10  161.70   13.07
 -15   3  10  180.81   13.23
 -15   3  10  188.37   13.06
 -15   3  10  170.63   12.88
  15   3 -10  148.50   12.91
  15  -3 -10  141.98   13.12
 -15  -3  10  181.17   12.73
 -15  -3  10  186.10   12.85
  15  -3 -10  174.85   12.99
  15  -3 -10  143.42   12.97
 -15  -3  10  163.41   12.97
 -15  -3  10  161.11   12.94
  15  -3 -10  171.07   13.10
  15  -3 -10  156.27   12.97
 -13   3   8   20.03    1.78
 -13   3   8   22.19    1.73
 -13   3   8   19.78    1.63
  13   3  -8   19.44    1.90
  13   3  -8   16.77    1.82
 -13   3   8   20.35    1.64
  13   3  -8   18.89    1.88
  13   3  -8   16.80    1.71
  13   3  -8   17.57    1.75
 -13   3   8   20.33    1.86
  13  -3  -8   21.32    1.93
 -13  -3   8   19.64    1.51
  13  -3  -8   17.85    1.73
 -13  -3   8   19.19    1.62
 -13  -3   8   18.13    1.74
  13  -3  -8   15.62    1.70
  13  -3  -8   19.02    1.72
  13  -3  -8   17.78    1.91
 -13  -3   8   15.67    1.73
  11   3  -6    5.99    0.81
  11   3  -6    8.21    1.03
 -11   3   6    6.73    0.89
  11   3  -6    6.56    0.81
 -11   3   6    6.70    0.91
 -11   3   6    5.64    0.93
  11   3  -6    5.56    0.92
  11   3  -6    6.57    0.92
 -11   3   6    7.93    0.77
 -11   3   6    8.10    0.71
 -11  -3   6    5.06    0.78
  11  -3  -6    6.14    0.94
  11  -3  -6    5.66    0.74
 -11  -3   6    7.56    0.83
 -11  -3   6    8.41    0.77
 -11  -3   6    6.53    0.61
  11  -3  -6    6.54    0.93
  11  -3  -6    6.65    0.78
  11  -3  -6    6.06    0.77
   9   3  -4   50.97    4.37
   9   3  -4   48.59    4.31
  -9   3   4   50.94    4.31
  -9   3   4   62.22    4.24
   9   3  -4   50.22    4.29
  -9   3   4   54.08    4.33
   9   3  -4   48.18    4.42
  -9   3   4   46.17    4.40
   9   3  -4   51.41    4.27
  -9   3   4   63.56    4.39
  -9   3   4   58.27    4.25
   9  -3  -4   49.67    4.31
  -9  -3   4   60.43    4.27
   9  -3  -4   48.22    4.20
   9  -3  -4   58.63    4.23
  -9  -3   4   50.70    4.31
   9  -3  -4   58.34    4.35
  -9  -3   4   51.95    4.27
  -9  -3   4   52.49    4.23
   9  -3  -4   59.03    4.32
  -9  -3   4   63.50    4.43
  -7   3   2  129.00    9.14
   7   3  -2  113.43    9.30
  -7   3   2  128.78    9.14
   7   3  -2  117.78    9.27
   7   3  -2  127.36    9.35
  -7   3   2  121.59    9.21
  -7   3   2  114.64    9.09
  -7   3   2  116.97    9.32
   7   3  -2  109.35    9.16
  -7  -3   2  126.19    9.15
  -7  -3   2  106.76    9.15
   7  -3  -2  114.17    9.20
  -7  -3   2  120.70    9.17
   7  -3  -2  110.23    9.17
   7  -3  -2  128.41    9.09
   7  -3  -2  120.14    9.19
  -7  -3   2  121.24    9.28
  -7  -3   2  113.60    9.24
  -5   3   0   89.06    7.67
  -5   3   0  111.47    7.84
   5   3   0  103.63    7.85
   5   3   0   92.21    7.76
  -5   3   0   87.52    7.87
   5   3   0   95.83    7.87
   5   3   0   96.33    7.74
   5   3   0   92.69    7.88
  -5   3   0  106.02    7.69
  -5   3   0  110.93    7.77
   5   3   0  112.61    7.78
  -5   3   0  100.63    7.78
  -5  -3   0  104.77    7.75
  -5  -3   0   96.02    7.81
   5  -3   0  107.65    7.78
   5  -3   0  107.59    7.77
  -5  -3   0   94.39    7.77
   5  -3   0   94.15    7.70
  -5  -3   0  101.67    7.76
  -5  -3   0  102.80    7.88
   3   3   2   51.06    3.98
  -3   3  -2   57.05    3.95
  -3   3  -2   46.63    3.97
   3   3   2   53.29    4.10
   3   3   2   48.45    4.05
  -3   3  -2   57.08    4.05
  -3   3  -2   48.63    3.90
   3   3   2   50.80    4.10
   3   3   2   51.74    3.95
  -3   3  -2   51.11    3.92
  -3   3  -2   53.88    4.01
   3   3   2   43.51    3.97
  -3   3  -2   48.60    4.09
   3   3   2   49.36    4.05
  -3  -3  -2   48.50    4.04
  -3  -3  -2   51.70    4.09
  -3  -3  -2   49.10    3.98
  -3  -3  -2   45.31    4.31
  -3  -3  -2   47.03    4.09
  -3  -3  -2   52.28    4.00
   3  -3   2   53.71    3.99
  -3  -3  -2   49.62    3.96
   1   3   4  275.70   19.70
  -1   3  -4  263.12   19.48
   1   3   4  246.15   19.57
   1   3   4  242.74   19.64
  -1   3  -4  227.35   19.54
  -1   3  -4  275.05   19.62
   1   3   4  251.26   19.66
  -1   3  -4  265.89   19.63
  -1   3  -4  273.59   19.47
  -1   3  -4  267.39   19.55
   1   3   4  257.08   19.57
  -1   3  -4  248.24   19.65
   1   3   4  260.78   19.65
  -1  -3  -4  254.08   19.60
  -1  -3  -4  244.98   19.64
   1  -3   4  257.66   19.58
  -1  -3  -4  260.26   19.73
  -1  -3  -4  257.81   19.60
  -1  -3  -4  254.20   19.67
  -1  -3  -4  232.98   19.56
   1   3  -6   79.53    6.76
  -1   3   6  100.46    6.86
   1   3  -6   79.10    6.68
  -1   3   6   96.83    6.73
  -1   3   6   89.77    6.83
   1   3  -6   73.14    6.63
  -1   3   6   85.23    6.79
  -1   3   6   90.67    6.80
  -1   3   6   87.10    6.73
   1   3  -6   83.42    6.80
   1  -3  -6   86.32    6.84
   1  -3  -6   85.12    6.93
   1  -3  -6   87.51    6.76
   1  -3  -6   86.00    6.79
   1  -3  -6   86.37    6.78
   3   3  -8    9.14    0.93
  -3   3   8    6.84    0.92
  -3   3   8    9.41    1.10
   3   3  -8    7.76    0.86
   3   3  -8    7.95    0.95
  -3   3   8    7.80    0.93
  -3   3   8   10.16    1.02
  -3   3   8    8.16    0.90
   3   3  -8    8.84    0.87
   3   3  -8    7.13    1.05
   3   3  -8    9.26    1.30
  -3   3   8   10.58    1.07
   3  -3  -8    9.92    1.23
   3  -3  -8    7.73    1.02
   3  -3  -8    8.21    1.23
   3  -3  -8    8.22    1.01
   3  -3  -8    7.01    1.20
  -5   3  10   43.12    3.37
   5   3 -10   42.06    3.55
  -5   3  10   41.09    3.26
  -5   3  10   41.57    3.30
   5   3 -10   40.87    3.20
  -5   3  10   37.40    3.27
   5   3 -10   39.04    3.21
  -5   3  10   34.27    3.36
   5   3 -10   45.01    3.26
   5   3 -10   37.73    3.65
   5  -3 -10   39.87    3.64
   5  -3 -10   37.00    3.66
   5  -3 -10   37.43    3.42
   5  -3 -10   45.78    3.37
   7   3 -12   74.57    6.44
  -7   3  12   82.02    6.43
  -7   3  12   73.86    6.46
   7   3 -12   72.77    6.91
   7   3 -12   90.41    6.42
  -7   3  12   88.78    6.68
  -7   3  12   77.52    6.56
  -7   3  12   91.77    6.47
  -7  -3  12   81.56    6.35
   7  -3 -12   82.93    6.74
   7  -3 -12   84.66    7.05
   7  -3 -12   86.41    7.00
  -9   3  14    6.42    1.14
  -9   3  14    6.74    0.99
  -9   3  14    8.02    0.89
   9   3 -14    7.78    1.11
   9   3 -14    6.09    1.51
   9   3 -14    6.09    1.11
   9   3 -14    6.96    1.02
   9  -3 -14    8.04    1.65
   9  -3 -14    8.56    1.72
   9  -3 -14    7.51    1.33
  11   3 -16   15.46    2.05
 -11   3  16   16.66    2.06
 -11   3  16   17.23    1.48
 -11   3  16   15.02    1.60
  11   3 -16   15.13    2.88
  11  -3 -16   14.67    2.51
  11  -3 -16   19.69    2.56
  11  -3 -16   17.77    3.18
  13   3 -18   33.57    3.50
  13   3 -18   35.71    4.57
 -13   3  18   36.85    3.23
 -13   3  18   34.50    3.01
  13   3 -18   30.67    3.63
  13  -3 -18   47.97    5.20
  13  -3 -18   35.62    4.99
 -22   4  17   42.52    4.09
  22   4 -17   41.57    4.33
  22   4 -17   55.75    5.08
  22   4 -17   40.05    4.81
 -22   4  17   46.04    4.10
  22  -4 -17   58.32    5.26
  22  -4 -17   47.78    5.57
  20   4 -15   24.53    2.90
  20   4 -15   24.13    3.20
 -20   4  15   31.33    2.87
 -20   4  15   30.14    2.86
  20  -4 -15   29.73    3.76
  20  -4 -15   34.91    3.57
 -18   4  13    0.19    0.61
  18   4 -13    0.58    0.87
 -18   4  13    0.38    0.76
 -18   4  13    0.43    0.84
  18   4 -13   -0.11    0.68
 -18   4  13    0.79    0.82
  18  -4 -13    2.93    1.21
  18  -4 -13   -1.00    1.11
  18  -4 -13    1.13    0.95
  18  -4 -13    1.53    0.92
 -18  -4  13    0.15    0.43
 -18  -4  13    1.07    0.80
 -16   4  11   12.07    1.32
 -16   4  11   12.66    1.44
  16   4 -11   11.68    1.11
  16   4 -11   10.18    1.73
  16   4 -11   11.70    1.52
  16   4 -11   10.13    1.63
 -16   4  11   11.96    1.58
  16   4 -11    9.32    1.61
 -16   4  11   15.61    1.73
  16   4 -11   10.66    1.68
 -16   4  11   14.64    1.63
  16  -4 -11   11.55    1.63
 -16  -4  11   10.64    1.47
  16  -4 -11   12.95    1.64
  16  -4 -11   13.70    1.95
  16  -4 -11   13.04    1.64
 -16  -4  11   12.10    1.19
  14   4  -9   11.52    1.35
  14   4  -9   11.39    1.56
 -14   4   9   13.66    1.49
  14   4  -9   11.34    1.51
 -14   4   9   11.83    1.25
  14   4  -9   10.21    1.64
 -14   4   9   12.28    1.59
 -14   4   9   13.37    1.23
  14   4  -9   12.95    1.57
 -14   4   9   13.39    1.45
 -14  -4   9    9.64    1.29
 -14  -4   9   11.12    1.43
  14  -4  -9   10.91    1.36
  14  -4  -9   10.78    1.31
  14  -4  -9   12.96    1.65
  14  -4  -9   11.13    1.47
 -14  -4   9   10.35    1.12
  12   4  -7   19.56    1.94
 -12   4   7   18.29    1.93
 -12   4   7   22.25    1.78
 -12   4   7   20.41    2.11
  12   4  -7   18.91    1.88
  12   4  -7   17.11    2.03
  12   4  -7   16.73    2.00
 -12   4   7   22.73    1.84
  12   4  -7   22.06    2.01
  12  -4  -7   19.35    2.06
 -12  -4   7   21.39    1.89
 -12  -4   7   18.47    1.98
  12  -4  -7   24.88    1.93
 -12  -4   7   20.95    1.77
  12  -4  -7   18.20    1.75
  12  -4  -7   23.55    2.02
  12  -4  -7   20.22    2.21
 -12  -4   7   21.47    1.61
  12  -4  -7   22.82    1.85
 -10   4   5  149.04   11.90
  10   4  -5  148.52   11.86
 -10   4   5  163.93   11.94
  10   4  -5  148.91   11.87
 -10   4   5  152.53   11.90
 -10   4   5  155.52   12.06
  10   4  -5  147.29   11.86
  10   4  -5  158.97   11.99
 -10   4   5  167.21   11.82
 -10  -4   5  156.83   11.73
  10  -4  -5  147.36   11.90
 -10  -4   5  144.34   11.80
  10  -4  -5  159.66   11.78
 -10  -4   5  147.93   11.80
  10  -4  -5  160.19   11.94
 -10  -4   5  145.97   11.88
  10  -4  -5  146.74   11.92
 -10  -4   5  160.29   11.82
  10  -4  -5  152.54   11.73
  -8   4   3  174.97   12.53
   8   4  -3  160.01   12.75
  -8   4   3  154.08   12.61
   8   4  -3  181.04   12.80
   8   4  -3  161.98   12.59
   8   4  -3  164.68   12.59
  -8   4   3  150.99   12.75
  -8   4   3  174.55   12.56
   8   4  -3  152.33   12.68
   8   4  -3  165.32   12.56
  -8   4   3  187.97   12.78
   8  -4  -3  152.25   12.60
  -8  -4   3  160.38   12.53
   8  -4  -3  173.87   12.62
  -8  -4   3  164.01   12.54
  -8  -4   3  164.09   12.72
  -8  -4   3  145.28   12.50
  -8  -4   3  151.36   12.60
  -8  -4   3  161.02   12.55
   6   4  -1   89.66    6.58
   6   4  -1   76.82    6.60
  -6   4   1   82.19    6.79
   6   4  -1   81.39    6.72
  -6   4   1   88.36    6.55
   6   4  -1   87.14    6.62
  -6   4   1   97.27    6.65
  -6   4   1   88.45    6.61
  -6   4   1   75.09    6.63
   6   4  -1   80.84    6.76
   6  -4  -1   76.13    6.60
  -6  -4   1   90.83    6.61
  -6  -4   1   77.66    6.56
  -6  -4   1   90.65    6.69
  -6  -4   1   88.67    6.61
   6  -4  -1   81.89    6.63
  -6  -4   1   85.29    6.60
  -6  -4   1   83.64    6.76
   4   4   1    2.78    0.41
   4   4   1    1.79    0.54
   4   4   1    2.67    0.53
  -4   4  -1    3.45    0.55
  -4   4  -1    2.27    0.50
   4   4   1    2.64    0.45
  -4   4  -1    3.25    0.70
  -4   4  -1    2.54    0.51
   4   4   1    1.96    0.41
  -4   4  -1    2.37    0.57
   4   4   1    1.70    0.55
  -4   4  -1    2.73    0.40
  -4  -4  -1    3.28    0.61
  -4  -4  -1    1.68    0.44
  -4  -4  -1    2.05    0.46
  -4  -4  -1    2.29    0.39
   4  -4   1    3.00    0.49
  -4  -4  -1    2.55    0.47
   4  -4   1    1.78    0.45
  -4  -4  -1    2.20    0.60
   2   4   3    1.61    0.57
  -2   4  -3    2.04    0.33
  -2   4  -3    1.94    0.53
   2   4   3    1.73    0.47
   2   4   3    1.85    0.57
  -2   4  -3    1.50    0.51
  -2   4  -3    2.66    0.45
  -2   4  -3    2.45    0.38
   2   4   3    1.56    0.40
  -2   4  -3    1.70    0.45
  -2   4  -3    1.06    0.42
   2   4   3    1.16    0.39
   2  -4   3    1.52    0.41
  -2  -4  -3    2.98    0.50
  -2  -4  -3    2.15    0.47
  -2  -4  -3    1.34    0.54
  -2  -4  -3    1.64    0.57
  -2  -4  -3    2.14    0.39
  -2  -4  -3    1.60    0.69
   0   4  -5  104.09    9.04
   0   4   5  114.17    8.95
   0   4  -5  109.38    8.86
   0   4  -5  106.89    8.84
   0   4   5  118.60    9.08
   0   4  -5  119.00    8.99
   0   4   5  109.90    8.95
   0   4   5  127.40    9.09
   0   4   5  116.35    9.05
   0   4   5  109.43    9.08
   0   4  -5  125.03    9.05
   0   4  -5  117.33    8.87
   0   4  -5  112.97    8.92
   0  -4  -5  120.28    9.18
   0  -4   5  116.15    8.97
   0  -4  -5  120.22    9.09
   0  -4  -5  116.49    8.99
   0  -4  -5  114.20    9.09
   2   4  -7   61.61    5.11
  -2   4   7   68.51    5.32
   2   4  -7   57.92    5.29
  -2   4   7   66.61    5.16
  -2   4   7   60.77    5.29
   2   4  -7   73.48    5.29
  -2   4   7   66.52    5.26
  -2   4   7   67.32    5.19
   2   4  -7   57.41    5.07
  -2   4   7   56.37    5.23
   2   4  -7   69.94    5.04
   2   4  -7   73.83    5.21
   2  -4  -7   60.70    5.22
   2  -4  -7   66.09    5.20
   2  -4  -7   63.18    5.44
   2  -4  -7   69.03    5.40
   2  -4  -7   70.37    5.33
   4   4  -9   74.50    6.54
  -4   4   9   77.28    6.36
  -4   4   9   82.46    6.32
   4   4  -9   82.75    6.21
   4   4  -9   85.34    6.28
  -4   4   9   72.95    6.32
   4   4  -9   87.47    6.48
   4   4  -9   82.38    6.10
  -4   4   9   65.95    6.23
  -4   4   9   75.70    6.22
   4  -4  -9   73.88    6.55
   4  -4  -9   89.18    6.59
   4  -4  -9   74.44    6.32
  -6   4  11   96.62    7.00
  -6   4  11   83.39    6.80
  -6   4  11   91.42    7.00
   6   4 -11   85.57    6.69
  -6   4  11   78.29    6.90
   6   4 -11   82.51    6.79
   6   4 -11   85.11    7.25
   6   4 -11   85.71    6.74
   6  -4 -11   87.99    7.61
   6  -4 -11   84.27    7.22
   6  -4 -11   79.06    6.94
   6  -4 -11   90.62    6.94
  -8   4  13    1.00    0.70
   8   4 -13    0.60    0.54
   8   4 -13    0.72    0.57
  -8   4  13    1.43    0.56
   8   4 -13    0.32    0.53
   8   4 -13    1.05    1.14
   8   4 -13    1.77    0.57
  -8   4  13    0.50    0.51
   8  -4 -13   -1.40    0.92
   8  -4 -13   -0.17    1.11
   8  -4 -13    1.92    0.93
 -10   4  15    1.73    0.94
  10   4 -15    1.48    1.46
 -10   4  15    0.17    0.52
  10   4 -15    0.65    0.81
 -10   4  15    0.64    0.56
  10   4 -15    1.63    0.78
  10  -4 -15    0.64    1.24
  10  -4 -15   -0.65    1.58
  10  -4 -15    1.68    1.54
  10  -4 -15   -0.50    1.13
  12   4 -17   15.32    2.66
 -12   4  17   13.75    1.73
  12   4 -17   14.42    2.32
  12  -4 -17   17.63    3.21
  12  -4 -17   13.73    2.55
  12  -4 -17   19.64    2.65
  12  -4 -17   19.71    3.00
  19   5 -14    2.78    1.17
 -19   5  14    5.21    1.24
 -19   5  14    2.87    1.07
  19   5 -14    2.05    1.19
  19  -5 -14    5.89    1.38
  19  -5 -14    4.37    1.79
  19  -5 -14    4.42    1.53
  17   5 -12    0.71    0.80
 -17   5  12    2.51    1.00
 -17   5  12    2.23    0.74
  17   5 -12    2.36    0.98
 -17   5  12    1.52    0.94
  17   5 -12    1.65    0.53
  17   5 -12    2.36    1.05
  17  -5 -12    1.56    1.04
  17  -5 -12    2.00    0.95
  17  -5 -12   -0.26    1.27
  15   5 -10   12.85    2.18
  15   5 -10   17.76    2.42
  15   5 -10   13.57    1.95
 -15   5  10   18.10    2.01
  15   5 -10   15.66    1.81
 -15   5  10   20.16    1.67
 -15   5  10   12.98    2.03
 -15   5  10   16.91    1.92
  15  -5 -10   16.18    1.82
  15  -5 -10   17.87    1.72
 -15  -5  10   13.31    1.52
  15  -5 -10   18.14    1.98
  15  -5 -10   15.59    2.11
  15  -5 -10   18.02    2.27
 -13   5   8   15.84    1.90
 -13   5   8   13.81    2.72
  13   5  -8   13.64    1.95
 -13   5   8   17.29    1.84
 -13   5   8   15.83    1.57
  13   5  -8   17.09    1.99
  13   5  -8   15.36    1.72
  13   5  -8   21.44    2.09
  13   5  -8   14.05    1.92
  13  -5  -8   17.08    2.08
  13  -5  -8   19.72    1.67
  13  -5  -8   14.60    1.49
  13  -5  -8   14.61    1.88
 -13  -5   8   19.15    1.56
 -11   5   6    5.36    0.87
 -11   5   6    4.93    1.08
 -11   5   6    6.60    0.88
  11   5  -6    5.43    0.95
  11   5  -6    5.47    0.85
 -11   5   6    5.64    0.87
  11   5  -6    4.63    0.82
 -11   5   6    7.31    1.08
  11   5  -6    4.43    0.92
  11   5  -6    4.24    1.00
 -11  -5   6    5.88    0.84
  11  -5  -6    5.46    0.76
 -11  -5   6    6.97    1.34
 -11  -5   6    6.69    0.84
  11  -5  -6    5.97    0.99
  11  -5  -6    4.72    0.86
 -11  -5   6    1.67    1.40
 -11  -5   6    4.73    0.49
  -9   5   4   37.79    3.17
  -9   5   4   31.93    2.78
  -9   5   4   32.68    2.75
   9   5  -4   37.93    3.03
   9   5  -4   33.89    2.79
   9   5  -4   29.91    2.81
   9   5  -4   31.82    3.05
  -9   5   4   30.21    2.90
  -9  -5   4   37.37    2.76
   9  -5  -4   31.06    2.87
  -9  -5   4   30.81    2.74
   9  -5  -4   34.10    2.91
  -9  -5   4   29.85    2.73
  -9  -5   4   33.42    2.66
  -9  -5   4   35.68    2.88
   9  -5  -4   32.30    3.07
   7   5  -2   24.03    2.24
  -7   5   2   24.80    2.22
  -7   5   2   25.55    2.15
  -7   5   2   22.23    2.30
  -7   5   2   23.28    2.51
   7   5  -2   24.05    2.36
   7   5  -2   25.17    2.47
  -7   5   2   30.25    2.29
   7   5  -2   22.90    2.20
  -7   5   2   24.52    2.21
   7   5  -2   25.49    2.15
  -7  -5   2   29.12    2.30
   7  -5  -2   25.49    2.29
  -7  -5   2   29.89    2.23
   7  -5  -2   27.23    2.26
  -7  -5   2   21.96    2.16
  -7  -5   2   24.63    2.14
   5   5   0    0.05    0.50
   5   5   0    0.55    0.67
   5   5   0    1.47    0.48
  -5   5   0    0.17    0.71
   5   5   0    0.41    0.36
  -5   5   0    0.41    0.55
   5   5   0    0.23    0.48
  -5   5   0    0.37    0.39
  -5   5   0    0.72    0.44
   5   5   0    0.15    0.31
   5   5   0    0.14    0.44
  -5   5   0    0.29    0.52
  -5  -5   0    0.96    0.57
   5  -5   0    0.42    0.37
  -5  -5   0    0.59    0.46
  -5  -5   0    0.82    0.40
  -5  -5   0    0.36    0.32
  -5  -5   0    0.37    0.46
   5  -5   0    0.67    0.41
  -3   5  -2    6.73    0.88
   3   5   2    9.14    1.34
  -3   5  -2    7.98    1.11
   3   5   2    7.79    1.14
   3   5   2    7.51    0.97
  -3   5  -2    8.36    1.00
  -3   5  -2    7.66    1.17
  -3   5  -2    9.69    1.16
   3   5   2    9.91    1.05
   3   5   2    8.18    1.26
  -3   5  -2    7.66    1.31
  -3   5  -2    7.82    0.88
  -3  -5  -2    8.85    0.90
  -3  -5  -2    8.55    1.06
  -3  -5  -2    8.62    1.27
   3  -5   2    7.34    1.01
   3  -5   2   10.06    0.91
  -3  -5  -2    6.99    1.18
  -1   5  -4   30.16    2.81
  -1   5  -4   32.54    2.54
  -1   5  -4   30.01    2.57
  -1   5  -4   31.96    2.56
  -1   5  -4   34.46    2.63
  -1   5  -4   29.54    2.76
  -1   5  -4   28.83    2.90
   1   5   4   31.19    2.82
   1   5   4   33.54    2.71
   1   5   4   33.88    2.84
   1   5   4   29.54    2.88
  -1   5  -4   31.02    2.68
   1   5   4   28.96    2.87
   1  -5   4   33.38    2.72
  -1  -5  -4   33.85    2.99
  -1  -5  -4   36.35    2.96
  -1  -5  -4   28.97    2.74
   1   5  -6   22.27    2.20
  -1   5   6   23.16    2.26
   1   5  -6   19.87    2.39
  -1   5   6   22.71    2.13
   1   5  -6   19.49    1.94
  -1   5   6   23.03    2.13
   1   5  -6   21.32    1.87
   1   5  -6   20.14    1.83
   1   5  -6   25.03    1.82
  -1   5   6   21.67    1.98
   1   5  -6   23.52    1.88
  -1   5   6   22.29    2.18
   1   5  -6   20.56    2.07
   1   5  -6   17.58    1.88
   1  -5  -6   19.14    2.37
   1  -5  -6   23.29    2.31
   1  -5  -6   20.89    1.89
   1  -5  -6   18.95    2.29
   1  -5  -6   21.02    2.01
  -1  -5   6   23.44    2.01
   3   5  -8   11.38    1.01
  -3   5   8    9.44    1.41
  -3   5   8    7.65    1.33
   3   5  -8    8.07    1.10
   3   5  -8    9.53    1.38
   3   5  -8   14.09    1.51
   3   5  -8    7.35    1.00
   3   5  -8   11.63    1.39
  -3   5   8    9.73    1.22
   3   5  -8   10.40    1.08
  -3   5   8    6.81    1.33
   3  -5  -8   10.36    1.20
   3  -5  -8   11.79    1.70
   5   5 -10   12.78    1.58
   5   5 -10   13.22    2.03
  -5   5  10   12.23    1.41
  -5   5  10   13.12    1.59
   5   5 -10    9.09    1.23
   5   5 -10   12.39    1.24
  -5   5  10   14.40    1.71
   5   5 -10   11.02    1.55
  -5   5  10    8.84    1.46
   5  -5 -10    9.33    1.72
   5  -5 -10   10.38    1.46
   5  -5 -10    9.44    1.43
   5  -5 -10   13.75    1.91
  -7   5  12   18.04    1.89
   7   5 -12   15.66    2.36
   7   5 -12   19.08    1.79
  -7   5  12   17.01    1.93
   7   5 -12   18.53    1.92
   7   5 -12   15.84    2.01
   7   5 -12   17.47    2.67
  -7   5  12   18.31    2.24
   7  -5 -12   17.04    2.23
   7  -5 -12   20.83    2.17
   7  -5 -12   17.44    2.74
  -9   5  14    0.21    0.71
  -9   5  14    0.55    0.99
   9   5 -14    1.49    0.74
   9   5 -14    1.61    0.77
   9   5 -14    1.60    1.01
   9   5 -14   -0.02    1.45
  -9   5  14    0.80    0.66
   9  -5 -14   -1.41    1.11
   9  -5 -14    1.66    1.82
   9  -5 -14    2.48    1.55
   9  -5 -14    0.56    1.14
  11   5 -16    2.18    1.90
 -11   5  16    1.40    0.79
  11   5 -16   -0.33    0.90
 -11   5  16    2.30    1.37
  11   5 -16    0.60    1.17
  11  -5 -16   -0.58    1.54
  11  -5 -16    1.25    1.61
  11  -5 -16   -1.44    1.94
  11  -5 -16    3.54    2.44
  18   6 -13    7.43    1.77
  18   6 -13    8.12    1.72
  18   6 -13    5.98    1.40
 -18   6  13    8.60    1.61
 -18   6  13    7.16    1.49
  18  -6 -13    8.37    1.96
  18  -6 -13    8.87    1.55
  16   6 -11    9.79    1.38
  16   6 -11    7.02    1.55
 -16   6  11    7.89    1.62
 -16   6  11    8.16    1.55
  16   6 -11    7.69    1.60
  16  -6 -11    9.80    1.35
  16  -6 -11   10.67    1.81
  14   6  -9   19.82    2.64
 -14   6   9   28.80    2.38
  14   6  -9   20.65    2.83
  14   6  -9   21.88    2.79
  14   6  -9   24.11    2.53
 -14   6   9   27.48    2.87
 -14   6   9   24.43    2.66
  14  -6  -9   24.13    2.35
  14  -6  -9   29.73    2.93
  14  -6  -9   26.96    2.77
  12   6  -7   24.22    2.42
 -12   6   7   28.02    2.57
 -12   6   7   23.34    2.57
 -12   6   7   28.58    2.85
 -12   6   7   24.22    2.30
  12   6  -7   23.55    2.61
  12   6  -7   24.95    2.52
 -12  -6   7   23.58    2.25
  12  -6  -7   25.96    2.62
  12  -6  -7   21.96    2.57
  10   6  -5   84.11    6.36
  10   6  -5   74.56    6.04
 -10   6   5   75.49    6.08
 -10   6   5   89.92    6.51
 -10   6   5   69.70    6.13
  10   6  -5   69.43    6.12
  10   6  -5   66.07    6.32
 -10  -6   5   82.69    5.86
  10  -6  -5   78.54    6.24
 -10  -6   5   68.93    6.20
  -8   6   3  120.40    8.51
  -8   6   3  107.59    8.13
   8   6  -3  101.25    8.37
   8   6  -3  108.15    8.32
  -8   6   3  116.34    8.21
   8   6  -3   94.97    8.28
  -8   6   3   94.81    8.10
  -8   6   3  102.69    8.05
  -8   6   3   93.86    8.19
   8   6  -3  102.84    8.00
  -8  -6   3  113.59    8.10
   8  -6  -3   97.31    8.17
   8  -6  -3   94.09    8.13
  -8  -6   3   90.53    8.03
   6   6  -1   35.16    3.24
   6   6  -1   33.77    3.20
  -6   6   1   33.01    2.90
   6   6  -1   34.52    3.16
   6   6  -1   35.84    2.80
  -6   6   1   37.26    3.00
  -6   6   1   32.15    3.30
  -6   6   1   35.66    3.02
  -6   6   1   30.50    2.88
  -6   6   1   35.24    2.89
  -6  -6   1   34.22    2.79
   6  -6  -1   32.60    3.18
  -6  -6   1   34.90    2.90
  -6  -6   1   32.11    2.92
   6  -6  -1   31.11    2.91
  -4   6  -1    3.51    0.79
   4   6   1    3.45    0.87
   4   6   1    3.90    0.92
  -4   6  -1    5.36    1.03
  -4   6  -1    4.78    1.01
   4   6   1    5.80    1.14
  -4   6  -1    4.41    0.72
  -4   6  -1    4.06    1.26
   4   6   1    5.13    0.97
  -4   6  -1    7.20    0.97
  -4  -6  -1    6.43    0.81
  -4  -6  -1    7.39    1.08
   4  -6   1    6.17    0.90
   4  -6   1    5.03    0.74
  -4  -6  -1    6.00    0.89
  -2   6  -3   10.05    1.70
   2   6   3    9.98    1.52
  -2   6  -3    9.36    1.28
  -2   6  -3    9.32    1.15
  -2   6  -3   10.05    1.24
   2   6   3    8.53    1.60
  -2   6  -3    8.17    1.28
  -2   6  -3   10.22    1.44
   2   6   3    9.72    1.26
  -2   6  -3    8.91    1.11
   2   6   3   10.22    1.48
  -2  -6  -3   12.16    1.74
  -2  -6  -3    9.61    1.06
   2  -6   3   10.32    1.29
   0   6  -5   36.99    3.09
   0   6   5   39.24    3.38
   0   6   5   34.70    3.13
   0   6  -5   37.74    3.03
   0   6   5   35.13    3.31
   0   6  -5   32.95    2.99
   0   6  -5   37.27    3.10
   0   6  -5   37.12    3.01
   0   6   5   33.13    3.38
   0  -6   5   36.03    3.14
   0  -6  -5   41.80    3.01
   0  -6  -5   34.06    3.23
   2   6  -7   48.21    3.66
   2   6  -7   40.76    4.03
   2   6  -7   48.10    3.66
  -2   6   7   48.42    4.02
   2   6  -7   41.87    3.64
  -2   6   7   48.00    3.84
   2   6  -7   44.27    3.70
   2   6  -7   45.17    3.72
  -2   6   7   45.16    4.03
  -2   6   7   44.09    4.34
   2   6  -7   47.05    3.71
   2  -6  -7   40.88    3.67
  -2  -6   7   44.40    3.79
   2  -6  -7   43.52    3.95
  -4   6   9   70.02    6.01
   4   6  -9   75.13    6.13
   4   6  -9   75.38    5.89
  -4   6   9   74.33    6.25
  -4   6   9   71.63    6.17
   4   6  -9   76.70    6.25
  -4   6   9   74.98    6.20
   4   6  -9   70.95    5.93
   4  -6  -9   70.18    5.93
   4  -6  -9   78.66    6.13
   4  -6  -9   80.88    6.27
  -6   6  11   72.70    5.45
   6   6 -11   59.36    4.95
  -6   6  11   63.29    5.19
   6   6 -11   54.89    5.27
   6   6 -11   54.70    4.97
  -6   6  11   61.48    5.08
   6  -6 -11   60.46    5.74
   6  -6 -11   63.00    5.29
  -8   6  13    3.10    1.06
   8   6 -13    2.58    1.36
   8   6 -13    2.76    0.78
  -8   6  13    2.73    1.21
   8   6 -13    3.84    1.73
  -8   6  13    3.96    0.92
   8   6 -13    3.27    1.24
   8  -6 -13    3.68    1.84
   8  -6 -13    4.41    1.35
   8  -6 -13    4.13    1.30
  15   7 -10    0.45    1.13
  15   7 -10    0.40    1.45
 -15   7  10   -1.80    0.93
 -15   7  10   -0.36    1.02
 -15   7  10    1.38    1.44
  15   7 -10   -0.06    1.11
 -15   7  10    0.41    1.34
  15  -7 -10    0.21    1.50
 -13   7   8    2.42    1.40
  13   7  -8    0.73    1.04
  13   7  -8    0.97    1.18
 -13   7   8   -0.80    0.79
 -13   7   8   -2.31    1.25
  13   7  -8    1.20    1.00
 -13   7   8    1.38    0.94
 -13  -7   8    0.32    0.73
  13  -7  -8    0.53    1.23
  11   7  -6    2.69    1.05
 -11   7   6    1.56    0.87
  11   7  -6    2.32    1.22
 -11   7   6   -0.03    1.21
 -11   7   6    1.47    0.74
 -11   7   6    3.91    1.30
  11   7  -6    1.27    0.88
  11  -7  -6   -0.03    1.01
 -11  -7   6    1.84    0.73
  -9   7   4    6.80    1.11
  -9   7   4    7.73    1.46
  -9   7   4    8.96    1.77
  -9   7   4    6.18    1.05
  -9   7   4    7.86    1.32
   9   7  -4    4.97    1.07
   9   7  -4    7.31    1.51
   9   7  -4    8.25    1.43
  -9  -7   4    5.77    1.01
   9  -7  -4    5.65    1.20
   7   7  -2    4.50    1.11
  -7   7   2    4.48    1.13
  -7   7   2    4.40    0.80
   7   7  -2    5.01    1.29
   7   7  -2    4.59    0.94
  -7   7   2    3.84    1.51
  -7   7   2    3.61    1.27
  -7  -7   2    4.21    0.89
   7  -7  -2    5.07    0.99
  -5   7   0    1.28    0.59
   5   7   0    1.52    0.71
   5   7   0    3.18    0.97
   5   7   0    1.34    1.03
  -5   7   0    2.20    0.72
  -5   7   0    2.68    1.12
  -5   7   0    4.22    1.09
  -5   7   0    1.02    1.11
  -5   7   0    1.60    1.09
  -5  -7   0    2.52    0.83
   5  -7   0    2.90    0.80
   5  -7   0    2.76    0.85
  -5  -7   0    4.00    1.06
   3   7   2    4.39    1.19
  -3   7  -2    5.77    1.02
   3   7   2    5.55    0.97
   3   7   2    4.50    1.10
  -3   7  -2    6.94    1.26
  -3   7  -2    6.96    1.52
  -3   7  -2    5.05    0.95
  -3   7  -2    5.70    0.91
  -3   7  -2    7.97    1.13
  -3  -7  -2    4.10    1.01
   3  -7   2    5.03    1.00
  -3  -7  -2    5.93    0.92
   1   7   4    1.30    0.72
  -1   7  -4    0.50    0.44
  -1   7  -4    0.81    1.03
   1   7   4    1.44    0.98
  -1   7  -4    0.82    0.73
  -1   7  -4    0.40    0.82
  -1   7  -4    0.63    0.84
  -1   7  -4    0.19    0.60
   1   7   4    1.05    0.84
  -1  -7  -4    0.96    0.87
  -1  -7  -4    0.62    0.54
   1  -7   4    0.10    0.69
   1   7  -6    4.90    0.98
   1   7  -6    6.12    0.90
  -1   7   6    3.55    1.07
  -1   7   6    2.66    1.16
   1   7  -6    4.06    0.72
  -1   7   6    5.78    1.01
   1   7  -6    3.58    1.24
   1  -7  -6    5.00    1.21
  -1  -7   6    3.37    0.96
  -3   7   8    0.01    0.77
  -3   7   8    1.09    1.02
   3   7  -8   -0.36    1.18
   3   7  -8   -0.44    0.70
  -3   7   8    0.61    0.96
   3   7  -8    0.84    0.58
   3   7  -8    1.58    0.84
   3  -7  -8    1.11    1.11
   5   7 -10    0.33    0.64
   5   7 -10   -0.09    1.34
  -5   7  10   -0.10    1.11
  -5   7  10    0.84    0.90
  -5   7  10    0.05    1.04
   5  -7 -10   -1.87    1.40
 -10   8   5   18.81    2.67
  10   8  -5   22.42    2.90
 -10   8   5   16.43    2.36
 -10   8   5   21.60    2.60
  10   8  -5   21.75    3.27
 -10   8   5   26.29    3.59
  10  -8  -5   27.92    3.07
 -10  -8   5   22.75    2.40
  -8   8   3   31.72    3.58
  -8   8   3   38.88    3.92
  -8   8   3   26.60    3.04
  -8   8   3   25.67    2.82
   8   8  -3   34.03    3.43
   8   8  -3   31.12    3.64
   8   8  -3   27.20    3.08
   8  -8  -3   30.96    3.20
  -8  -8   3   30.71    2.95
   6   8  -1   39.37    3.87
  -6   8   1   30.80    3.07
  -6   8   1   38.13    3.64
  -6   8   1   31.08    3.81
   6   8  -1   29.25    3.45
   6   8  -1   27.40    3.11
  -6  -8   1   31.99    3.06
   6  -8  -1   31.06    3.24
  -4   8  -1   11.19    2.12
   4   8   1   11.99    2.19
  -4   8  -1    8.63    1.49
  -4   8  -1   13.35    1.84
   4   8   1   15.41    2.66
  -4   8  -1   15.23    2.00
   4   8   1    9.70    1.52
  -4  -8  -1   15.90    1.98
   4  -8   1   14.09    1.97
  -2   8  -3   11.16    1.38
   2   8   3   10.98    2.04
  -2   8  -3    6.97    1.30
   2   8   3    8.38    1.41
   2   8   3    7.76    1.61
  -2   8  -3   11.47    2.10
  -2  -8  -3    8.62    1.56
   2  -8   3   11.18    1.54
   0   8   5   17.83    2.97
   0   8   5   18.52    2.29
   0   8  -5   14.39    2.37
   0   8  -5   17.94    2.11
   0   8  -5   11.67    1.70
   0   8   5   20.56    2.69
   0  -8   5   14.52    2.21
   0  -8  -5   19.27    2.53
  24   0 -18   65.42    6.26
  24   0 -18   63.12    6.06
 -24   0  18   70.64    5.43
  24   0 -18   69.11    5.93
 -22   0  16   31.80    2.54
 -22   0  16   25.66    2.54
  22   0 -16   28.35    2.89
  22   0 -16   30.67    3.28
 -20   0  14   22.93    2.01
 -20   0  14   24.65    2.31
  20   0 -14   21.24    2.44
  20   0 -14   17.64    2.25
  20   0 -14   21.62    2.24
 -20   0  14   22.05    1.98
  18   0 -12   41.18    3.37
  18   0 -12   29.85    3.22
 -18   0  12   37.42    3.17
 -18   0  12   39.05    2.95
 -18   0  12   32.75    2.91
  18   0 -12   37.24    3.16
 -18   0  12   38.19    3.00
  18   0 -12   29.25    3.03
 -16   0  10  431.40   32.24
  16   0 -10  376.35   32.43
 -16   0  10  412.75   32.32
 -16   0  10  450.50   32.53
 -16   0  10  457.24   32.41
  16   0 -10  365.23   32.39
  16   0 -10  461.52   32.56
  16   0 -10  371.99   32.54
 -16   0  10  486.90   32.37
 -14   0   8  324.09   23.67
  14   0  -8  287.74   23.68
  14   0  -8  295.11   23.74
 -14   0   8  332.57   23.63
  14   0  -8  356.61   23.75
  14   0  -8  271.46   23.78
  14   0  -8  292.40   23.70
 -14   0   8  317.45   23.57
 -14   0   8  306.52   23.78
  12   0  -6  180.92   12.83
 -12   0   6  177.79   12.80
  12   0  -6  169.99   12.85
 -12   0   6  155.87   12.72
  12   0  -6  169.88   12.73
  12   0  -6  156.83   12.79
 -12   0   6  174.82   12.89
  12   0  -6  150.28   12.86
 -12   0   6  163.94   12.76
 -12   0   6  164.36   12.77
  10   0  -4  139.02   11.54
 -10   0   4  156.63   11.48
 -10   0   4  139.53   11.45
  10   0  -4  147.20   11.45
 -10   0   4  158.75   11.57
 -10   0   4  141.62   11.47
 -10   0   4  162.63   11.50
  10   0  -4  166.83   11.53
  10   0  -4  135.10   11.48
   8   0  -2   30.83    2.58
  -8   0   2   33.27    2.61
  -8   0   2   34.66    2.58
  -8   0   2   30.17    2.56
   8   0  -2   31.59    2.55
  -8   0   2   34.63    2.56
   8   0  -2   30.34    2.55
   8   0  -2   32.00    2.54
   8   0  -2   33.34    2.61
   6   0   0   90.84    7.27
   6   0   0   88.51    7.30
   6   0   0   94.64    7.32
   6   0   0   79.57    7.34
  -6   0   0   97.60    7.33
   6   0   0   97.51    7.32
  -6   0   0  106.27    7.30
  -6   0   0   95.15    7.33
  -6   0   0   99.05    7.24
  -6   0   0   95.11    7.32
  -6   0   0  100.89    7.31
   4   0   2  123.10    9.08
  -4   0  -2  115.23    9.16
   4   0   2  112.00    9.15
  -4   0  -2  116.86    9.14
  -4   0  -2  134.44    9.20
   4   0   2  119.84    9.15
   4   0   2  120.05    9.08
  -4   0  -2  125.69    9.16
   4   0   2  104.47    9.13
  -4   0  -2  120.10    9.11
  -2   0  -4  851.73   60.16
   2   0   4  701.77   60.16
  -2   0  -4  698.75   60.21
  -2   0  -4  840.28   60.11
  -2   0  -4  778.36   60.12
   2   0   4  824.96   60.16
  -2   0  -4  839.33   60.20
   0   0   6  361.54   25.36
   0   0  -6  312.77   25.50
   0   0   6  319.42   25.43
   0   0  -6  364.14   25.33
   0   0  -6  292.73   25.34
   0   0   6  337.02   25.36
   0   0  -6  310.35   25.39
   0   0   6  334.44   25.35
   0   0  -6  358.82   25.34
  -2   0   8   25.01    2.09
   2   0  -8   22.56    2.14
  -2   0   8   26.69    1.99
  -2   0   8   30.34    2.24
   2   0  -8   23.72    2.21
  -2   0   8   28.75    2.12
   2   0  -8   21.39    2.33
   2   0  -8   24.13    2.10
  -2   0   8   27.81    2.11
   4   0 -10   46.81    4.62
  -4   0  10   58.74    4.35
   4   0 -10   51.88    4.55
   4   0 -10   54.66    4.57
  -4   0  10   56.04    4.36
  -4   0  10   59.46    4.60
   4   0 -10   56.19    4.84
  -4   0  10   60.46    4.45
  -4   0  10   65.05    4.50
  -6   0  12   79.19    5.71
   6   0 -12   71.81    5.99
  -6   0  12   73.12    5.78
   6   0 -12   70.56    5.97
   6   0 -12   77.08    6.37
   8   0 -14   10.11    1.53
   8   0 -14   10.98    1.56
   8   0 -14    7.00    2.11
  -8   0  14   10.65    0.97
  10   0 -16   32.98    3.13
  10   0 -16   33.02    3.80
 -10   0  16   28.89    2.44
  12   0 -18  113.11    9.75
  12   0 -18  123.52   10.44
  14   0 -20    6.16    2.22
  14   0 -20   11.97    2.97
  25   1 -19    5.08    1.86
  25   1 -19    1.87    1.36
 -25   1  19    4.39    0.92
  25   1 -19    2.47    1.64
  25  -1 -19    3.13    1.78
  25  -1 -19    3.28    1.80
 -25  -1  19    1.64    0.96
  25  -1 -19    0.66    1.50
 -23   1  17    6.70    0.98
  23   1 -17    4.88    1.18
  23   1 -17    4.45    1.49
  23   1 -17    5.42    1.38
  23  -1 -17    6.76    1.53
  23  -1 -17    3.46    1.33
 -23  -1  17    6.61    0.88
  23  -1 -17    5.96    1.69
  21   1 -15    6.17    1.32
 -21   1  15    6.85    1.08
 -21   1  15    5.78    1.16
  21   1 -15    9.07    1.39
 -21   1  15    6.56    1.03
 -21   1  15    5.77    0.59
  21   1 -15    5.27    1.08
 -21  -1  15    5.76    0.79
  21  -1 -15    4.29    1.18
  21  -1 -15    5.57    1.37
  21  -1 -15    5.54    1.16
 -21  -1  15    5.95    1.08
  19   1 -13    0.76    0.75
 -19   1  13   -0.45    0.47
  19   1 -13   -0.70    0.54
  19   1 -13    0.11    0.68
  19   1 -13    0.33    0.58
 -19   1  13    0.29    0.66
 -19   1  13   -0.29    0.24
 -19  -1  13   -0.08    0.45
 -19  -1  13    0.13    0.44
 -19  -1  13   -0.28    0.63
  19  -1 -13   -0.85    0.89
 -19  -1  13    0.49    0.39
  19  -1 -13   -0.25    0.62
  19  -1 -13    0.26    0.71
  19  -1 -13    0.07    0.63
  17   1 -11   13.41    1.61
 -17   1  11   15.57    1.38
  17   1 -11   16.90    1.73
  17   1 -11   11.32    1.46
 -17   1  11   13.75    1.24
  17   1 -11   12.19    1.66
 -17   1  11   15.61    1.63
 -17   1  11   15.24    1.43
 -17  -1  11   17.84    1.35
  17  -1 -11   17.23    1.85
  17  -1 -11   15.88    1.77
  17  -1 -11   16.53    1.79
 -17  -1  11   12.90    1.39
 -17  -1  11   16.30    1.48
 -17  -1  11   12.94    1.56
  17  -1 -11   13.62    1.60
 -15   1   9    9.58    0.99
  15   1  -9    9.04    0.90
 -15   1   9    9.42    1.18
  15   1  -9    9.42    1.20
  15   1  -9    8.43    1.07
  15   1  -9    8.98    1.26
  15   1  -9   11.12    1.21
 -15   1   9    9.84    1.02
 -15   1   9    9.00    0.88
  15  -1  -9   10.54    1.26
  15  -1  -9   10.51    1.24
  15  -1  -9    9.39    1.11
 -15  -1   9   11.47    1.09
  15  -1  -9    7.87    1.20
 -15  -1   9    9.67    0.93
  15  -1  -9   10.72    1.09
 -15  -1   9    9.17    0.99
 -15  -1   9    8.45    1.15
  13   1  -7    0.91    0.31
 -13   1   7    0.65    0.32
 -13   1   7    1.40    0.28
 -13   1   7    0.76    0.33
  13   1  -7    0.98    0.33
  13   1  -7    0.77    0.42
  13   1  -7    0.75    0.22
 -13   1   7    0.71    0.27
 -13   1   7    0.65    0.37
  13   1  -7    0.65    0.36
 -13  -1   7    1.07    0.30
 -13  -1   7    0.75    0.36
  13  -1  -7    0.53    0.40
  13  -1  -7    0.40    0.27
  13  -1  -7    0.56    0.39
  13  -1  -7    0.61    0.32
 -13  -1   7    0.56    0.36
 -13  -1   7    0.92    0.27
 -13  -1   7    0.57    0.31
  13  -1  -7    0.77    0.42
  11   1  -5    7.50    0.95
 -11   1   5    9.45    0.93
  11   1  -5   10.11    0.84
  11   1  -5    8.55    0.82
  11   1  -5    9.40    1.00
  11   1  -5    9.11    0.90
 -11   1   5    8.23    0.86
 -11   1   5   10.22    0.92
 -11   1   5    9.88    1.00
  11  -1  -5    8.11    0.99
  11  -1  -5    9.66    0.90
  11  -1  -5    9.34    0.93
 -11  -1   5    9.81    0.94
 -11  -1   5   10.21    0.89
  11  -1  -5   10.15    1.01
 -11  -1   5   10.62    0.98
 -11  -1   5    9.58    0.86
  -9   1   3   27.04    2.21
   9   1  -3   27.38    2.06
  -9   1   3   25.55    2.14
   9   1  -3   25.91    2.12
  -9   1   3   28.22    2.14
   9   1  -3   24.70    2.20
  -9   1   3   26.40    2.15
   9   1  -3   25.66    2.14
  -9   1   3   29.73    2.13
   9   1  -3   25.73    2.17
   9  -1  -3   23.99    2.10
  -9  -1   3   25.83    2.11
   9  -1  -3   26.95    2.21
  -9  -1   3   27.30    2.19
  -9  -1   3   28.48    2.14
  -9  -1   3   22.94    2.14
  -9  -1   3   26.72    2.22
   9  -1  -3   26.57    2.14
   9  -1  -3   27.46    2.14
   9  -1  -3   26.39    2.08
  -7   1   1    8.38    0.75
   7   1  -1    7.47    0.74
  -7   1   1    7.36    0.68
   7   1  -1    7.27    0.77
  -7   1   1    7.71    0.74
  -7   1   1    8.29    0.72
   7   1  -1    7.54    0.72
   7   1  -1    8.27    0.75
   7   1  -1    6.67    0.75
  -7   1   1    7.64    0.74
   7  -1  -1    8.41    0.73
  -7  -1   1    7.53    0.71
  -7  -1   1    7.69    0.80
   7  -1  -1    8.37    0.71
   7  -1  -1    6.79    0.63
  -7  -1   1    8.69    0.77
  -7  -1   1    7.91    0.62
   7  -1  -1    7.86    0.73
   7  -1  -1    7.41    0.66
  -7  -1   1    7.66    0.74
  -5   1  -1    6.75    0.59
   5   1   1    6.95    0.65
   5   1   1    5.86    0.71
  -5   1  -1    6.37    0.55
   5   1   1    6.23    0.62
  -5   1  -1    7.55    0.64
   5   1   1    5.95    0.67
  -5   1  -1    6.42    0.65
  -5   1  -1    7.38    0.67
   5   1   1    6.07    0.60
  -5   1  -1    5.81    0.58
   5   1   1    5.51    0.65
  -5   1  -1    6.05    0.59
   5   1   1    5.46    0.66
  -5  -1  -1    8.22    0.68
   5  -1   1    6.63    0.58
  -5  -1  -1    6.32    0.70
  -5  -1  -1    6.55    0.66
   5  -1   1    7.13    0.62
  -5  -1  -1    7.99    0.62
   5  -1   1    5.93    0.64
  -5  -1  -1    6.64    0.69
   3   1   3   19.28    1.83
  -3   1  -3   20.24    1.83
   3   1   3   22.47    1.80
   3   1   3   23.50    1.79
   3   1   3   19.30    1.85
  -3   1  -3   23.24    1.84
   3   1   3   22.59    1.83
  -3   1  -3   23.06    1.81
   3   1   3   24.05    1.88
  -3   1  -3   24.32    1.76
   3   1   3   20.96    1.83
  -3  -1  -3   20.36    1.89
  -3  -1  -3   23.32    1.82
  -3  -1  -3   20.45    1.84
   3  -1   3   21.18    1.82
  -3  -1  -3   23.19    1.85
   3  -1   3   25.13    1.73
  -3  -1  -3   22.40    1.85
  -3  -1  -3   22.51    1.79
   3  -1   3   23.46    1.73
   3  -1   3   21.33    1.81
  -1   1  -5   -0.17    0.23
  -1   1  -5    0.26    0.21
  -1   1  -5    0.15    0.09
  -1   1  -5    0.18    0.22
  -1   1  -5    0.24    0.26
   1   1   5   -0.08    0.21
   1   1   5    0.13    0.16
   1   1   5   -0.02    0.27
   1   1   5   -0.01    0.19
  -1   1  -5    0.35    0.14
  -1   1  -5    0.03    0.10
   1   1   5    0.11    0.14
   1   1   5    0.10    0.17
  -1  -1  -5    0.14    0.21
   1  -1   5    0.47    0.21
   1  -1   5    0.10    0.09
   1  -1   5    0.13    0.10
  -1  -1  -5    0.37    0.32
  -1  -1  -5    0.16    0.26
  -1  -1  -5    0.17    0.18
  -1  -1  -5    0.32    0.20
   1   1  -7    6.53    1.02
  -1   1   7    7.79    0.81
   1   1  -7    8.66    0.71
  -1   1   7    9.36    0.77
   1   1  -7    7.10    0.78
  -1   1   7    8.30    0.88
  -1   1   7    7.65    0.82
   1   1  -7    8.71    0.79
  -1   1   7    7.97    0.72
  -1   1   7    7.48    0.79
   1   1  -7    7.49    0.72
  -1   1   7    8.06    0.76
   1   1  -7    6.25    0.75
   1  -1  -7    7.86    0.80
   1  -1  -7    7.60    0.75
  -1  -1   7    8.59    0.70
   1  -1  -7    9.00    0.94
   1  -1  -7    7.79    0.91
  -1  -1   7    7.97    0.75
   1  -1  -7    7.82    1.02
  -1  -1   7    7.88    0.70
   1  -1  -7    6.40    0.84
  -3   1   9   13.62    1.18
  -3   1   9   13.77    1.28
  -3   1   9   15.46    1.37
   3   1  -9   12.25    1.57
  -3   1   9   15.19    1.25
  -3   1   9   14.04    1.25
   3   1  -9   11.24    1.24
   3  -1  -9   11.12    1.41
  -3  -1   9   13.61    1.17
   3  -1  -9   12.40    1.56
   3  -1  -9   11.96    1.34
   3  -1  -9   13.71    1.42
  -3  -1   9   14.74    1.18
  -3  -1   9   13.80    1.17
   3  -1  -9   14.85    1.16
  -5   1  11   31.88    2.64
  -5   1  11   34.93    2.75
  -5   1  11   36.35    2.67
  -5   1  11   36.35    2.81
  -5   1  11   31.38    2.67
   5   1 -11   29.46    2.77
   5   1 -11   29.88    2.76
   5   1 -11   31.83    3.16
  -5  -1  11   35.87    2.63
   5  -1 -11   27.66    2.85
   5  -1 -11   34.60    3.20
   5  -1 -11   26.83    2.97
   5  -1 -11   35.47    2.93
  -5  -1  11   36.10    2.68
  -7   1  13   13.31    1.07
  -7   1  13   11.10    1.09
   7   1 -13   12.06    1.42
  -7   1  13   10.89    1.06
   7   1 -13   11.08    1.44
   7   1 -13    8.09    1.50
   7   1 -13   12.45    1.99
   7  -1 -13   11.84    1.61
  -7  -1  13   11.60    1.02
   7  -1 -13   12.80    1.81
   7  -1 -13   10.19    1.59
   7  -1 -13   11.48    2.00
   9   1 -15   -1.23    0.81
  -9   1  15    0.24    0.33
   9   1 -15   -0.24    1.03
  -9   1  15    0.81    0.32
  -9   1  15    0.15    0.32
   9   1 -15    0.81    0.82
   9   1 -15    0.72    0.77
  -9  -1  15    0.03    0.24
   9  -1 -15    0.70    1.15
   9  -1 -15    0.50    0.92
  11   1 -17   -0.20    1.09
  11   1 -17    0.59    1.06
 -11   1  17    0.29    0.35
 -11   1  17    0.26    0.34
  11   1 -17   -0.39    1.17
  11   1 -17    0.97    1.46
  11  -1 -17    0.78    1.54
  11  -1 -17    0.84    1.35
  11  -1 -17    2.23    1.31
  13   1 -19    2.01    1.56
  13   1 -19    4.58    2.36
  13   1 -19    0.32    1.54
  13  -1 -19   -1.53    2.18
  13  -1 -19    2.34    1.90
  13  -1 -19    3.48    1.88
  24   2 -18   82.29    7.22
 -24   2  18   87.42    6.57
  24   2 -18   88.68    7.24
 -24   2  18   75.38    6.55
  24   2 -18   73.15    6.83
  24  -2 -18   80.81    7.49
 -22   2  16   19.88    2.07
  22   2 -16   17.09    2.62
  22   2 -16   18.07    2.60
  22   2 -16   16.28    2.22
 -22  -2  16   21.90    1.82
  22  -2 -16   15.96    2.95
  22  -2 -16   26.34    2.87
  22  -2 -16   25.24    2.68
 -22  -2  16   21.84    2.04
 -20   2  14    1.81    0.41
 -20   2  14    3.13    0.89
  20   2 -14    1.06    1.13
  20   2 -14    1.86    1.21
  20   2 -14    2.58    0.80
 -20   2  14    1.50    0.70
  20  -2 -14    2.75    0.95
  20  -2 -14    2.86    0.91
 -20  -2  14    1.26    0.57
 -20  -2  14    1.22    0.42
 -20  -2  14    1.87    0.61
  20  -2 -14    2.08    1.08
  18   2 -12   27.67    2.89
  18   2 -12   37.40    3.14
 -18   2  12   39.31    3.09
  18   2 -12   28.91    3.10
  18   2 -12   42.20    3.82
 -18   2  12   37.91    2.89
 -18   2  12   34.51    2.72
 -18  -2  12   28.26    2.68
  18  -2 -12   36.93    3.28
 -18  -2  12   30.13    2.95
  18  -2 -12   36.67    3.06
 -18  -2  12   32.52    2.85
  18  -2 -12   32.38    3.04
  18  -2 -12   33.34    3.24
  18  -2 -12   36.62    3.24
 -18  -2  12   32.96    2.79
 -16   2  10  116.45   10.11
  16   2 -10  145.00   10.26
  16   2 -10  114.28   10.30
 -16   2  10  130.88   10.09
  16   2 -10  130.53   10.00
 -16   2  10  141.48   10.19
  16   2 -10  119.43   10.19
 -16  -2  10  131.89   10.13
  16  -2 -10  121.33   10.23
 -16  -2  10  139.30   10.29
  16  -2 -10  119.13   10.22
 -16  -2  10  132.44   10.05
  16  -2 -10  135.53   10.44
  16  -2 -10  154.92   10.39
  16  -2 -10  134.28   10.29
  14   2  -8  130.74   11.30
 -14   2   8  143.20   11.14
 -14   2   8  142.82   11.18
  14   2  -8  160.04   11.33
  14   2  -8  134.19   11.19
  14   2  -8  140.21   11.07
 -14   2   8  158.87   11.17
 -14   2   8  167.11   11.34
  14  -2  -8  126.10   11.19
 -14  -2   8  132.76   11.17
 -14  -2   8  135.86   11.07
  14  -2  -8  147.32   11.19
 -14  -2   8  151.23   11.30
  14  -2  -8  157.48   11.24
 -14  -2   8  150.62   11.28
  14  -2  -8  135.46   11.34
 -14  -2   8  131.68   11.14
  14  -2  -8  161.46   11.33
 -12   2   6   52.34    4.11
 -12   2   6   51.98    4.06
  12   2  -6   51.06    4.03
  12   2  -6   53.60    4.06
 -12   2   6   56.80    4.22
  12   2  -6   44.01    4.13
 -12   2   6   57.42    4.07
  12   2  -6   48.42    4.19
 -12   2   6   47.27    4.07
  12   2  -6   47.79    4.09
  12  -2  -6   58.55    4.20
 -12  -2   6   54.97    4.07
  12  -2  -6   52.52    4.08
 -12  -2   6   46.32    4.00
 -12  -2   6   55.55    4.11
  12  -2  -6   51.42    4.09
 -12  -2   6   44.74    4.13
  12  -2  -6   55.40    4.24
 -12  -2   6   53.13    4.16
  12  -2  -6   47.80    4.05
  10   2  -4  106.52    8.54
  10   2  -4  114.32    8.70
  10   2  -4  104.44    8.48
  10   2  -4  108.36    8.63
 -10   2   4   99.38    8.55
 -10   2   4  114.49    8.51
 -10   2   4  114.09    8.63
 -10   2   4  103.22    8.54
  10   2  -4  125.34    8.60
  10  -2  -4  107.74    8.59
 -10  -2   4   97.22    8.59
 -10  -2   4  116.64    8.47
 -10  -2   4  121.41    8.60
 -10  -2   4  117.26    8.53
  10  -2  -4  100.45    8.58
  10  -2  -4  108.53    8.49
  10  -2  -4  103.27    8.51
  10  -2  -4  120.18    8.53
 -10  -2   4  116.36    8.55
  -8   2   2  155.16   11.54
   8   2  -2  143.76   11.70
  -8   2   2  131.01   11.60
   8   2  -2  141.04   11.58
  -8   2   2  170.22   11.54
   8   2  -2  157.40   11.67
  -8   2   2  147.06   11.59
   8   2  -2  145.56   11.58
   8   2  -2  142.04   11.65
  -8  -2   2  161.04   11.83
   8  -2  -2  149.97   11.58
  -8  -2   2  149.85   11.57
   8  -2  -2  169.40   11.55
   8  -2  -2  159.14   11.56
  -8  -2   2  148.85   11.51
   8  -2  -2  150.02   11.48
  -8  -2   2  140.07   11.60
   6   2   0   19.70    1.60
  -6   2   0   18.07    1.54
   6   2   0   18.74    1.60
  -6   2   0   17.70    1.55
  -6   2   0   18.90    1.61
   6   2   0   19.53    1.68
  -6   2   0   17.93    1.63
  -6   2   0   16.37    1.52
  -6   2   0   20.35    1.59
  -6  -2   0   18.58    1.58
   6  -2   0   18.96    1.56
  -6  -2   0   18.78    1.53
  -6  -2   0   19.10    1.63
   6  -2   0   20.22    1.53
  -6  -2   0   21.13    1.69
  -6  -2   0   19.06    1.59
   6  -2   0   20.67    1.55
   4   2   2  168.02   13.56
   4   2   2  164.47   13.60
  -4   2  -2  186.02   13.59
  -4   2  -2  164.69   13.53
  -4   2  -2  185.65   13.56
   4   2   2  187.39   13.56
  -4   2  -2  156.04   13.55
   4   2   2  162.85   13.65
  -4   2  -2  193.65   13.60
  -4   2  -2  189.03   13.48
   4   2   2  176.47   13.55
   4   2   2  178.38   13.65
   4   2   2  178.98   13.61
   4  -2   2  178.64   13.57
  -4  -2  -2  172.11   13.61
  -4  -2  -2  174.96   13.56
  -4  -2  -2  180.10   13.66
   4  -2   2  174.72   13.54
  -4  -2  -2  193.07   13.58
  -4  -2  -2  173.02   13.62
  -2   2  -4  812.49   61.14
   2   2   4  781.98   61.13
  -2   2  -4  857.17   61.17
  -2   2  -4  715.01   61.17
   2   2   4  758.03   61.18
  -2   2  -4  795.98   61.23
  -2   2  -4  891.04   61.16
   2   2   4  753.49   61.20
   2   2   4  767.91   61.13
   2   2   4  876.13   61.25
  -2   2  -4  902.41   61.18
  -2  -2  -4  775.85   61.16
  -2  -2  -4  850.64   61.18
   2  -2   4  746.75   61.13
  -2  -2  -4  734.28   61.16
  -2  -2  -4  815.46   61.28
  -2  -2  -4  825.70   61.20
   0   2   6   99.68    7.53
   0   2   6   86.40    7.46
   0   2   6   99.09    7.41
   0   2   6  107.61    7.53
   0   2  -6   85.72    7.43
   0   2   6   98.00    7.43
   0   2  -6   85.89    7.58
   0   2  -6  109.83    7.53
   0   2  -6   90.29    7.34
   0   2   6   94.43    7.47
   0   2  -6  104.75    7.45
   0  -2  -6   91.20    7.49
   0  -2  -6   99.85    7.46
   0  -2   6   84.81    7.40
   0  -2  -6   90.79    7.47
   0  -2  -6   93.58    7.62
   0  -2  -6  108.56    7.50
   0  -2  -6   98.39    7.53
   2   2  -8    5.85    0.58
  -2   2   8    6.95    0.67
   2   2  -8    4.42    0.63
   2   2  -8    5.07    0.79
  -2   2   8    5.47    0.69
   2   2  -8    5.78    0.68
  -2   2   8    6.29    0.81
   2   2  -8    6.54    0.70
  -2   2   8    5.94    0.73
  -2   2   8    6.23    0.82
  -2   2   8    7.13    0.69
   2   2  -8    3.53    0.83
   2  -2  -8    4.85    0.79
  -2  -2   8    5.43    0.64
   2  -2  -8    5.70    0.99
   2  -2  -8    4.60    0.73
   2  -2  -8    6.35    0.92
   2  -2  -8    5.40    0.83
   2  -2  -8    5.56    0.73
   4   2 -10   27.38    2.64
  -4   2  10   31.14    2.47
  -4   2  10   34.19    2.67
   4   2 -10   26.42    2.48
   4   2 -10   28.84    2.91
  -4   2  10   29.99    2.57
  -4   2  10   33.23    2.52
   4   2 -10   33.15    2.79
   4   2 -10   32.87    2.64
  -4   2  10   32.11    2.50
  -4   2  10   27.00    2.61
   4  -2 -10   28.18    2.73
   4  -2 -10   29.21    2.95
  -4  -2  10   33.55    2.46
   4  -2 -10   29.89    2.84
   4  -2 -10   27.61    2.67
   4  -2 -10   34.02    2.55
   6   2 -12   27.50    2.89
   6   2 -12   24.29    2.66
   6   2 -12   26.46    2.32
  -6   2  12   30.42    2.24
  -6   2  12   24.53    2.24
  -6   2  12   28.84    2.45
  -6   2  12   24.75    2.35
   6   2 -12   24.13    2.32
   6  -2 -12   27.80    2.65
   6  -2 -12   29.80    2.98
  -6  -2  12   29.20    2.20
   6  -2 -12   25.77    2.56
   6  -2 -12   23.55    2.74
   8   2 -14    8.01    1.56
  -8   2  14    7.71    0.91
   8   2 -14    6.72    1.00
  -8   2  14    6.71    0.92
  -8   2  14    7.03    1.17
   8   2 -14    8.44    1.19
  -8   2  14    6.41    0.86
   8  -2 -14    8.41    1.39
   8  -2 -14    8.73    1.68
   8  -2 -14    3.86    1.25
 -10   2  16   15.12    1.40
 -10   2  16   13.55    1.34
 -10   2  16   14.36    1.79
 -10   2  16   14.21    1.34
  10   2 -16   13.05    1.92
  10   2 -16   10.72    1.78
  10   2 -16   13.79    1.89
  10   2 -16   12.69    2.23
  10  -2 -16   12.23    2.24
  10  -2 -16   17.12    2.40
  12   2 -18   64.40    6.68
 -12   2  18   76.34    6.04
  12   2 -18   88.37    7.50
  12   2 -18   86.14    6.67
 -12   2  18   74.18    6.07
  12  -2 -18   81.14    7.51
  23   3 -17   47.31    5.39
  23   3 -17   54.10    5.43
  23   3 -17   52.88    5.10
 -23   3  17   56.91    4.85
 -23   3  17   67.20    4.90
  23  -3 -17   65.39    6.01
  21   3 -15   30.15    3.20
 -21   3  15   33.04    3.10
  21   3 -15   32.49    3.57
 -21   3  15   30.64    2.85
 -21   3  15   36.66    3.31
 -21   3  15   35.25    3.38
  21   3 -15   29.26    3.54
  21  -3 -15   34.93    3.48
 -21  -3  15   38.96    3.22
  21  -3 -15   40.82    3.96
  21  -3 -15   38.87    3.65
 -19   3  13   15.02    1.56
 -19   3  13   18.38    1.91
 -19   3  13   20.11    1.97
  19   3 -13   13.96    1.76
  19   3 -13   14.81    2.30
 -19   3  13   16.98    1.82
  19   3 -13   16.21    2.10
  19  -3 -13   17.38    2.06
  19  -3 -13   18.21    2.10
  19  -3 -13   16.95    2.37
 -19  -3  13   14.77    1.56
  19  -3 -13   13.29    2.27
 -19  -3  13   15.30    1.35
 -19  -3  13   16.30    1.71
 -17   3  11    8.50    1.23
  17   3 -11    6.30    0.99
 -17   3  11   10.33    1.04
 -17   3  11   10.02    1.27
  17   3 -11   11.03    1.50
  17   3 -11    7.82    1.38
  17   3 -11    7.08    0.76
  17   3 -11    8.05    1.43
  17  -3 -11    6.59    1.23
 -17  -3  11    6.97    1.08
  17  -3 -11    7.25    1.11
  17  -3 -11    8.20    1.32
 -17  -3  11    7.71    0.76
 -17  -3  11    8.33    0.99
  17  -3 -11    7.86    1.19
 -17  -3  11    6.98    1.24
  15   3  -9    0.88    0.57
 -15   3   9    1.30    0.49
  15   3  -9    0.78    0.53
 -15   3   9    1.65    0.59
 -15   3   9    0.90    0.38
  15   3  -9    1.58    0.49
  15   3  -9    0.71    0.68
 -15   3   9    1.40    0.38
 -15   3   9    0.74    0.52
  15   3  -9    1.76    0.34
 -15  -3   9    0.72    0.46
 -15  -3   9    1.73    0.41
 -15  -3   9    0.73    0.25
  15  -3  -9    1.13    0.72
 -15  -3   9    0.72    0.47
  15  -3  -9    0.95    0.49
  15  -3  -9    0.32    0.53
  15  -3  -9    0.60    0.49
  15  -3  -9    0.57    0.58
  13   3  -7    0.49    0.46
 -13   3   7    0.60    0.29
 -13   3   7    0.02    0.42
  13   3  -7    0.01    0.44
  13   3  -7   -0.19    0.38
  13   3  -7    0.50    0.50
 -13   3   7    0.32    0.43
  13   3  -7    0.82    0.38
  13  -3  -7    0.37    0.77
 -13  -3   7    0.42    0.35
 -13  -3   7    0.34    0.38
 -13  -3   7    0.25    0.28
  13  -3  -7    0.59    0.37
 -13  -3   7    0.34    0.19
  13  -3  -7   -0.26    0.52
  13  -3  -7    0.67    0.34
 -13  -3   7    0.65    0.40
 -11   3   5    4.68    0.48
 -11   3   5    4.17    0.66
  11   3  -5    4.41    0.68
 -11   3   5    4.46    0.79
 -11   3   5    3.20    0.62
  11   3  -5    4.21    0.61
  11   3  -5    3.85    0.72
 -11   3   5    5.31    0.60
  11   3  -5    4.50    0.80
  11   3  -5    4.50    0.67
  11  -3  -5    3.31    0.58
 -11  -3   5    4.38    0.76
 -11  -3   5    3.93    0.66
 -11  -3   5    3.86    0.46
 -11  -3   5    4.78    0.66
  11  -3  -5    3.59    0.51
 -11  -3   5    3.81    0.56
  11  -3  -5    3.60    0.66
  11  -3  -5    3.57    0.56
  -9   3   3  205.55   15.86
   9   3  -3  213.01   16.09
   9   3  -3  177.15   16.07
   9   3  -3  217.93   15.92
  -9   3   3  210.29   15.97
  -9   3   3  215.48   15.90
   9   3  -3  188.03   15.95
   9   3  -3  203.61   16.05
   9   3  -3  192.19   15.95
  -9   3   3  205.49   15.87
  -9   3   3  220.43   16.03
  -9   3   3  207.53   15.99
   9  -3  -3  221.65   16.00
  -9  -3   3  221.49   15.95
   9  -3  -3  218.47   15.89
  -9  -3   3  217.60   15.99
  -9  -3   3  191.87   15.88
  -9  -3   3  231.04   16.07
   9  -3  -3  196.31   15.94
  -9  -3   3  213.22   15.92
   9  -3  -3  195.66   15.95
   7   3  -1  188.27   16.46
  -7   3   1  188.27   16.44
  -7   3   1  211.53   16.36
   7   3  -1  226.02   16.45
  -7   3   1  231.32   16.38
   7   3  -1  203.07   16.52
   7   3  -1  199.85   16.44
  -7   3   1  236.46   16.51
  -7   3   1  213.01   16.46
   7   3  -1  205.71   16.59
  -7   3   1  226.33   16.37
   7   3  -1  222.59   16.57
  -7  -3   1  206.26   16.41
   7  -3  -1  207.60   16.44
  -7  -3   1  239.95   16.43
   7  -3  -1  227.32   16.44
  -7  -3   1  237.92   16.56
   7  -3  -1  208.98   16.34
   7  -3  -1  195.85   16.38
  -7  -3   1  212.26   16.39
  -5   3  -1   40.43    3.01
   5   3   1   35.07    3.22
   5   3   1   38.51    3.09
  -5   3  -1   42.12    3.17
  -5   3  -1   37.75    2.97
   5   3   1   36.82    3.09
   5   3   1   36.64    3.16
  -5   3  -1   35.14    3.05
  -5   3  -1   39.72    3.09
   5   3   1   40.55    3.08
   5   3   1   40.39    3.23
  -5   3  -1   35.37    3.10
  -5  -3  -1   40.52    3.07
   5  -3   1   36.95    3.07
  -5  -3  -1   34.43    3.14
  -5  -3  -1   39.72    3.22
  -5  -3  -1   42.14    3.22
  -5  -3  -1   40.61    3.09
  -5  -3  -1   39.01    3.08
  -3   3  -3   56.18    4.86
  -3   3  -3   54.90    4.75
  -3   3  -3   53.66    4.70
  -3   3  -3   63.84    4.79
   3   3   3   52.57    4.82
   3   3   3   64.19    4.76
   3   3   3   64.28    4.90
  -3   3  -3   70.30    4.84
   3   3   3   57.85    4.87
   3   3   3   54.12    4.75
   3  -3   3   62.97    4.76
  -3  -3  -3   58.34    4.84
  -3  -3  -3   63.30    4.78
  -3  -3  -3   59.69    4.86
  -3  -3  -3   66.13    4.85
  -3  -3  -3   67.10    4.94
  -3  -3  -3   62.09    4.78
   1   3   5    0.89    0.32
  -1   3  -5    0.79    0.32
  -1   3  -5    1.15    0.40
   1   3   5    0.84    0.37
  -1   3  -5    0.52    0.39
  -1   3  -5    0.79    0.32
   1   3   5    1.05    0.40
  -1   3  -5    0.92    0.47
   1   3   5    0.83    0.42
  -1   3  -5    0.14    0.38
   1   3   5    0.56    0.30
   1   3   5    0.87    0.31
  -1  -3  -5    1.33    0.49
  -1  -3  -5    0.10    0.29
  -1  -3  -5    0.59    0.41
  -1  -3  -5    0.99    0.37
  -1  -3  -5    0.75    0.34
  -1  -3  -5    0.78    0.48
  -1   3   7    0.29    0.30
  -1   3   7    0.54    0.45
   1   3  -7    0.87    0.37
   1   3  -7    1.01    0.59
  -1   3   7    0.98    0.36
  -1   3   7    1.21    0.43
   1   3  -7    1.05    0.41
  -1   3   7    0.65    0.38
  -1   3   7    0.98    0.34
   1   3  -7    0.60    0.33
   1   3  -7    0.44    0.42
   1  -3  -7   -0.40    0.56
   1  -3  -7    1.04    0.41
   1  -3  -7    0.53    0.42
   1  -3  -7    0.98    0.52
   1  -3  -7    0.09    0.39
  -3   3   9   36.33    3.35
  -3   3   9   43.92    3.33
   3   3  -9   44.91    3.74
   3   3  -9   46.99    3.60
  -3   3   9   41.09    3.35
   3   3  -9   39.52    3.33
  -3   3   9   40.60    3.47
  -3   3   9   41.92    3.43
   3   3  -9   39.59    3.23
  -3   3   9   42.15    3.48
   3   3  -9   44.38    3.41
   3   3  -9   45.00    3.36
   3  -3  -9   41.35    3.71
   3  -3  -9   37.90    3.45
   3  -3  -9   40.79    3.63
   3  -3  -9   35.22    3.43
  -5   3  11   59.56    4.57
  -5   3  11   53.89    4.47
  -5   3  11   55.95    4.39
  -5   3  11   53.47    4.71
   5   3 -11   53.27    4.32
   5   3 -11   54.34    4.88
  -5   3  11   57.19    4.36
   5   3 -11   44.94    4.33
   5   3 -11   57.01    4.33
   5   3 -11   59.47    4.37
   5  -3 -11   53.66    4.82
   5  -3 -11   65.32    5.29
   5  -3 -11   50.15    4.86
   5  -3 -11   52.59    4.60
   7   3 -13   28.87    2.97
  -7   3  13   26.37    2.17
   7   3 -13   20.84    2.35
   7   3 -13   24.78    2.24
   7   3 -13   23.70    2.19
  -7   3  13   24.16    2.18
   7  -3 -13   25.68    2.60
   7  -3 -13   27.01    3.10
   7  -3 -13   26.87    3.90
  -9   3  15    4.33    0.73
   9   3 -15    3.06    1.39
   9   3 -15    2.47    0.91
   9   3 -15    3.43    0.90
  -9   3  15    4.52    0.72
  -9   3  15    5.96    1.08
   9  -3 -15    5.01    1.37
   9  -3 -15    6.10    1.86
   9  -3 -15    3.91    1.52
  11   3 -17    2.14    1.08
  11   3 -17    2.51    1.80
 -11   3  17    1.49    0.75
 -11   3  17    2.62    0.61
  11  -3 -17    3.55    1.89
  11  -3 -17    2.61    1.54
  11  -3 -17    1.98    2.08
 -22   4  16    3.59    1.05
  22   4 -16    2.49    1.52
  22   4 -16    2.28    1.47
  22   4 -16    0.46    1.17
 -22   4  16    1.87    1.12
  22  -4 -16    3.12    1.53
  22  -4 -16    3.85    2.01
  22  -4 -16    4.85    2.01
  20   4 -14    2.86    0.91
 -20   4  14    1.31    0.84
 -20   4  14    1.59    0.92
 -20   4  14    0.50    1.38
  20   4 -14    0.96    1.05
  20  -4 -14    0.31    1.05
  20  -4 -14    0.82    1.33
  20  -4 -14    0.17    1.11
 -18   4  12   31.96    2.93
 -18   4  12   29.56    2.85
  18   4 -12   28.33    3.00
 -18   4  12   32.38    2.80
  18   4 -12   27.75    2.74
 -18   4  12   32.41    2.61
  18  -4 -12   29.89    2.95
 -18  -4  12   26.65    2.50
  18  -4 -12   29.37    2.90
  18  -4 -12   26.33    3.83
  18  -4 -12   28.07    3.20
  16   4 -10   55.67    4.81
 -16   4  10   54.75    4.42
  16   4 -10   53.27    4.58
  16   4 -10   58.34    4.84
 -16   4  10   55.30    4.59
 -16   4  10   65.69    4.56
  16   4 -10   45.76    4.33
 -16   4  10   52.91    4.73
 -16   4  10   63.27    4.92
  16   4 -10   50.58    4.65
  16   4 -10   52.46    4.76
 -16  -4  10   61.30    4.42
 -16  -4  10   51.95    4.59
  16  -4 -10   52.77    4.52
  16  -4 -10   63.76    4.89
  16  -4 -10   49.33    4.55
  16  -4 -10   56.56    4.57
 -14   4   8   24.26    2.08
 -14   4   8   26.31    2.30
 -14   4   8   29.70    2.43
 -14   4   8   29.90    2.17
  14   4  -8   22.77    2.28
  14   4  -8   23.35    2.43
  14   4  -8   28.66    2.44
  14   4  -8   23.54    2.23
 -14   4   8   23.23    2.46
  14   4  -8   22.90    2.40
 -14   4   8   27.08    2.28
 -14  -4   8   23.21    2.23
  14  -4  -8   22.12    2.31
  14  -4  -8   26.99    2.47
 -14  -4   8   22.13    2.31
  14  -4  -8   23.52    2.18
  14  -4  -8   21.42    2.18
 -14  -4   8   23.17    2.08
 -14  -4   8   28.56    1.95
  14  -4  -8   20.93    2.24
 -14  -4   8   23.97    1.93
  12   4  -6   29.20    2.45
 -12   4   6   32.66    2.56
 -12   4   6   30.43    2.37
 -12   4   6   26.88    2.28
  12   4  -6   28.19    2.59
  12   4  -6   28.38    2.49
 -12   4   6   27.97    2.47
  12   4  -6   26.78    2.44
  12   4  -6   30.22    2.66
 -12   4   6   24.49    2.63
 -12   4   6   31.76    2.51
 -12  -4   6   28.97    2.44
 -12  -4   6   26.78    2.32
 -12  -4   6   29.06    2.56
  12  -4  -6   26.47    2.49
  12  -4  -6   23.21    2.44
 -12  -4   6   28.30    2.38
 -12  -4   6   28.83    2.33
 -12  -4   6   28.92    2.25
  12  -4  -6   28.88    2.33
  12  -4  -6   30.69    2.58
 -12  -4   6   26.02    2.20
  12  -4  -6   23.47    2.25
  10   4  -4   87.10    7.46
 -10   4   4   86.78    7.29
 -10   4   4   92.64    7.32
  10   4  -4   91.63    7.28
 -10   4   4   92.19    7.19
 -10   4   4   98.94    7.21
 -10   4   4   78.03    7.43
  10   4  -4  100.55    7.44
  10   4  -4   97.00    7.28
  10   4  -4   98.93    7.51
  10   4  -4   86.27    7.25
  10  -4  -4  104.03    7.13
  10  -4  -4   83.58    7.28
 -10  -4   4   97.38    7.24
 -10  -4   4   96.84    7.31
  10  -4  -4   82.49    7.11
 -10  -4   4   88.75    7.17
 -10  -4   4   90.84    7.20
  10  -4  -4   86.39    7.31
  10  -4  -4   99.59    7.36
 -10  -4   4  107.43    7.25
  -8   4   2   33.72    2.61
   8   4  -2   31.19    2.69
   8   4  -2   35.38    2.93
   8   4  -2   32.25    2.70
  -8   4   2   34.82    2.94
  -8   4   2   35.22    3.15
  -8   4   2   33.12    2.79
  -8   4   2   32.44    2.62
   8   4  -2   32.11    2.83
  -8   4   2   30.45    2.73
   8   4  -2   30.43    2.89
  -8  -4   2   33.15    2.66
   8  -4  -2   31.70    2.64
  -8  -4   2   29.34    2.72
  -8  -4   2   35.50    2.67
   8  -4  -2   34.05    2.73
  -8  -4   2   32.78    2.67
  -8  -4   2   30.33    2.83
   8  -4  -2   28.47    2.69
  -8  -4   2   32.18    2.64
   6   4   0    6.43    1.04
  -6   4   0    7.46    0.86
  -6   4   0    7.86    1.02
   6   4   0    5.61    1.06
   6   4   0    7.15    0.96
  -6   4   0    7.18    0.93
  -6   4   0    6.29    1.08
   6   4   0    7.02    0.84
  -6   4   0    5.89    0.61
   6   4   0    6.30    0.79
  -6   4   0    7.09    0.81
   6   4   0    5.90    0.81
  -6   4   0    6.85    0.70
  -6  -4   0    7.11    0.85
  -6  -4   0    7.11    0.81
  -6  -4   0    8.47    0.80
  -6  -4   0    8.43    1.08
  -6  -4   0    6.54    0.92
   6  -4   0    6.68    0.83
  -6  -4   0    6.95    0.90
  -4   4  -2   16.35    1.27
  -4   4  -2   16.58    1.56
   4   4   2   15.69    1.42
  -4   4  -2   14.37    1.31
   4   4   2   15.85    1.63
   4   4   2   16.96    1.57
  -4   4  -2   15.68    1.47
  -4   4  -2   15.73    1.36
   4   4   2   15.31    1.37
   4   4   2   16.68    1.57
   4   4   2   15.02    1.44
  -4   4  -2   12.52    1.60
   4   4   2   15.16    1.64
  -4  -4  -2   14.85    1.43
  -4  -4  -2   16.18    1.39
  -4  -4  -2   17.81    1.70
   4  -4   2   15.90    1.44
  -4  -4  -2   14.59    1.51
  -4  -4  -2   14.04    1.44
  -4  -4  -2   13.63    1.52
  -2   4  -4  129.58   10.38
   2   4   4  133.04   10.51
  -2   4  -4  138.64   10.41
   2   4   4  136.34   10.66
  -2   4  -4  140.21   10.58
   2   4   4  156.27   10.66
  -2   4  -4  139.57   10.65
   2   4   4  129.47   10.64
   2   4   4  130.54   10.60
  -2   4  -4  113.53   10.48
  -2   4  -4  138.19   10.44
   2   4   4  136.37   10.51
  -2   4  -4  148.25   10.58
  -2  -4  -4  134.26   10.65
  -2  -4  -4  141.54   10.62
  -2  -4  -4  134.74   10.49
  -2  -4  -4  121.12   10.67
   2  -4   4  141.40   10.52
  -2  -4  -4  138.95   10.56
   0   4   6   29.29    2.38
   0   4  -6   28.62    2.26
   0   4  -6   24.76    2.14
   0   4   6   27.44    2.17
   0   4  -6   22.23    1.98
   0   4  -6   24.40    2.15
   0   4   6   24.53    2.30
   0   4   6   25.08    2.28
   0   4  -6   23.98    1.99
   0   4  -6   25.38    1.98
   0   4  -6   21.74    2.27
   0   4   6   26.62    2.18
   0   4   6   26.00    2.27
   0  -4  -6   25.37    2.46
   0  -4  -6   27.92    2.40
   0  -4  -6   23.37    2.33
   0  -4  -6   22.94    2.16
   0  -4  -6   24.79    2.23
   0  -4   6   26.34    2.18
   2   4  -8    2.07    0.76
   2   4  -8    2.57    0.84
   2   4  -8    2.74    0.51
   2   4  -8    3.93    0.71
   2   4  -8    3.75    0.60
  -2   4   8    3.16    0.81
  -2   4   8    3.01    0.71
   2   4  -8    3.26    0.49
  -2   4   8    3.39    0.61
  -2   4   8    3.86    0.74
  -2   4   8    3.82    0.59
  -2   4   8    2.54    0.63
   2  -4  -8    4.84    0.81
   2  -4  -8    2.94    0.97
   2  -4  -8    4.91    1.05
   2  -4  -8    3.14    0.67
   2  -4  -8    3.34    0.77
  -4   4  10   62.64    5.01
   4   4 -10   58.52    4.94
   4   4 -10   55.38    5.32
   4   4 -10   63.65    4.79
   4   4 -10   65.09    4.93
  -4   4  10   58.60    4.92
  -4   4  10   59.04    5.09
  -4   4  10   58.58    4.96
   4   4 -10   62.28    4.84
   4  -4 -10   69.43    5.09
   4  -4 -10   62.19    5.06
   4  -4 -10   56.68    5.59
   6   4 -12   50.56    4.34
   6   4 -12   51.76    4.28
  -6   4  12   52.23    4.35
   6   4 -12   45.78    4.85
  -6   4  12   56.04    4.59
  -6   4  12   56.48    4.38
   6   4 -12   51.99    4.48
   6   4 -12   58.05    4.34
   6  -4 -12   54.08    4.64
   6  -4 -12   57.97    5.03
   6  -4 -12   47.95    4.94
   6  -4 -12   58.28    4.66
   8   4 -14    0.59    0.70
  -8   4  14    0.98    0.51
   8   4 -14    1.04    0.54
   8   4 -14    0.74    0.67
  -8   4  14    0.33    0.53
   8   4 -14    1.23    1.23
  -8   4  14    1.07    0.82
   8  -4 -14    2.00    1.50
   8  -4 -14   -0.23    1.02
   8  -4 -14    1.90    1.39
   8  -4 -14    0.41    1.05
  10   4 -16    0.23    1.66
  10   4 -16    1.23    0.93
  10   4 -16    0.10    1.02
 -10   4  16    0.08    0.57
 -10   4  16    0.10    0.96
  10  -4 -16    1.84    1.63
  10  -4 -16   -1.12    1.41
  10  -4 -16    0.13    1.83
  10  -4 -16    0.23    1.74
  21   5 -15   21.72    2.79
 -21   5  15   24.17    2.79
  21   5 -15   22.38    3.27
 -21   5  15   24.53    2.79
  21  -5 -15   30.61    3.28
  19   5 -13   28.54    3.22
  19   5 -13   29.31    3.51
 -19   5  13   37.94    3.29
 -19   5  13   34.44    3.38
  19  -5 -13   35.48    3.50
  19  -5 -13   34.30    3.35
  19  -5 -13   36.08    4.02
  17   5 -11   28.20    2.99
 -17   5  11   28.61    2.72
  17   5 -11   30.22    2.97
 -17   5  11   34.56    3.00
  17   5 -11   25.57    2.37
 -17   5  11   33.05    2.93
  17   5 -11   27.66    2.70
 -17   5  11   25.67    2.45
  17  -5 -11   29.78    3.21
 -17  -5  11   24.08    2.37
  17  -5 -11   22.83    2.91
  17  -5 -11   23.28    2.67
  17  -5 -11   32.96    2.73
  17  -5 -11   24.72    2.74
  15   5  -9   10.89    1.71
 -15   5   9   12.36    1.68
  15   5  -9   10.00    1.69
 -15   5   9   12.66    1.79
  15   5  -9   12.37    1.58
 -15   5   9   14.07    1.35
  15  -5  -9   12.14    1.75
  15  -5  -9   13.10    1.50
 -15  -5   9   13.67    1.34
  15  -5  -9   14.45    1.97
  13   5  -7   13.30    1.95
  13   5  -7   10.74    1.87
  13   5  -7   11.05    1.74
  13   5  -7   14.48    1.69
  13   5  -7   16.68    1.83
 -13   5   7   17.48    1.79
 -13   5   7   13.19    2.26
 -13   5   7   17.27    1.47
 -13   5   7   15.88    1.78
  13  -5  -7   16.19    1.78
  13  -5  -7   18.18    1.48
 -13  -5   7   14.89    1.50
  13  -5  -7   19.22    1.88
  13  -5  -7   14.33    1.33
 -13  -5   7   15.00    1.48
  11   5  -5   30.17    3.25
 -11   5   5   34.04    2.93
  11   5  -5   30.23    3.15
 -11   5   5   35.10    3.34
  11   5  -5   31.74    2.99
 -11   5   5   37.48    3.12
  11   5  -5   38.35    3.08
  11   5  -5   36.44    3.03
 -11   5   5   40.08    3.12
  11  -5  -5   35.65    3.08
 -11  -5   5   36.13    2.83
 -11  -5   5   35.03    2.91
 -11  -5   5   38.72    2.95
 -11  -5   5   39.20    2.96
 -11  -5   5   29.50    3.01
  -9   5   3  134.86   10.83
  -9   5   3  140.83   10.63
   9   5  -3  133.86   10.52
  -9   5   3  146.07   10.50
   9   5  -3  138.81   10.59
   9   5  -3  137.79   10.80
   9   5  -3  140.97   10.74
   9  -5  -3  133.90   10.60
   9  -5  -3  132.43   10.55
   9  -5  -3  128.51   10.59
  -9  -5   3  140.28   10.51
  -9  -5   3  135.63   10.62
  -9  -5   3  121.17   10.49
   7   5  -1   73.53    5.99
  -7   5   1   82.52    5.81
  -7   5   1   65.68    5.98
  -7   5   1   63.36    5.80
   7   5  -1   69.34    5.89
  -7   5   1   83.22    5.85
  -7   5   1   72.56    5.67
   7   5  -1   72.51    5.77
   7   5  -1   73.65    5.70
   7   5  -1   65.00    5.74
  -7   5   1   71.58    5.74
  -7   5   1   66.96    5.71
  -7  -5   1   72.27    5.82
  -7  -5   1   76.35    5.74
  -7  -5   1   71.54    5.73
   7  -5  -1   68.75    5.78
  -7  -5   1   74.73    5.75
   7  -5  -1   66.11    5.72
  -7  -5   1   83.68    5.71
  -5   5  -1   18.52    1.69
  -5   5  -1   15.81    1.79
   5   5   1   12.44    1.78
  -5   5  -1   16.05    1.60
  -5   5  -1   14.01    1.69
   5   5   1   15.87    1.50
   5   5   1   17.85    1.81
   5   5   1   16.11    1.59
   5   5   1   17.22    1.77
   5   5   1   16.08    1.86
  -5   5  -1   18.41    1.50
  -5   5  -1   13.59    1.83
   5  -5   1   18.47    1.64
  -5  -5  -1   20.01    1.77
  -5  -5  -1   18.82    1.95
  -5  -5  -1   18.51    1.64
  -5  -5  -1   18.77    1.70
  -5  -5  -1   16.09    1.52
   5  -5   1   16.65    1.54
  -3   5  -3   56.11    4.71
   3   5   3   61.98    5.05
   3   5   3   60.11    5.11
  -3   5  -3   64.28    4.78
  -3   5  -3   62.29    4.85
   3   5   3   60.80    4.91
  -3   5  -3   59.59    4.99
  -3   5  -3   55.38    5.08
  -3   5  -3   56.42    4.92
  -3   5  -3   59.63    4.98
  -3   5  -3   60.47    4.78
   3   5   3   59.19    5.12
   3   5   3   66.88    5.08
  -3  -5  -3   61.17    4.84
  -3  -5  -3   72.91    5.20
  -3  -5  -3   60.70    4.94
   3  -5   3   63.19    4.93
   1   5   5    7.90    1.23
  -1   5  -5    8.25    1.36
   1   5   5    7.54    1.05
  -1   5  -5    7.08    1.03
  -1   5  -5    7.33    0.83
  -1   5  -5    6.34    0.83
  -1   5  -5    7.77    1.09
  -1   5  -5    7.09    0.76
  -1   5  -5    8.00    0.81
   1   5   5    9.09    1.47
  -1   5  -5    7.05    1.13
   1   5   5    6.10    1.16
   1   5   5    8.02    1.30
  -1  -5  -5    9.33    1.17
  -1  -5  -5    6.33    1.17
  -1  -5  -5    9.39    1.49
  -1  -5  -5    6.49    0.93
   1  -5   5    8.03    1.07
  -1  -5  -5    6.91    1.30
   1   5  -7    2.42    0.75
   1   5  -7    0.28    0.44
   1   5  -7    0.38    0.33
   1   5  -7    1.05    0.74
   1   5  -7    0.58    0.30
  -1   5   7    0.60    0.61
   1   5  -7    1.06    0.32
  -1   5   7    0.04    0.53
   1   5  -7    0.88    0.55
  -1   5   7    0.45    0.61
   1  -5  -7    0.42    0.45
   1  -5  -7    1.18    0.83
   3   5  -9   62.48    5.02
  -3   5   9   55.70    5.06
  -3   5   9   65.43    4.99
  -3   5   9   58.99    5.07
   3   5  -9   56.71    4.80
  -3   5   9   61.57    5.18
   3   5  -9   65.92    4.82
   3  -5  -9   66.96    5.27
   3  -5  -9   63.99    5.09
   3  -5  -9   56.29    4.98
   3  -5  -9   60.09    5.40
   5   5 -11  117.55    9.20
  -5   5  11  109.81    9.53
   5   5 -11  115.95    9.32
   5   5 -11  122.59    9.84
  -5   5  11  102.54    9.30
   5   5 -11  128.59    9.43
  -5   5  11  122.45    9.40
   5  -5 -11  113.43    9.49
   5  -5 -11  121.95    9.88
   5  -5 -11  132.43    9.48
  -7   5  13   54.53    4.43
   7   5 -13   52.70    4.33
   7   5 -13   52.97    4.45
   7   5 -13   50.11    5.08
  -7   5  13   58.47    4.76
  -7   5  13   44.65    4.34
   7  -5 -13   54.62    5.33
   7  -5 -13   55.41    4.73
   7  -5 -13   50.48    4.73
   9   5 -15    3.46    1.90
  -9   5  15    3.15    1.99
  -9   5  15    3.38    0.87
   9   5 -15    2.63    0.88
   9   5 -15    4.97    1.35
   9  -5 -15    5.58    1.95
   9  -5 -15    2.62    1.44
   9  -5 -15    8.05    1.67
 -18   6  12    2.79    1.26
  18   6 -12    5.03    1.51
  18   6 -12    4.12    1.32
 -18   6  12    2.41    1.29
  18   6 -12    3.24    1.20
  18  -6 -12    3.62    1.58
  18  -6 -12    4.29    1.17
 -16   6  10    0.90    1.09
  16   6 -10    0.95    1.17
 -16   6  10    2.92    1.21
  16   6 -10    1.16    0.91
  16   6 -10    2.56    1.14
  16  -6 -10    1.83    1.22
  16  -6 -10    0.75    0.81
 -14   6   8    7.52    1.37
  14   6  -8    6.85    1.40
  14   6  -8    5.78    1.34
  14   6  -8    6.86    1.34
  14   6  -8    7.79    1.20
 -14   6   8    6.77    1.19
 -14   6   8    6.25    1.34
  14  -6  -8    8.27    1.42
  14  -6  -8    7.34    1.40
 -14  -6   8    8.71    1.26
 -12   6   6    1.97    1.03
  12   6  -6    1.73    0.83
 -12   6   6    1.21    0.62
  12   6  -6    0.88    0.67
 -12   6   6    1.75    1.01
  12   6  -6    0.23    0.84
  12   6  -6    0.96    0.85
 -12   6   6    1.52    0.79
  12  -6  -6    0.66    0.78
 -12  -6   6    0.81    0.70
 -12  -6   6    2.21    0.65
  10   6  -4   20.53    2.18
 -10   6   4   21.23    2.59
 -10   6   4   22.74    2.50
 -10   6   4   27.45    2.32
 -10   6   4   22.54    2.14
  10   6  -4   23.86    2.14
  10   6  -4   24.69    2.48
 -10   6   4   22.72    2.11
 -10   6   4   19.12    2.08
  10   6  -4   20.92    2.46
 -10  -6   4   26.11    1.95
 -10  -6   4   23.20    2.13
  10  -6  -4   17.92    2.22
 -10  -6   4   18.80    2.04
  -8   6   2   22.67    2.55
  -8   6   2   22.26    2.28
   8   6  -2   22.58    2.37
   8   6  -2   21.13    2.62
  -8   6   2   29.76    2.48
  -8   6   2   29.42    2.43
   8   6  -2   22.77    2.67
  -8   6   2   26.17    2.35
  -8   6   2   29.40    2.81
   8   6  -2   27.01    2.29
   8   6  -2   31.19    2.80
   8  -6  -2   27.32    2.44
   8  -6  -2   27.58    2.50
  -8  -6   2   22.55    2.32
  -8  -6   2   24.64    2.25
  -8  -6   2   30.44    2.36
   6   6   0   10.18    1.61
  -6   6   0   10.98    1.70
   6   6   0    9.55    1.48
  -6   6   0    9.25    1.17
   6   6   0    7.39    1.16
   6   6   0    9.14    1.46
  -6   6   0    8.29    1.33
  -6   6   0    8.90    1.32
   6   6   0   10.52    1.09
  -6   6   0    8.84    1.43
  -6   6   0    8.72    1.06
  -6   6   0    7.99    1.16
  -6  -6   0    7.71    1.25
  -6  -6   0    9.96    1.47
   6  -6   0    8.79    1.31
   6  -6   0    8.43    1.21
  -6  -6   0    9.14    1.08
  -4   6  -2    1.92    1.07
  -4   6  -2    1.61    0.53
  -4   6  -2    0.49    0.77
  -4   6  -2    1.54    0.51
  -4   6  -2    1.74    0.45
   4   6   2    0.65    0.68
  -4   6  -2    1.51    0.57
  -4   6  -2    0.73    0.81
   4   6   2    1.40    0.77
   4   6   2    1.05    0.76
   4   6   2    2.43    0.62
  -4  -6  -2    1.93    0.50
   4  -6   2    1.57    0.67
  -4  -6  -2    1.19    1.00
  -4  -6  -2    0.84    0.61
   2   6   4    0.13    0.56
   2   6   4    1.64    0.83
  -2   6  -4    1.66    0.54
  -2   6  -4    2.46    0.62
  -2   6  -4    1.98    0.43
  -2   6  -4    2.25    0.52
   2   6   4    2.31    0.82
  -2   6  -4    1.51    0.82
  -2   6  -4    2.75    1.39
   2   6   4    2.98    0.86
  -2  -6  -4    2.09    0.54
   2  -6   4    1.87    0.68
  -2  -6  -4    2.78    0.78
   0   6   6    1.38    0.62
   0   6  -6    0.86    0.55
   0   6  -6    1.12    0.42
   0   6   6    0.09    0.72
   0   6  -6    0.28    0.38
   0   6  -6    1.44    0.89
   0   6  -6    1.39    0.75
   0   6  -6    0.35    0.45
   0   6  -6    1.03    0.51
   0   6  -6    1.52    0.54
   0   6   6   -0.21    0.84
   0   6   6    0.45    0.67
   0  -6   6    1.37    0.64
   0  -6  -6    1.69    0.56
   0  -6  -6    1.65    0.79
   2   6  -8    0.41    0.59
   2   6  -8   -0.08    0.39
  -2   6   8   -0.75    0.60
   2   6  -8    0.04    0.49
   2   6  -8    0.53    0.48
   2   6  -8    0.09    0.85
   2   6  -8   -0.14    1.18
  -2   6   8    0.80    0.87
  -2   6   8    1.14    0.82
  -2   6   8    0.14    1.29
   2  -6  -8   -0.19    0.62
   2  -6  -8    0.19    0.96
   2  -6  -8    1.85    0.90
   4   6 -10    5.18    0.92
   4   6 -10    6.12    1.03
   4   6 -10    4.56    1.29
   4   6 -10    5.21    1.56
  -4   6  10    6.02    1.27
   4   6 -10    8.86    1.18
  -4   6  10    6.86    1.08
   4   6 -10    8.14    1.19
  -4   6  10    6.58    1.22
   4  -6 -10    6.11    1.60
   4  -6 -10    5.92    1.25
   4  -6 -10    8.49    1.15
   6   6 -12   10.29    1.99
   6   6 -12    9.49    1.58
  -6   6  12    8.20    1.33
  -6   6  12    7.66    1.22
   6   6 -12    7.98    1.27
   6  -6 -12    7.43    1.67
   6  -6 -12    9.78    2.00
   6  -6 -12    7.33    1.53
  15   7  -9    7.24    1.75
  15   7  -9    5.17    1.29
 -15   7   9    4.19    1.57
 -15   7   9    3.19    1.18
  15   7  -9    3.62    1.34
 -15   7   9    4.62    1.17
 -15   7   9    6.80    1.61
  15  -7  -9    4.47    1.53
  13   7  -7    3.93    1.11
 -13   7   7    4.77    1.14
  13   7  -7    3.52    1.30
 -13   7   7    8.30    1.60
 -13   7   7    3.01    0.97
  13   7  -7    5.26    1.42
 -13   7   7    5.73    1.63
 -13  -7   7    6.43    0.99
  13  -7  -7    3.56    1.29
 -11   7   5   20.00    2.27
  11   7  -5   21.88    2.47
  11   7  -5   22.94    2.79
 -11   7   5   24.56    2.48
 -11   7   5   28.28    3.13
  11   7  -5   22.42    2.93
 -11   7   5   25.20    2.87
  11  -7  -5   25.59    2.71
 -11  -7   5   21.52    2.25
   9   7  -3   49.93    4.27
  -9   7   3   37.63    3.84
  -9   7   3   43.88    4.15
   9   7  -3   48.76    3.98
   9   7  -3   46.22    4.37
  -9   7   3   49.21    3.98
  -9   7   3   45.36    4.47
  -9  -7   3   45.64    3.88
   9  -7  -3   46.03    4.09
  -7   7   1   39.68    3.57
  -7   7   1   30.91    3.20
   7   7  -1   35.87    3.63
   7   7  -1   41.78    3.82
  -7   7   1   40.14    3.94
  -7   7   1   41.16    3.37
  -7   7   1   38.18    3.67
   7   7  -1   36.08    3.38
  -7  -7   1   41.26    3.38
   7  -7  -1   39.18    3.47
  -5   7  -1   37.60    3.30
   5   7   1   29.67    3.14
   5   7   1   32.43    3.44
  -5   7  -1   34.41    3.12
  -5   7  -1   36.68    3.55
  -5   7  -1   41.30    3.27
   5   7   1   30.27    3.57
  -5   7  -1   36.70    3.47
  -5   7  -1   37.26    3.79
  -5  -7  -1   40.02    3.31
   5  -7   1   35.14    3.15
   5  -7   1   36.95    3.25
  -5  -7  -1   39.03    3.01
  -3   7  -3   68.01    4.89
  -3   7  -3   48.49    4.56
  -3   7  -3   66.91    5.05
  -3   7  -3   48.97    4.61
   3   7   3   56.63    5.03
   3   7   3   64.85    5.20
  -3   7  -3   59.76    4.76
   3   7   3   48.78    4.75
  -3   7  -3   61.10    5.22
   3  -7   3   56.36    4.79
  -3  -7  -3   56.53    4.84
  -3  -7  -3   56.22    4.56
   1   7   5   14.53    2.21
  -1   7  -5   15.11    1.75
  -1   7  -5   13.30    2.46
   1   7   5   18.20    1.94
   1   7   5   17.78    2.38
  -1   7  -5   14.12    1.51
  -1   7  -5   13.74    1.94
  -1  -7  -5   17.78    1.65
  -1  -7  -5   19.22    2.11
   1  -7   5   14.59    1.90
   1   7  -7    1.39    0.52
  -1   7   7    1.60    1.15
   1   7  -7    1.11    1.23
  -1   7   7    0.49    0.95
   1   7  -7    1.39    0.68
  -1   7   7    0.56    0.81
   1   7  -7    0.58    0.69
  -1  -7   7    2.50    0.87
   1  -7  -7    2.53    1.16
  -3   7   9    9.95    1.45
  -3   7   9   12.08    1.79
  -3   7   9   11.19    1.81
   3   7  -9    8.60    1.80
   3   7  -9    7.97    1.34
   3  -7  -9    9.50    1.71
 -10   8   4   -1.00    1.05
 -10   8   4    1.54    1.67
  10   8  -4    2.66    1.60
  -8   8   2    3.98    0.93
  -8   8   2    6.29    1.23
   8   8  -2    6.41    1.49
  -8   8   2    3.20    1.72
   8   8  -2    5.44    1.23
  -8   8   2    5.73    1.85
   8   8  -2    4.77    1.57
  -8  -8   2    4.74    1.13
   8  -8  -2    5.35    1.42
  -6   8   0    0.18    0.67
  -6   8   0   -1.18    1.50
  -6   8   0    0.97    1.52
   6   8   0    1.24    1.26
   6   8   0    0.75    0.96
   6   8   0    0.02    1.09
  -6   8   0    1.44    0.92
   6  -8   0    0.92    1.03
  -6  -8   0    0.01    0.95
   4   8   2    4.67    1.71
  -4   8  -2    6.92    1.20
  -4   8  -2    7.56    1.25
   4   8   2    5.01    1.23
   4   8   2    6.09    1.46
  -4   8  -2    7.47    1.84
  -4  -8  -2   10.32    1.50
   4  -8   2    8.35    1.37
  -2   8  -4    6.88    1.25
  -2   8  -4    6.40    1.34
  -2   8  -4   11.61    2.09
   2   8   4    7.18    1.88
   2   8   4    7.99    1.67
  -2  -8  -4   10.16    1.62
   2  -8   4    9.84    1.52
  26   0 -19    1.25    1.63
 -26   0  19    1.06    0.82
  26   0 -19   -0.56    1.66
  26   0 -19    0.17    1.51
  24   0 -17    0.60    1.33
  24   0 -17    1.09    1.08
 -24   0  17    0.47    0.64
  24   0 -17   -0.19    1.11
 -22   0  15    0.04    0.58
  22   0 -15    0.49    0.98
  22   0 -15   -0.54    0.78
 -22   0  15   -0.06    0.54
  22   0 -15   -0.95    1.28
  22   0 -15    0.03    0.83
 -20   0  13   -0.22    0.49
  20   0 -13    0.06    0.60
  20   0 -13    0.39    0.67
  20   0 -13    0.89    0.92
 -20   0  13   -0.40    0.45
  20   0 -13    0.25    0.96
 -18   0  11    0.11    0.19
 -18   0  11   -0.37    0.38
  18   0 -11    0.06    0.45
  18   0 -11    0.49    0.70
  18   0 -11   -0.65    0.58
 -18   0  11    0.70    0.56
  18   0 -11   -0.10    0.64
 -18   0  11    0.59    0.39
  18   0 -11   -0.26    0.46
 -18   0  11   -0.82    0.39
 -16   0   9   -0.35    0.38
 -16   0   9   -0.50    0.30
  16   0  -9   -0.21    0.41
  16   0  -9    0.01    0.54
  16   0  -9    0.51    0.48
  16   0  -9    0.16    0.33
 -16   0   9    0.09    0.31
 -16   0   9   -0.05    0.18
  16   0  -9   -0.41    0.35
 -14   0   7   -0.14    0.24
  14   0  -7    0.48    0.40
  14   0  -7   -0.15    0.27
  14   0  -7   -0.06    0.41
 -14   0   7    0.03    0.35
 -14   0   7   -0.34    0.17
 -14   0   7    0.28    0.28
  14   0  -7   -0.08    0.22
  14   0  -7    0.32    0.38
 -14   0   7   -0.09    0.29
  12   0  -5    0.16    0.20
 -12   0   5    0.31    0.30
 -12   0   5   -0.24    0.18
 -12   0   5    0.11    0.21
  12   0  -5    0.18    0.24
 -12   0   5   -0.01    0.22
  12   0  -5    0.14    0.28
 -12   0   5    0.16    0.26
  12   0  -5   -0.10    0.30
 -10   0   3    0.07    0.17
  10   0  -3   -0.03    0.17
 -10   0   3   -0.11    0.21
  10   0  -3   -0.08    0.18
  10   0  -3    0.05    0.17
 -10   0   3    0.04    0.16
 -10   0   3   -0.03    0.19
 -10   0   3    0.03    0.18
  10   0  -3   -0.13    0.20
   8   0  -1    0.06    0.17
   8   0  -1    0.23    0.16
   8   0  -1   -0.04    0.14
  -8   0   1    0.15    0.18
  -8   0   1    0.46    0.20
  -8   0   1    0.53    0.20
   8   0  -1    0.00    0.18
   8   0  -1    0.10    0.16
  -8   0   1   -0.06    0.14
   6   0   1    0.18    0.17
   6   0   1    0.11    0.13
  -6   0  -1    0.15    0.13
  -6   0  -1    0.03    0.18
  -6   0  -1    0.12    0.18
  -6   0  -1    0.10    0.11
  -6   0  -1    0.02    0.17
   6   0   1    0.26    0.10
   6   0   1    0.19    0.15
   6   0   1    0.26    0.20
  -6   0  -1   -0.07    0.13
   4   0   3    0.10    0.13
  -4   0  -3    0.11    0.16
   4   0   3    0.25    0.20
  -4   0  -3    0.28    0.13
  -4   0  -3   -0.04    0.22
   4   0   3    0.02    0.13
   4   0   3    0.16    0.17
   4   0   3    0.12    0.07
   4   0   3   -0.03    0.07
  -4   0  -3   -0.02    0.19
  -4   0  -3    0.18    0.20
  -4   0  -3    0.12    0.21
  -2   0  -5    0.39    0.29
  -2   0  -5    0.86    0.32
  -2   0  -5    0.08    0.14
   2   0   5    0.26    0.15
   2   0   5    0.32    0.22
  -2   0  -5   -0.15    0.17
   2   0   5    0.36    0.18
  -2   0  -5    0.19    0.19
   2   0   5    0.11    0.22
   0   0  -7    0.31    0.27
   0   0  -7    0.12    0.33
   0   0   7   -0.13    0.27
   0   0   7    0.05    0.17
   0   0   7   -0.12    0.22
   0   0  -7   -0.04    0.17
   0   0  -7   -0.08    0.21
   0   0   7   -0.14    0.16
   0   0  -7    0.23    0.40
   2   0  -9   -0.04    0.34
   2   0  -9    0.00    0.41
  -2   0   9    0.09    0.21
   2   0  -9    0.32    0.35
  -2   0   9   -0.08    0.23
  -2   0   9   -0.19    0.32
  -2   0   9   -0.11    0.21
   2   0  -9    0.22    0.52
  -4   0  11    0.55    0.50
   4   0 -11    0.36    0.51
  -4   0  11   -0.13    0.30
  -4   0  11   -0.07    0.27
   4   0 -11    0.63    0.71
   4   0 -11    0.27    0.55
   4   0 -11    0.44    0.49
  -4   0  11    0.00    0.26
  -6   0  13    0.05    0.29
  -6   0  13    0.05    0.35
   6   0 -13   -0.58    0.71
   6   0 -13   -0.65    0.66
   6   0 -13    1.44    0.70
   6   0 -13    0.49    0.96
   8   0 -15   -0.72    1.13
   8   0 -15   -1.02    0.85
  -8   0  15   -0.11    0.30
   8   0 -15    0.47    0.92
   8   0 -15    0.81    0.93
  -8   0  15   -0.31    0.46
  10   0 -17    0.06    1.64
 -10   0  17    0.07    0.33
  10   0 -17   -0.18    1.24
  10   0 -17    0.24    1.23
  12   0 -19    0.20    1.76
  12   0 -19   -1.03    2.15
  12   0 -19    2.88    1.79
  25   1 -18   88.67    7.18
  25   1 -18   86.45    7.57
 -25   1  18   78.88    6.78
  25   1 -18   91.22    7.42
  25  -1 -18   93.49    7.73
 -25  -1  18   75.43    6.68
  25  -1 -18   86.86    7.27
  23   1 -16   28.81    2.87
  23   1 -16   36.29    3.50
  23   1 -16   28.84    3.20
 -23   1  16   28.40    2.56
  23   1 -16   29.81    3.09
  23  -1 -16   30.04    3.21
  23  -1 -16   31.71    3.60
  23  -1 -16   28.00    3.03
 -23  -1  16   25.98    2.45
 -23  -1  16   25.19    2.59
  21   1 -14    4.19    0.90
  21   1 -14    4.47    1.15
 -21   1  14    3.35    1.00
  21   1 -14    3.12    0.97
  21   1 -14    5.74    1.19
  21   1 -14    4.41    1.23
 -21   1  14    4.69    0.82
 -21   1  14    3.89    0.55
  21  -1 -14    4.55    1.04
 -21  -1  14    4.41    0.81
  21  -1 -14    7.65    1.18
  21  -1 -14    5.37    1.26
 -21  -1  14    4.76    0.69
 -19   1  12   29.81    2.41
  19   1 -12   23.80    2.68
  19   1 -12   29.34    2.63
 -19   1  12   28.73    2.23
  19   1 -12   27.01    2.53
  19   1 -12   31.51    2.65
 -19   1  12   30.83    2.67
 -19  -1  12   26.24    2.30
 -19  -1  12   25.92    2.38
 -19  -1  12   26.84    2.63
 -19  -1  12   29.42    2.47
  19  -1 -12   25.88    2.55
  19  -1 -12   29.88    2.61
  19  -1 -12   27.21    2.78
  19  -1 -12   22.21    2.75
 -17   1  10   87.62    6.86
 -17   1  10   82.12    6.57
 -17   1  10   82.66    6.65
  17   1 -10   91.15    6.74
  17   1 -10   70.24    6.81
 -17  -1  10   93.01    6.61
  17  -1 -10   85.10    6.91
 -17  -1  10   84.31    6.66
  17  -1 -10   94.29    6.86
  17  -1 -10   73.86    6.73
 -17  -1  10   92.21    6.74
 -17  -1  10   83.18    6.82
  15   1  -8   35.77    2.78
 -15   1   8   35.78    2.88
  15   1  -8   32.79    3.02
 -15   1   8   35.81    2.87
  15   1  -8   37.15    2.88
 -15   1   8   36.21    3.05
  15   1  -8   31.85    3.00
 -15   1   8   35.12    2.81
  15   1  -8   34.50    2.92
 -15   1   8   41.81    2.89
  15  -1  -8   38.99    3.03
  15  -1  -8   36.14    3.00
  15  -1  -8   36.05    3.09
  15  -1  -8   32.87    2.87
 -15  -1   8   39.35    2.98
 -15  -1   8   29.05    2.80
 -15  -1   8   38.51    3.04
  15  -1  -8   29.33    2.90
 -15  -1   8   31.69    2.86
 -15  -1   8   35.72    2.90
  13   1  -6  117.09    9.88
  13   1  -6  116.73    9.95
  13   1  -6  144.38   10.05
 -13   1   6  119.67    9.91
  13   1  -6  128.27    9.89
 -13   1   6  126.30   10.07
 -13   1   6  135.60    9.95
 -13   1   6  133.67    9.96
  13   1  -6  126.69   10.06
  13  -1  -6  117.96    9.94
 -13  -1   6  133.06    9.95
 -13  -1   6  115.58    9.89
  13  -1  -6  122.20   10.07
  13  -1  -6  127.73    9.99
 -13  -1   6  140.43    9.98
 -13  -1   6  135.56   10.04
 -13  -1   6  140.19   10.06
  13  -1  -6  140.40   10.04
  11   1  -4  626.21   47.12
 -11   1   4  596.75   47.20
 -11   1   4  640.65   47.21
  11   1  -4  574.34   47.28
  11   1  -4  605.29   47.26
  11   1  -4  638.15   47.23
 -11   1   4  624.45   47.22
 -11   1   4  675.05   47.33
 -11   1   4  662.95   47.21
  11   1  -4  601.07   47.19
 -11  -1   4  634.35   47.30
 -11  -1   4  607.46   47.28
  11  -1  -4  635.45   47.23
  11  -1  -4  559.29   47.18
  11  -1  -4  609.72   47.11
 -11  -1   4  667.72   47.22
 -11  -1   4  585.34   47.18
 -11  -1   4  587.83   47.22
  11  -1  -4  663.55   47.21
  11  -1  -4  667.97   47.27
  11  -1  -4  556.13   47.28
  -9   1   2  181.88   13.52
   9   1  -2  170.70   13.52
   9   1  -2  184.07   13.57
   9   1  -2  169.97   13.53
  -9   1   2  187.40   13.58
  -9   1   2  162.32   13.53
  -9   1   2  172.59   13.54
   9  -1  -2  167.78   13.52
  -9  -1   2  189.51   13.63
   9  -1  -2  184.12   13.53
  -9  -1   2  171.29   13.53
   9  -1  -2  170.92   13.47
  -9  -1   2  196.67   13.53
   9  -1  -2  164.26   13.45
  -9  -1   2  174.50   13.57
   7   1   0    1.22    0.29
  -7   1   0    1.11    0.28
  -7   1   0    1.77    0.28
   7   1   0    0.97    0.27
  -7   1   0    0.71    0.23
   7   1   0    0.64    0.24
  -7   1   0    0.92    0.17
   7   1   0    0.68    0.22
  -7   1   0    0.46    0.17
  -7   1   0    1.18    0.23
   7   1   0    0.97    0.21
  -7  -1   0    0.75    0.27
  -7  -1   0    1.56    0.31
  -7  -1   0    1.02    0.28
   7  -1   0    0.77    0.19
  -7  -1   0    0.82    0.20
  -7  -1   0    0.99    0.24
  -5   1  -2   35.46    2.84
  -5   1  -2   36.57    2.75
   5   1   2   37.43    2.80
   5   1   2   37.41    2.87
   5   1   2   33.96    2.86
  -5   1  -2   32.17    2.77
  -5   1  -2   38.56    2.80
  -5   1  -2   36.87    2.75
   5   1   2   35.39    2.81
   5   1   2   33.47    2.88
  -5   1  -2   38.53    2.87
  -5  -1  -2   36.21    2.91
  -5  -1  -2   34.14    2.85
  -5  -1  -2   37.36    2.81
  -5  -1  -2   34.86    2.85
   5  -1   2   29.47    2.79
   5  -1   2   33.77    2.83
   5  -1   2   34.65    2.77
  -5  -1  -2   36.26    2.89
   5  -1   2   41.31    2.84
  -5  -1  -2   34.31    2.81
  -3   1  -4  118.40    9.89
   3   1   4  138.42   10.05
  -3   1  -4  141.42   10.01
   3   1   4  122.33    9.99
  -3   1  -4  136.99    9.89
   3   1   4  133.54    9.93
   3   1   4  125.65   10.00
   3   1   4  119.12    9.99
   3   1   4  130.20    9.95
  -3   1  -4  119.91   10.00
  -3   1  -4  126.92    9.93
  -3   1  -4  126.97    9.98
  -3  -1  -4  142.21    9.97
   3  -1   4  126.31   10.00
   3  -1   4  114.03    9.96
  -3  -1  -4  127.40   10.09
  -3  -1  -4  128.58   10.02
  -3  -1  -4  123.20    9.99
  -3  -1  -4  136.58    9.99
  -3  -1  -4  138.49   10.04
   3  -1   4  130.32    9.89
   3  -1   4  146.93    9.90
  -1   1  -6   90.89    8.31
   1   1   6  112.60    8.21
   1   1   6  112.11    8.10
   1   1   6  101.30    8.15
   1   1   6  106.53    8.15
  -1   1  -6  113.10    8.04
  -1   1  -6  103.43    8.20
  -1   1  -6   87.76    8.23
   1   1   6  101.60    8.13
  -1  -1  -6   99.66    8.20
  -1  -1  -6  106.90    8.15
   1  -1   6  121.16    8.05
   1  -1   6  101.63    8.11
  -1  -1  -6  108.84    8.13
   1  -1   6  106.07    8.05
   1   1  -8  159.95   11.44
   1   1  -8  168.25   11.78
  -1   1   8  149.38   11.51
  -1   1   8  155.62   11.54
   1   1  -8  131.82   11.46
  -1   1   8  148.23   11.44
  -1   1   8  137.78   11.49
  -1   1   8  145.01   11.57
  -1   1   8  152.50   11.42
   1   1  -8  144.07   11.52
   1   1  -8  159.69   11.42
   1   1  -8  161.66   11.43
   1  -1  -8  141.05   11.45
   1  -1  -8  140.07   11.62
  -1  -1   8  148.33   11.46
  -1  -1   8  167.65   11.44
   1  -1  -8  148.09   11.59
   1  -1  -8  140.26   11.54
   1  -1  -8  135.99   11.72
   1  -1  -8  160.79   11.52
   1  -1  -8  138.21   11.61
   3   1 -10  272.35   23.88
  -3   1  10  305.44   23.74
   3   1 -10  293.60   24.12
  -3   1  10  316.18   23.83
   3   1 -10  292.14   23.85
  -3   1  10  334.51   23.73
  -3   1  10  327.59   23.86
  -3   1  10  319.76   23.80
  -3   1  10  355.76   23.93
  -3  -1  10  350.05   23.77
   3  -1 -10  268.76   23.97
  -3  -1  10  345.12   23.76
   3  -1 -10  267.43   23.87
   3  -1 -10  286.70   24.12
   3  -1 -10  320.90   23.72
  -3  -1  10  313.76   23.75
   3  -1 -10  316.36   23.93
  -5   1  12   51.05    4.14
  -5   1  12   58.32    3.98
   5   1 -12   58.12    4.72
  -5   1  12   52.54    4.04
  -5   1  12   45.86    3.98
   5   1 -12   50.52    4.47
   5   1 -12   47.31    4.18
   5  -1 -12   49.91    4.64
   5  -1 -12   42.23    4.39
   5  -1 -12   58.61    4.34
  -5  -1  12   49.30    3.98
  -5  -1  12   49.82    4.03
  -5  -1  12   52.13    4.04
   5  -1 -12   46.75    4.27
  -7   1  14   18.35    1.71
   7   1 -14   18.52    2.72
   7   1 -14   21.23    2.18
   7   1 -14   15.53    2.21
   7   1 -14   24.46    2.20
  -7   1  14   18.95    1.77
  -7  -1  14   23.61    1.72
   7  -1 -14   21.30    2.86
   7  -1 -14   18.99    2.51
   7  -1 -14   23.60    2.41
  -7  -1  14   22.89    1.85
   9   1 -16   15.23    2.28
  -9   1  16   13.75    1.70
   9   1 -16   20.15    3.02
  -9   1  16   16.38    1.42
   9   1 -16   14.08    2.21
  -9   1  16   13.70    1.34
   9   1 -16   14.27    2.17
  -9  -1  16   16.81    1.33
   9  -1 -16   21.73    2.43
   9  -1 -16   13.17    2.30
  -9  -1  16   13.38    1.93
   9  -1 -16   22.64    3.20
 -11   1  18   70.21    5.54
  11   1 -18   91.76    6.44
  11   1 -18   60.06    6.36
  11  -1 -18   64.85    6.75
  24   2 -17    1.19    1.19
  24   2 -17    0.88    1.08
 -24   2  17    1.44    0.85
  24   2 -17    0.59    1.36
  24  -2 -17    1.32    2.49
  24  -2 -17    0.13    1.47
  24  -2 -17    2.07    1.39
 -24  -2  17    1.25    0.62
  22   2 -15    2.28    1.13
 -22   2  15    1.40    0.96
 -22   2  15    2.10    0.79
  22   2 -15    2.60    1.00
 -22   2  15    1.13    0.45
  22   2 -15    0.66    0.84
  22  -2 -15    2.22    1.08
  22  -2 -15    2.89    1.12
 -22  -2  15    1.92    0.51
  22  -2 -15    1.48    1.27
 -22  -2  15    0.06    0.65
 -20   2  13   16.17    1.52
  20   2 -13   16.03    2.18
  20   2 -13   14.60    1.86
  20   2 -13   16.65    2.08
  20   2 -13   14.62    2.12
 -20   2  13   19.57    2.01
 -20  -2  13   16.38    1.54
  20  -2 -13   21.06    2.07
  20  -2 -13   15.68    2.05
  20  -2 -13   18.77    2.28
 -20  -2  13   21.06    1.82
  18   2 -11   38.78    3.96
  18   2 -11   45.70    4.17
 -18   2  11   54.27    3.98
  18   2 -11   44.59    4.03
  18   2 -11   46.76    3.75
  18   2 -11   45.49    4.28
 -18   2  11   53.07    3.84
 -18   2  11   55.86    4.18
 -18  -2  11   56.91    4.05
  18  -2 -11   57.17    4.30
 -18  -2  11   46.10    3.80
  18  -2 -11   41.64    4.00
  18  -2 -11   47.36    4.27
 -18  -2  11   43.70    3.89
  18  -2 -11   45.16    4.06
  18  -2 -11   53.94    4.17
 -18  -2  11   46.73    4.08
 -16   2   9   35.94    2.86
  16   2  -9   35.47    2.85
  16   2  -9   29.65    2.84
 -16   2   9   40.06    3.05
 -16   2   9   37.02    2.83
  16   2  -9   29.76    2.99
 -16   2   9   36.85    2.78
  16   2  -9   34.67    2.69
  16   2  -9   33.74    3.04
 -16  -2   9   33.93    2.71
 -16  -2   9   35.31    2.85
 -16  -2   9   31.56    2.89
  16  -2  -9   34.07    2.95
 -16  -2   9   31.82    2.80
 -16  -2   9   34.03    2.96
  16  -2  -9   40.13    3.09
  16  -2  -9   28.00    3.03
  16  -2  -9   30.53    2.88
 -14   2   7    0.32    0.31
  14   2  -7    0.57    0.49
  14   2  -7    0.75    0.37
 -14   2   7    0.47    0.33
  14   2  -7    0.49    0.25
  14   2  -7    0.43    0.30
  14   2  -7    0.90    0.45
 -14   2   7    0.12    0.44
 -14   2   7    0.49    0.38
 -14  -2   7    0.82    0.25
  14  -2  -7    0.46    0.47
 -14  -2   7    0.05    0.33
  14  -2  -7    0.63    0.40
 -14  -2   7    1.01    0.42
  14  -2  -7    1.13    0.55
  14  -2  -7    0.50    0.44
 -14  -2   7    0.87    0.34
  14  -2  -7    0.38    0.36
 -14  -2   7    0.81    0.40
 -12   2   5    1.27    0.45
  12   2  -5    2.78    0.41
  12   2  -5    2.11    0.36
  12   2  -5    1.54    0.47
 -12   2   5    2.65    0.41
  12   2  -5    1.36    0.45
 -12   2   5    1.98    0.40
 -12   2   5    2.29    0.44
  12   2  -5    1.72    0.40
 -12   2   5    1.71    0.42
  12  -2  -5    1.99    0.44
  12  -2  -5    2.29    0.38
 -12  -2   5    3.27    0.51
 -12  -2   5    3.16    0.56
 -12  -2   5    2.79    0.42
  12  -2  -5    2.22    0.47
  12  -2  -5    2.68    0.43
 -12  -2   5    1.83    0.32
  10   2  -3    2.64    0.45
  10   2  -3    1.51    0.43
 -10   2   3    1.03    0.36
 -10   2   3    1.90    0.41
 -10   2   3    1.95    0.31
  10   2  -3    1.95    0.54
  10   2  -3    2.27    0.42
 -10   2   3    2.92    0.43
  10   2  -3    0.94    0.33
 -10   2   3    1.63    0.44
 -10  -2   3    1.10    0.35
  10  -2  -3    1.40    0.26
 -10  -2   3    1.99    0.36
  10  -2  -3    1.65    0.39
 -10  -2   3    2.09    0.28
 -10  -2   3    2.17    0.40
  10  -2  -3    1.95    0.34
 -10  -2   3    2.17    0.44
  10  -2  -3    2.74    0.37
   8   2  -1   70.79    6.15
   8   2  -1   83.29    6.03
  -8   2   1   73.89    5.98
   8   2  -1   77.39    6.04
  -8   2   1   84.43    5.97
   8   2  -1   74.22    6.12
  -8   2   1   71.73    6.03
   8   2  -1   71.71    6.09
  -8   2   1   78.97    6.05
  -8  -2   1   82.38    6.12
  -8  -2   1   83.29    5.96
  -8  -2   1   73.52    6.02
   8  -2  -1   75.29    5.99
   8  -2  -1   78.94    5.99
   8  -2  -1   77.39    5.99
  -8  -2   1   83.43    6.02
  -8  -2   1   75.21    6.06
  -6   2  -1  123.20    9.65
  -6   2  -1  132.90    9.66
   6   2   1  121.38    9.83
   6   2   1  123.34    9.75
  -6   2  -1  138.21    9.72
   6   2   1  124.12    9.81
  -6   2  -1  117.97    9.67
   6   2   1  115.96    9.68
   6  -2   1  140.12    9.59
  -6  -2  -1  129.36    9.74
  -6  -2  -1  132.11    9.68
  -6  -2  -1  113.54    9.68
   6  -2   1  123.14    9.69
   6  -2   1  128.51    9.65
  -6  -2  -1  134.51    9.78
  -6  -2  -1  111.37    9.83
   4   2   3   38.76    3.49
  -4   2  -3   41.62    3.44
  -4   2  -3   44.80    3.41
   4   2   3   43.69    3.41
   4   2   3   44.02    3.48
   4   2   3   44.48    3.46
  -4   2  -3   47.68    3.42
  -4   2  -3   43.91    3.43
  -4   2  -3   44.24    3.44
   4   2   3   41.67    3.40
   4   2   3   43.91    3.51
  -4  -2  -3   42.18    3.46
  -4  -2  -3   40.39    3.53
   4  -2   3   39.47    3.40
  -4  -2  -3   40.89    3.41
  -4  -2  -3   42.43    3.47
  -4  -2  -3   44.14    3.40
   2   2   5    1.16    0.36
  -2   2  -5    1.91    0.40
   2   2   5    0.73    0.27
   2   2   5    1.29    0.40
  -2   2  -5    0.97    0.32
   2   2   5    1.47    0.43
  -2   2  -5    1.69    0.41
  -2   2  -5    0.94    0.40
   2   2   5    1.60    0.33
  -2   2  -5    1.07    0.38
   2   2   5    1.68    0.37
  -2  -2  -5    0.71    0.37
  -2  -2  -5    0.58    0.33
  -2  -2  -5    0.88    0.32
  -2  -2  -5    0.99    0.33
  -2  -2  -5    0.79    0.32
   2  -2   5    1.02    0.29
   0   2   7    2.30    0.45
   0   2  -7    2.45    0.44
   0   2   7    2.59    0.40
   0   2   7    2.59    0.42
   0   2   7    2.85    0.66
   0   2  -7    2.09    0.47
   0   2  -7    2.24    0.66
   0   2  -7    2.48    0.35
   0   2  -7    2.63    0.59
   0   2   7    2.56    0.55
   0   2   7    1.77    0.42
   0  -2  -7    2.35    0.61
   0  -2  -7    2.20    0.48
   0  -2  -7    2.35    0.57
   0  -2  -7    3.00    0.47
   0  -2  -7    2.65    0.49
   0  -2  -7    2.62    0.70
   0  -2   7    2.55    0.42
  -2   2   9   12.19    1.14
  -2   2   9   14.41    1.18
   2   2  -9   14.06    1.20
  -2   2   9   11.03    1.29
  -2   2   9   10.74    1.28
   2   2  -9   13.36    1.45
   2   2  -9   12.89    1.12
   2   2  -9   10.02    1.13
  -2   2   9   13.76    1.12
   2   2  -9   11.51    1.56
  -2   2   9   10.45    1.19
   2  -2  -9   10.99    1.31
   2  -2  -9   10.29    1.35
  -2  -2   9   13.98    1.13
   2  -2  -9   10.68    1.41
   2  -2  -9   11.86    1.45
   2  -2  -9   13.70    1.63
   4   2 -11   25.90    2.43
   4   2 -11   22.04    2.59
  -4   2  11   25.46    2.00
   4   2 -11   23.59    2.07
  -4   2  11   24.25    2.20
  -4   2  11   28.05    2.01
  -4   2  11   21.42    2.02
   4   2 -11   21.70    2.14
  -4   2  11   23.77    2.12
   4  -2 -11   20.92    2.39
   4  -2 -11   21.09    2.26
   4  -2 -11   23.19    2.61
   4  -2 -11   26.46    2.06
  -4  -2  11   25.10    1.91
  -4  -2  11   26.10    1.98
   4  -2 -11   20.39    2.42
   4  -2 -11   21.68    2.37
   6   2 -13    2.12    0.90
  -6   2  13    2.44    0.50
   6   2 -13    3.05    0.69
   6   2 -13    4.95    0.85
  -6   2  13    3.34    0.62
  -6   2  13    3.44    0.54
   6   2 -13    2.89    1.55
  -6   2  13    5.29    0.85
  -6  -2  13    4.31    0.57
   6  -2 -13    3.63    1.23
   6  -2 -13    2.94    0.96
  -8   2  15   24.39    2.19
  -8   2  15   20.02    1.86
   8   2 -15   19.79    2.17
  -8   2  15   21.34    1.85
   8   2 -15   21.86    2.28
   8   2 -15   20.50    3.03
  -8   2  15   19.19    1.82
   8  -2 -15   20.07    2.86
   8  -2 -15   21.00    2.63
  -8  -2  15   19.65    1.82
   8  -2 -15   27.73    3.32
  10   2 -17   25.13    3.60
  10   2 -17   16.17    2.52
 -10   2  17   18.31    1.72
 -10   2  17   19.18    1.75
  10  -2 -17   21.24    3.43
  12   2 -19    1.28    1.44
  12   2 -19    0.28    2.37
  12   2 -19   -1.40    1.55
  12  -2 -19   -2.42    2.07
  12  -2 -19    1.92    2.23
  12  -2 -19    2.67    2.63
  23   3 -16    9.17    1.92
 -23   3  16    9.75    1.66
  23   3 -16    7.03    1.50
  23   3 -16    9.20    1.83
 -23   3  16    9.69    1.43
  23  -3 -16   13.44    1.99
  23  -3 -16   13.72    2.27
  23  -3 -16   12.58    2.03
  21   3 -14    3.11    1.01
 -21   3  14    5.60    0.78
 -21   3  14    5.07    1.12
  21   3 -14    2.84    1.21
 -21   3  14    7.15    1.12
 -21   3  14    4.71    1.02
 -21  -3  14    6.66    0.73
  21  -3 -14    5.99    1.26
  21  -3 -14    7.10    1.36
  21  -3 -14    6.21    1.50
 -19   3  12   31.94    2.79
 -19   3  12   31.06    2.43
 -19   3  12   29.79    2.59
  19   3 -12   25.30    2.82
  19   3 -12   24.69    2.56
  19   3 -12   22.02    3.00
 -19  -3  12   24.82    2.41
 -19  -3  12   28.48    2.55
  19  -3 -12   27.17    2.74
  19  -3 -12   30.76    2.73
  19  -3 -12   29.55    3.03
  19  -3 -12   26.02    2.86
 -19  -3  12   29.64    2.26
  17   3 -10   77.00    6.16
 -17   3  10   82.06    6.10
  17   3 -10   76.89    5.95
  17   3 -10   65.70    6.14
 -17   3  10   80.98    6.16
  17   3 -10   78.57    6.34
 -17   3  10   85.46    6.08
  17   3 -10   74.51    6.33
  17  -3 -10   78.48    6.19
  17  -3 -10   67.50    6.11
  17  -3 -10   77.38    6.19
 -17  -3  10   78.81    6.05
 -17  -3  10   85.41    6.26
 -17  -3  10   71.25    6.15
  17  -3 -10   81.72    6.42
 -17  -3  10   69.87    5.92
 -15   3   8    5.28    0.72
 -15   3   8    3.56    0.70
 -15   3   8    4.42    0.67
 -15   3   8    4.34    0.85
  15   3  -8    3.61    0.52
  15   3  -8    3.10    0.69
  15   3  -8    3.08    0.63
  15   3  -8    2.34    0.60
  15   3  -8    3.36    0.85
 -15  -3   8    2.85    0.62
  15  -3  -8    3.79    0.65
  15  -3  -8    4.77    0.88
  15  -3  -8    3.30    0.58
 -15  -3   8    5.02    0.72
 -15  -3   8    4.33    0.74
 -15  -3   8    3.80    0.59
 -15  -3   8    3.67    0.49
  15  -3  -8    4.38    0.65
 -13   3   6   26.47    1.85
 -13   3   6   22.96    2.02
  13   3  -6   21.02    2.11
  13   3  -6   21.13    1.99
  13   3  -6   23.22    2.23
 -13   3   6   23.81    2.11
  13   3  -6   21.54    2.06
 -13   3   6   23.58    2.02
 -13  -3   6   21.57    2.01
  13  -3  -6   23.60    2.13
  13  -3  -6   21.48    2.06
 -13  -3   6   25.74    2.01
 -13  -3   6   23.23    2.08
  13  -3  -6   22.21    1.91
 -13  -3   6   23.22    1.92
  13  -3  -6   20.59    1.92
 -13  -3   6   18.77    1.81
 -11   3   4  413.69   28.57
 -11   3   4  346.24   28.37
 -11   3   4  408.74   28.41
  11   3  -4  319.10   28.60
  11   3  -4  358.12   28.41
  11   3  -4  374.41   28.60
  11   3  -4  361.44   28.57
 -11   3   4  396.05   28.51
 -11   3   4  332.39   28.45
  11   3  -4  358.72   28.47
 -11  -3   4  359.40   28.37
  11  -3  -4  404.85   28.46
  11  -3  -4  368.06   28.35
 -11  -3   4  388.17   28.51
  11  -3  -4  381.02   28.39
 -11  -3   4  367.53   28.42
 -11  -3   4  375.77   28.55
 -11  -3   4  382.12   28.45
  11  -3  -4  377.82   28.51
  -9   3   2   91.07    6.64
   9   3  -2   78.68    6.71
  -9   3   2   79.69    6.58
   9   3  -2   81.45    6.80
  -9   3   2   76.04    6.71
   9   3  -2   76.28    6.85
   9   3  -2   85.50    6.84
  -9   3   2   75.39    6.73
   9   3  -2   83.76    6.71
   9   3  -2   88.75    6.71
  -9   3   2   87.59    6.62
  -9   3   2   91.68    6.77
  -9  -3   2   79.99    6.74
   9  -3  -2   78.26    6.61
   9  -3  -2   89.80    6.70
   9  -3  -2   93.71    6.68
   9  -3  -2   91.04    6.74
  -9  -3   2   95.51    6.69
  -9  -3   2   97.41    6.71
  -9  -3   2  100.01    6.85
  -9  -3   2   83.00    6.63
  -7   3   0    2.63    0.53
  -7   3   0    1.44    0.47
  -7   3   0    2.40    0.35
  -7   3   0    2.06    0.40
   7   3   0    2.22    0.39
   7   3   0    2.12    0.39
   7   3   0    1.67    0.40
  -7   3   0    2.15    0.48
  -7   3   0    2.19    0.34
   7   3   0    1.80    0.42
   7   3   0    1.88    0.54
  -7   3   0    2.94    0.44
   7   3   0    2.19    0.59
   7  -3   0    2.26    0.32
  -7  -3   0    2.61    0.43
   7  -3   0    1.60    0.39
   7  -3   0    1.75    0.38
  -7  -3   0    2.14    0.36
  -7  -3   0    3.15    0.54
  -7  -3   0    2.16    0.53
  -7  -3   0    1.80    0.40
   5   3   2   65.34    5.02
  -5   3  -2   58.56    5.03
  -5   3  -2   57.75    5.14
  -5   3  -2   60.40    4.96
   5   3   2   65.07    5.20
  -5   3  -2   66.56    5.04
  -5   3  -2   75.04    5.12
   5   3   2   61.92    5.15
   5   3   2   63.04    5.01
   5   3   2   69.98    5.13
  -5   3  -2   65.45    4.95
   5   3   2   58.59    5.10
  -5  -3  -2   72.85    5.06
  -5  -3  -2   65.34    5.10
  -5  -3  -2   64.02    5.03
  -5  -3  -2   54.68    5.10
   5  -3   2   63.50    5.02
  -5  -3  -2   63.73    5.01
  -5  -3  -2   64.40    5.17
  -3   3  -4   96.21    7.44
  -3   3  -4   87.73    7.55
  -3   3  -4  100.44    7.51
   3   3   4   91.72    7.53
   3   3   4   88.61    7.58
   3   3   4   88.39    7.54
  -3   3  -4  104.06    7.61
  -3   3  -4  110.68    7.55
   3   3   4  101.91    7.47
  -3   3  -4   96.99    7.49
   3   3   4  100.19    7.60
   3   3   4   94.76    7.47
  -3  -3  -4  101.95    7.50
  -3  -3  -4   98.92    7.56
  -3  -3  -4   91.65    7.55
  -3  -3  -4   91.26    7.63
   3  -3   4   96.07    7.46
  -3  -3  -4   91.89    7.48
  -3  -3  -4   92.23    7.49
  -1   3  -6   52.04    3.61
   1   3   6   49.35    3.71
   1   3   6   44.69    3.62
  -1   3  -6   38.61    3.72
  -1   3  -6   44.71    3.56
   1   3   6   40.75    3.62
  -1   3  -6   44.11    3.65
   1   3   6   47.57    3.66
  -1   3  -6   43.44    3.58
   1   3   6   46.18    3.54
   1   3   6   44.87    3.56
  -1   3  -6   40.80    3.62
  -1  -3  -6   44.78    3.70
  -1  -3  -6   39.44    3.59
  -1  -3  -6   43.68    3.64
  -1  -3  -6   40.14    3.59
  -1  -3  -6   44.65    3.80
  -1  -3  -6   45.15    3.61
   1   3  -8   36.19    2.73
   1   3  -8   35.57    2.75
   1   3  -8   34.00    2.87
   1   3  -8   29.47    2.68
  -1   3   8   33.55    2.66
   1   3  -8   31.12    3.01
  -1   3   8   32.86    2.76
  -1   3   8   29.49    2.72
  -1   3   8   33.12    2.81
  -1   3   8   32.99    2.69
   1  -3  -8   33.80    2.78
   1  -3  -8   29.39    3.00
   1  -3  -8   30.33    2.78
   1  -3  -8   31.08    2.79
  -3   3  10  109.25    8.16
   3   3 -10  112.74    8.45
  -3   3  10  109.71    8.02
  -3   3  10   97.17    7.98
   3   3 -10   94.97    7.94
   3   3 -10  100.57    7.89
  -3   3  10   98.79    8.06
   3   3 -10  106.14    8.24
   3   3 -10  115.24    8.01
  -3   3  10  104.11    7.96
   3  -3 -10   92.49    8.13
   3  -3 -10   97.87    8.31
   3  -3 -10   94.43    8.36
   3  -3 -10  101.04    8.15
   5   3 -12   73.64    5.15
   5   3 -12   63.27    5.12
  -5   3  12   63.98    5.13
  -5   3  12   62.89    5.32
  -5   3  12   65.23    5.09
   5   3 -12   63.21    5.74
   5   3 -12   70.75    5.19
   5  -3 -12   55.86    5.70
   5  -3 -12   61.43    5.65
   5  -3 -12   58.56    5.39
   5  -3 -12   68.22    5.48
   7   3 -14    2.09    0.73
  -7   3  14    2.35    0.81
   7   3 -14    3.21    1.50
   7   3 -14    2.94    0.77
  -7   3  14    2.27    0.56
  -7   3  14    2.65    0.51
   7  -3 -14    1.88    1.17
   7  -3 -14    2.09    1.46
   7  -3 -14    3.78    1.28
   7  -3 -14    1.91    1.07
  -9   3  16    1.94    0.55
  -9   3  16    1.31    0.89
  -9   3  16    0.99    0.62
   9   3 -16    1.48    0.96
   9   3 -16    1.20    0.93
   9   3 -16    1.86    1.71
   9  -3 -16    0.12    1.55
   9  -3 -16    1.75    1.53
   9  -3 -16    2.89    1.40
   9  -3 -16    1.16    1.84
 -11   3  18   37.25    3.38
 -11   3  18   37.37    3.39
  11   3 -18   49.73    5.30
  11   3 -18   41.15    4.12
  11  -3 -18   45.79    5.20
  11  -3 -18   46.97    5.44
  22   4 -15   10.95    2.01
 -22   4  15   13.09    1.84
  22   4 -15    9.82    1.66
 -22   4  15   13.47    2.00
  22  -4 -15   16.17    2.04
  22  -4 -15   12.43    2.43
  22  -4 -15   10.83    1.88
  20   4 -13   26.71    3.27
 -20   4  13   33.49    3.17
 -20   4  13   35.99    3.21
  20   4 -13   30.06    3.04
 -20   4  13   33.65    3.01
  20  -4 -13   26.19    3.65
  20  -4 -13   36.62    3.64
  20  -4 -13   32.16    3.18
 -18   4  11   97.53    7.69
 -18   4  11  113.04    7.91
  18   4 -11   85.36    7.68
 -18   4  11  110.12    7.85
  18   4 -11  102.99    7.96
  18   4 -11   81.22    7.77
  18   4 -11   93.62    7.45
  18  -4 -11  102.81    7.74
 -18  -4  11   87.39    7.51
  18  -4 -11  105.34    8.04
  18  -4 -11   84.05    7.66
  16   4  -9   89.05    6.65
 -16   4   9   82.55    6.96
 -16   4   9   87.83    6.63
  16   4  -9   87.51    7.00
  16   4  -9   77.10    6.99
  16   4  -9   78.79    6.81
  16   4  -9   88.56    6.83
  16   4  -9   76.97    6.91
 -16   4   9   91.19    7.16
  16  -4  -9   90.25    7.02
  16  -4  -9   79.48    6.71
  16  -4  -9   70.98    6.82
  16  -4  -9   99.84    6.76
 -16  -4   9   90.14    6.67
  16  -4  -9   83.73    6.74
  14   4  -7    6.25    1.02
  14   4  -7    7.42    1.14
 -14   4   7    6.30    0.71
 -14   4   7    5.15    0.87
 -14   4   7    6.74    1.19
  14   4  -7    5.51    0.87
 -14   4   7    7.32    0.87
  14   4  -7    4.39    0.81
  14   4  -7    7.43    1.29
 -14   4   7    7.40    0.99
  14  -4  -7    7.34    1.13
  14  -4  -7    6.23    0.95
  14  -4  -7    4.54    0.70
 -14  -4   7    6.07    0.87
  14  -4  -7    5.87    0.81
 -14  -4   7    4.55    0.60
 -14  -4   7    6.05    1.03
 -14  -4   7    8.25    1.18
 -14  -4   7    5.51    0.83
  12   4  -5    1.07    0.47
 -12   4   5    1.11    0.29
  12   4  -5    0.81    0.45
  12   4  -5    1.31    0.68
 -12   4   5    1.36    0.40
 -12   4   5    1.49    0.61
 -12   4   5    1.63    0.59
 -12   4   5    0.81    0.62
  12   4  -5    0.91    0.57
  12   4  -5    3.53    0.95
 -12   4   5    1.16    0.63
  12   4  -5    0.70    0.49
  12  -4  -5    1.18    0.29
  12  -4  -5    1.80    0.60
 -12  -4   5    1.37    0.40
 -12  -4   5    1.35    0.37
  12  -4  -5    0.74    0.48
 -12  -4   5    1.78    0.50
 -12  -4   5    1.44    0.64
  12  -4  -5    1.31    0.32
 -10   4   3   49.09    3.87
 -10   4   3   41.64    4.12
  10   4  -3   49.24    3.97
  10   4  -3   50.39    4.20
 -10   4   3   48.98    4.00
 -10   4   3   51.07    4.04
  10   4  -3   45.49    3.96
 -10   4   3   55.38    4.06
  10   4  -3   55.82    3.98
 -10   4   3   44.85    3.83
  10   4  -3   47.41    4.10
  10   4  -3   52.19    4.21
  10  -4  -3   54.76    3.98
 -10  -4   3   46.31    3.86
  10  -4  -3   44.49    3.91
 -10  -4   3   47.62    3.99
 -10  -4   3   48.94    4.10
  10  -4  -3   50.76    4.01
  10  -4  -3   45.21    3.78
 -10  -4   3   48.97    3.92
 -10  -4   3   49.76    3.92
  -8   4   1   39.37    3.60
  -8   4   1   44.95    3.39
   8   4  -1   40.37    3.53
   8   4  -1   44.20    3.63
  -8   4   1   45.94    3.31
   8   4  -1   41.25    3.40
   8   4  -1   44.11    3.39
  -8   4   1   41.78    3.74
  -8   4   1   45.73    3.52
   8   4  -1   37.63    3.39
   8   4  -1   41.61    3.63
  -8   4   1   36.77    3.41
   8  -4  -1   40.65    3.30
  -8  -4   1   44.52    3.59
   8  -4  -1   43.34    3.41
  -8  -4   1   34.87    3.42
  -8  -4   1   43.17    3.37
  -8  -4   1   43.12    3.35
  -8  -4   1   37.00    3.36
  -8  -4   1   45.41    3.42
   8  -4  -1   39.13    3.39
  -6   4  -1  179.33   15.00
   6   4   1  204.21   15.18
  -6   4  -1  178.68   15.15
   6   4   1  211.20   14.98
   6   4   1  210.44   15.21
  -6   4  -1  204.04   15.01
   6   4   1  192.94   15.11
   6   4   1  181.56   15.00
  -6   4  -1  216.66   15.10
   6   4   1  180.28   14.98
  -6   4  -1  187.78   14.87
   6   4   1  192.97   15.10
  -6  -4  -1  190.46   14.97
  -6  -4  -1  183.62   15.12
   6  -4   1  185.73   14.98
  -6  -4  -1  196.88   15.00
  -6  -4  -1  214.90   15.05
  -6  -4  -1  199.89   14.97
  -6  -4  -1  191.34   15.06
  -4   4  -3  137.58   10.37
   4   4   3  132.27   10.46
   4   4   3  128.30   10.61
  -4   4  -3  137.78   10.32
   4   4   3  148.30   10.67
  -4   4  -3  137.97   10.33
  -4   4  -3  144.15   10.52
   4   4   3  146.78   10.59
   4   4   3  127.64   10.46
  -4   4  -3  119.76   10.47
   4   4   3  142.37   10.60
  -4   4  -3  147.85   10.56
  -4  -4  -3  134.91   10.63
  -4  -4  -3  141.64   10.46
  -4  -4  -3  114.98   10.44
   4  -4   3  134.72   10.47
  -4  -4  -3  131.68   10.48
  -4  -4  -3  124.53   10.62
  -2   4  -5   11.69    1.11
   2   4   5   11.35    1.34
  -2   4  -5   11.21    1.22
  -2   4  -5   10.05    1.32
   2   4   5   12.21    1.30
  -2   4  -5   12.16    1.36
   2   4   5   11.05    1.29
  -2   4  -5   12.80    1.33
   2   4   5   11.80    1.17
   2   4   5   10.63    1.18
  -2  -4  -5    9.70    1.37
  -2  -4  -5   10.61    1.21
   2  -4   5   11.93    1.17
  -2  -4  -5   10.48    1.46
  -2  -4  -5   13.16    1.49
  -2  -4  -5    8.04    1.12
  -2  -4  -5    9.21    1.27
   0   4   7    2.68    0.53
   0   4   7    1.98    0.60
   0   4  -7    3.71    0.71
   0   4  -7    1.99    0.77
   0   4  -7    1.81    0.74
   0   4   7    2.47    0.52
   0   4   7    2.15    0.64
   0   4  -7    2.10    0.53
   0   4   7    1.56    0.56
   0   4  -7    2.54    0.56
   0   4  -7    2.53    0.66
   0  -4  -7    1.74    0.57
   0  -4  -7    3.02    0.87
   0  -4  -7    3.17    0.92
   0  -4  -7    1.59    0.58
   0  -4  -7    1.90    0.69
  -2   4   9    4.22    0.75
  -2   4   9    5.09    0.98
   2   4  -9    5.98    0.66
   2   4  -9    6.44    0.90
   2   4  -9    7.11    1.30
   2   4  -9    5.61    0.82
   2   4  -9    5.79    0.90
  -2   4   9    5.64    0.88
   2  -4  -9    4.51    0.87
   2  -4  -9    5.45    1.06
   2  -4  -9    6.47    1.34
   2  -4  -9    4.81    0.95
   4   4 -11   42.72    3.32
   4   4 -11   36.52    3.21
  -4   4  11   42.67    3.55
   4   4 -11   38.01    3.31
   4   4 -11   37.83    3.16
   4   4 -11   37.21    3.25
  -4   4  11   41.25    3.34
   4   4 -11   39.47    4.28
  -4   4  11   34.33    3.41
   4  -4 -11   43.49    3.57
   4  -4 -11   34.74    3.49
   4  -4 -11   44.47    3.52
   4  -4 -11   37.36    3.85
  -6   4  13   21.08    2.09
   6   4 -13   24.43    2.10
  -6   4  13   21.39    2.44
   6   4 -13   20.95    2.12
   6   4 -13   24.62    3.08
   6   4 -13   22.76    2.10
   6   4 -13   23.01    2.19
  -6   4  13   23.61    2.13
   6  -4 -13   27.92    2.70
   6  -4 -13   20.62    3.04
   6  -4 -13   22.22    3.04
   6  -4 -13   23.77    2.58
   8   4 -15   23.00    3.25
  -8   4  15   19.46    1.73
   8   4 -15   14.17    2.04
  -8   4  15   19.01    2.30
  -8   4  15   15.15    1.71
   8   4 -15   12.06    1.81
   8  -4 -15   21.89    2.84
   8  -4 -15   13.31    2.57
   8  -4 -15   16.64    2.59
   8  -4 -15   18.73    2.95
 -10   4  17   33.47    3.43
  10   4 -17   38.82    5.07
  10  -4 -17   53.37    5.78
  10  -4 -17   46.75    4.87
  10  -4 -17   41.51    5.45
  10  -4 -17   46.67    4.69
 -21   5  14    0.40    1.09
  21   5 -14    0.25    1.25
 -21   5  14    0.81    1.11
  21   5 -14    1.96    1.11
  21  -5 -14   -0.02    1.25
  19   5 -12   31.73    2.77
 -19   5  12   34.89    3.39
  19   5 -12   33.34    3.45
 -19   5  12   32.51    3.15
  19   5 -12   28.83    3.08
  19  -5 -12   30.91    3.42
  19  -5 -12   36.95    3.21
  17   5 -10   16.32    2.36
  17   5 -10   15.08    2.07
  17   5 -10   18.02    2.33
 -17   5  10   19.65    2.21
 -17   5  10   20.16    1.82
 -17   5  10   16.56    2.39
 -17   5  10   24.01    2.30
  17  -5 -10   14.00    2.21
  17  -5 -10   25.19    2.60
 -17  -5  10   21.66    1.85
  17  -5 -10   17.58    1.97
  17  -5 -10   18.95    1.98
 -15   5   8   -0.17    0.78
  15   5  -8    0.56    0.76
  15   5  -8   -0.40    0.84
  15   5  -8   -0.25    0.86
  15   5  -8    0.04    0.61
 -15   5   8    0.83    0.77
 -15   5   8   -0.15    0.76
  15   5  -8    0.88    0.91
  15  -5  -8    0.08    0.47
  15  -5  -8   -0.26    0.84
  15  -5  -8    0.03    0.45
 -15  -5   8    1.00    0.52
  15  -5  -8    0.69    0.79
 -13   5   6    6.95    1.07
 -13   5   6    7.21    1.23
  13   5  -6    5.74    1.16
  13   5  -6    5.54    0.97
  13   5  -6    4.55    0.97
  13   5  -6    5.50    1.47
 -13   5   6    5.60    0.79
 -13   5   6    6.60    0.88
 -13  -5   6    6.30    0.89
 -13  -5   6    5.52    0.64
  13  -5  -6    6.09    0.67
 -13  -5   6    7.70    0.99
 -13  -5   6    7.26    0.79
 -13  -5   6    7.47    1.02
  13  -5  -6    6.89    1.03
 -11   5   4   38.41    2.97
  11   5  -4   32.02    2.84
 -11   5   4   30.64    2.92
 -11   5   4   33.92    2.71
  11   5  -4   31.57    2.86
  11   5  -4   31.30    3.05
  11   5  -4   28.93    3.12
 -11  -5   4   31.06    2.73
 -11  -5   4   35.18    2.79
 -11  -5   4   36.44    2.93
 -11  -5   4   27.86    2.93
  11  -5  -4   31.16    2.82
  11  -5  -4   34.43    2.90
 -11  -5   4   35.91    2.81
   9   5  -2   23.48    2.47
  -9   5   2   24.22    2.54
  -9   5   2   24.47    2.30
   9   5  -2   25.81    2.16
   9   5  -2   25.83    2.39
   9   5  -2   19.70    2.17
  -9   5   2   26.92    2.27
  -9   5   2   23.73    2.11
  -9   5   2   24.68    2.08
   9  -5  -2   23.14    2.21
  -9  -5   2   23.21    2.12
   9  -5  -2   23.98    2.24
  -9  -5   2   23.40    2.12
  -9  -5   2   23.40    2.27
  -9  -5   2   27.54    2.18
  -9  -5   2   26.38    2.20
  -7   5   0    1.66    0.70
  -7   5   0    3.45    0.83
  -7   5   0    1.67    0.57
  -7   5   0    2.55    0.81
   7   5   0    2.48    0.51
  -7   5   0    3.21    0.47
  -7   5   0    1.33    0.39
  -7   5   0    2.84    0.65
   7   5   0    1.83    0.76
   7   5   0    2.27    0.78
   7   5   0    1.69    0.53
   7   5   0    1.62    0.60
   7  -5   0    1.86    0.52
  -7  -5   0    1.95    0.89
  -7  -5   0    1.48    0.48
  -7  -5   0    2.27    0.53
  -7  -5   0    1.58    0.71
  -7  -5   0    2.85    0.61
  -7  -5   0    1.52    0.54
   7  -5   0    2.66    0.65
   5   5   2    9.73    1.51
   5   5   2   13.51    1.46
  -5   5  -2   12.82    1.08
   5   5   2   10.07    1.45
  -5   5  -2   10.65    1.40
  -5   5  -2   10.12    1.16
   5   5   2    9.26    1.21
  -5   5  -2   11.71    1.05
  -5   5  -2   12.15    1.39
  -5   5  -2   11.51    1.59
  -5   5  -2   12.48    1.53
   5  -5   2   10.11    1.26
  -5  -5  -2   15.30    1.59
  -5  -5  -2   13.68    1.42
  -5  -5  -2   11.03    1.26
  -5  -5  -2    9.40    1.16
  -5  -5  -2    8.74    1.64
  -3   5  -4   40.11    3.56
  -3   5  -4   38.78    3.65
   3   5   4   45.19    3.62
  -3   5  -4   40.63    3.25
  -3   5  -4   39.16    3.46
  -3   5  -4   41.96    3.27
  -3   5  -4   36.48    3.55
  -3   5  -4   44.05    3.27
   3   5   4   41.51    3.59
   3   5   4   38.84    3.64
   3   5   4   42.56    3.46
  -3  -5  -4   44.33    3.67
   3  -5   4   43.47    3.46
  -3  -5  -4   42.78    3.72
  -3  -5  -4   41.58    3.39
  -3  -5  -4   39.15    3.47
  -1   5  -6    0.86    0.44
  -1   5  -6    0.58    0.31
  -1   5  -6   -0.03    0.60
  -1   5  -6   -0.05    0.72
   1   5   6   -0.04    0.62
   1   5   6    0.09    0.52
   1   5   6    0.60    0.65
  -1   5  -6    1.29    0.72
  -1  -5  -6    0.56    0.84
  -1  -5  -6    0.00    0.60
  -1  -5  -6    0.80    0.95
  -1  -5  -6    0.61    0.50
   1  -5   6    0.94    0.51
   1   5  -8    1.20    0.56
   1   5  -8    1.57    0.64
   1   5  -8    1.99    0.79
   1   5  -8    1.88    0.37
  -1   5   8    1.97    0.83
  -1   5   8    1.38    0.58
  -1   5   8    2.00    0.74
  -1   5   8    1.13    0.67
   1   5  -8    0.68    0.92
   1   5  -8    1.94    0.82
   1  -5  -8    1.47    0.96
   1  -5  -8    1.38    0.94
   1  -5  -8    1.46    0.60
   1  -5  -8    0.33    0.64
   3   5 -10   29.74    2.57
  -3   5  10   34.62    2.91
  -3   5  10   33.76    3.04
   3   5 -10   25.45    3.31
   3   5 -10   29.55    2.66
   3   5 -10   37.24    2.97
   3   5 -10   33.73    2.93
  -3   5  10   27.66    2.75
   3  -5 -10   29.40    3.36
   3  -5 -10   35.85    3.26
   3  -5 -10   25.42    2.92
   3  -5 -10   31.58    2.92
  -5   5  12   33.42    3.00
   5   5 -12   35.23    3.74
   5   5 -12   31.19    2.81
   5   5 -12   28.86    3.02
  -5   5  12   39.83    3.36
  -5   5  12   28.62    2.89
   5  -5 -12   37.14    3.30
   5  -5 -12   35.01    3.84
   5  -5 -12   30.45    3.27
   7   5 -14    1.41    0.59
   7   5 -14    1.59    1.62
  -7   5  14    0.26    0.69
  -7   5  14    1.71    0.82
  -7   5  14    1.85    1.26
   7  -5 -14    3.16    1.34
   7  -5 -14    4.02    1.44
   7  -5 -14    1.40    1.72
  18   6 -11   72.74    6.62
 -18   6  11   83.72    6.42
 -18   6  11   79.44    6.62
  18   6 -11   67.65    6.65
  18   6 -11   76.89    6.35
  18  -6 -11   72.16    6.56
  16   6  -9   39.10    3.76
  16   6  -9   29.53    3.75
 -16   6   9   38.29    3.83
  16   6  -9   37.64    3.47
 -16   6   9   44.03    3.65
  16  -6  -9   36.91    3.68
  14   6  -7    1.30    0.99
 -14   6   7    2.04    1.05
 -14   6   7    3.00    0.91
 -14   6   7    1.15    1.02
  14   6  -7    1.92    1.08
  14   6  -7    1.97    0.84
  14   6  -7    1.36    1.12
 -14  -6   7    2.24    0.70
 -14  -6   7    2.84    0.70
  14  -6  -7    2.69    0.96
  12   6  -5   12.15    1.99
 -12   6   5    8.86    1.70
  12   6  -5   10.25    1.82
 -12   6   5   14.73    1.77
 -12   6   5   13.01    1.84
  12   6  -5   12.82    1.71
 -12   6   5   11.66    1.37
  12   6  -5   10.53    1.58
 -12  -6   5   12.32    1.45
 -12  -6   5   13.96    1.59
  12  -6  -5   14.74    1.71
 -12  -6   5   13.60    1.26
 -10   6   3   40.17    3.78
  10   6  -3   37.27    3.60
  10   6  -3   43.31    3.59
  10   6  -3   41.53    3.86
 -10   6   3   46.97    4.05
 -10   6   3   38.19    3.53
 -10   6   3   48.21    3.75
 -10   6   3   40.48    3.54
  10   6  -3   43.07    3.95
 -10  -6   3   46.18    3.62
  10  -6  -3   46.08    3.74
 -10  -6   3   38.31    3.50
 -10  -6   3   42.70    3.51
  -8   6   1   30.91    3.29
  -8   6   1   31.06    3.34
   8   6  -1   31.36    2.93
   8   6  -1   35.41    3.29
  -8   6   1   30.70    3.10
  -8   6   1   33.93    2.93
   8   6  -1   32.25    3.25
   8   6  -1   35.81    2.87
  -8   6   1   35.32    2.87
   8   6  -1   28.17    3.56
   8  -6  -1   34.88    3.00
   8  -6  -1   30.64    2.93
  -8  -6   1   37.57    2.85
  -8  -6   1   34.75    2.89
  -6   6  -1   59.01    4.88
   6   6   1   58.32    5.18
  -6   6  -1   66.18    4.81
   6   6   1   54.58    4.87
  -6   6  -1   49.87    4.74
  -6   6  -1   63.77    4.97
   6   6   1   61.28    5.16
  -6   6  -1   55.34    5.20
   6   6   1   61.92    5.13
  -6  -6  -1   62.33    4.80
   6  -6   1   58.72    4.91
  -6  -6  -1   67.65    5.05
  -6  -6  -1   61.56    4.92
   4   6   3   83.91    6.55
   4   6   3   87.77    6.49
  -4   6  -3   80.78    6.32
   4   6   3   74.44    6.23
  -4   6  -3   64.54    6.14
   4   6   3   87.51    6.50
  -4   6  -3   81.68    6.40
  -4   6  -3   81.07    6.12
  -4   6  -3   66.29    6.50
  -4   6  -3   74.97    6.11
  -4   6  -3   70.92    6.06
   4  -6   3   85.15    6.28
  -4  -6  -3   76.39    6.13
   2   6   5   31.88    2.85
  -2   6  -5   32.33    2.63
   2   6   5   29.42    3.07
  -2   6  -5   27.37    2.87
  -2   6  -5   35.53    2.66
   2   6   5   33.23    3.13
   2   6   5   33.69    3.08
   2  -6   5   30.76    2.84
  -2  -6  -5   27.79    2.89
   0   6  -7    2.34    0.84
   0   6  -7    1.66    1.07
   0   6  -7    1.87    0.51
   0   6  -7    1.83    1.14
   0   6   7    1.69    1.46
   0   6   7    2.16    1.01
   0   6   7    0.69    0.86
   0   6  -7    1.12    0.54
   0   6   7    1.02    0.70
   0  -6  -7    2.23    0.69
   0  -6  -7    1.61    0.88
  -2   6   9   10.27    1.61
  -2   6   9    9.13    1.48
   2   6  -9    8.24    1.75
   2   6  -9   10.25    1.23
   2   6  -9   11.15    1.52
   2   6  -9   11.81    1.66
   2  -6  -9    9.53    1.52
   2  -6  -9    9.89    1.54
   2  -6  -9   10.71    1.90
   4   6 -11   37.46    3.75
  -4   6  11   48.67    4.00
   4   6 -11   38.52    4.39
  -4   6  11   40.82    3.76
  -4   6  11   38.30    3.59
   4   6 -11   39.49    3.92
   4  -6 -11   39.69    3.88
   4  -6 -11   45.01    4.46
  -6   6  13   10.49    1.57
   6   6 -13   10.90    2.04
  -6   6  13   18.91    2.53
  -6   6  13   14.43    2.01
   6   6 -13   11.49    2.36
   6  -6 -13   13.69    1.95
   6  -6 -13   18.95    2.71
   6  -6 -13   18.55    2.88
 -15   7   8   -0.38    0.82
  15   7  -8   -1.12    1.17
  15   7  -8    0.50    1.12
 -15   7   8   -1.00    1.30
 -15   7   8    0.06    1.45
  15   7  -8    1.52    1.38
  15  -7  -8    0.84    1.32
  13   7  -6    1.48    0.94
  13   7  -6    2.77    1.29
 -13   7   6    2.56    0.80
  13   7  -6    3.83    1.34
 -13   7   6    1.86    1.38
 -13   7   6    7.37    1.57
  13  -7  -6    2.48    1.19
 -13  -7   6    2.51    0.81
 -11   7   4    0.92    1.33
 -11   7   4    0.86    0.85
  11   7  -4   -0.07    1.06
 -11   7   4    1.74    0.64
  11   7  -4    1.41    0.86
 -11   7   4    0.20    1.20
  11   7  -4    2.67    1.23
  11  -7  -4   -0.08    0.99
 -11  -7   4    0.49    0.68
  -9   7   2    0.27    1.11
   9   7  -2   -1.29    0.92
   9   7  -2    0.16    0.75
  -9   7   2    0.46    1.28
  -9   7   2    0.42    0.56
   9   7  -2    1.73    1.03
  -9  -7   2    0.27    0.67
   9  -7  -2   -1.57    0.78
  -9  -7   2    0.91    0.64
  -7   7   0    2.97    1.07
  -7   7   0    3.87    1.38
  -7   7   0    2.76    1.21
  -7   7   0    1.89    0.58
   7   7   0    2.21    0.82
  -7   7   0    2.39    0.80
   7   7   0    2.81    1.04
   7   7   0    2.51    1.18
   7  -7   0    1.93    0.90
  -7  -7   0    2.09    0.73
  -7  -7   0    1.26    0.78
  -5   7  -2   13.92    2.54
  -5   7  -2   12.45    1.48
   5   7   2   11.10    1.46
  -5   7  -2   10.31    1.22
   5   7   2   10.68    1.84
  -5   7  -2    9.12    1.56
  -5   7  -2   11.18    1.96
  -5   7  -2   12.99    1.79
   5   7   2   12.42    1.98
   5  -7   2   11.06    1.68
  -5  -7  -2   13.26    1.45
  -5  -7  -2    9.34    1.44
   3   7   4    2.74    0.86
  -3   7  -4    3.82    0.61
   3   7   4    3.27    1.09
  -3   7  -4    4.68    0.78
  -3   7  -4    4.60    1.27
  -3   7  -4    2.70    0.80
   3   7   4    4.35    1.34
  -3   7  -4    4.21    1.39
  -3  -7  -4    3.27    0.77
  -3  -7  -4    2.33    1.01
   3  -7   4    4.02    1.00
  -1   7  -6    1.21    0.64
   1   7   6    2.41    0.89
  -1   7  -6    3.04    0.74
  -1   7  -6    3.47    1.42
   1   7   6    3.49    1.23
   1   7   6    2.38    1.18
  -1   7  -6    2.59    0.53
  -1  -7  -6    1.93    1.11
  -1  -7  -6    4.51    1.07
   1  -7   6    3.64    0.99
  -1   7   8    5.49    1.40
  -1   7   8    3.82    1.36
   1   7  -8    5.06    1.49
  -1   7   8    5.37    1.13
   1  -7  -8    3.96    1.39
  -8   8   1    9.95    1.45
   8   8  -1   10.73    2.07
  -8   8   1    6.32    1.12
   8   8  -1    9.06    1.54
  -8   8   1   12.69    2.33
  -8   8   1   12.69    2.13
   8   8  -1    7.45    1.67
   8  -8  -1   12.41    1.76
   6   8   1   27.78    3.51
  -6   8  -1   31.83    3.69
   6   8   1   21.54    3.22
  -6   8  -1   28.33    3.68
  -6   8  -1   23.31    2.64
   6   8   1   21.80    2.81
   6  -8   1   26.61    2.87
  -6  -8  -1   27.95    2.83
  26   0 -18   33.23    4.02
 -26   0  18   32.31    2.90
  26   0 -18   37.67    3.84
  26   0 -18   28.80    3.49
 -24   0  16   30.93    2.98
  24   0 -16   32.77    3.24
  24   0 -16   30.74    4.62
  24   0 -16   34.97    3.62
  22   0 -14   49.45    4.70
 -22   0  14   58.08    4.79
 -22   0  14   58.87    4.46
 -22   0  14   57.80    4.56
  22   0 -14   53.87    4.66
  22   0 -14   51.11    4.87
  20   0 -12   90.48    7.85
 -20   0  12  107.69    7.54
  20   0 -12   87.57    7.64
 -20   0  12   94.35    7.77
 -20   0  12   99.92    7.63
 -18   0  10    9.18    0.82
  18   0 -10    7.74    1.09
 -18   0  10    9.15    1.28
  18   0 -10    8.77    1.16
 -18   0  10    9.85    1.01
 -18   0  10    6.06    1.06
  18   0 -10   11.64    1.42
  18   0 -10   11.63    1.36
  18   0 -10    8.28    1.33
 -18   0  10    8.85    1.15
  16   0  -8    1.40    0.54
 -16   0   8    1.56    0.45
  16   0  -8    3.02    0.68
  16   0  -8    2.11    0.44
  16   0  -8    2.34    0.62
 -16   0   8    2.24    0.44
  16   0  -8    1.30    0.35
  16   0  -8    0.75    0.41
 -16   0   8    1.87    0.43
 -16   0   8    2.92    0.65
 -14   0   6  227.41   16.94
  14   0  -6  211.49   16.94
  14   0  -6  214.43   16.99
  14   0  -6  204.32   17.02
 -14   0   6  235.20   16.88
  14   0  -6  212.09   16.88
 -14   0   6  232.80   16.92
 -14   0   6  211.23   16.92
 -14   0   6  237.28   17.07
  12   0  -4  583.24   44.58
 -12   0   4  593.73   44.68
  12   0  -4  548.59   44.65
 -12   0   4  593.76   44.59
  12   0  -4  609.38   44.57
  12   0  -4  526.18   44.55
  12   0  -4  556.97   44.62
 -12   0   4  634.12   44.60
 -12   0   4  590.79   44.56
 -12   0   4  616.20   44.60
 -10   0   2  277.70   21.72
  10   0  -2  264.23   21.68
  10   0  -2  300.03   21.77
 -10   0   2  320.52   21.71
 -10   0   2  284.39   21.71
  10   0  -2  273.81   21.80
  10   0  -2  281.74   21.68
  10   0  -2  274.47   21.70
 -10   0   2  271.17   21.71
 -10   0   2  293.47   21.77
   8   0   0   42.01    3.48
   8   0   0   41.02    3.54
   8   0   0   47.11    3.47
  -8   0   0   47.24    3.42
  -8   0   0   44.75    3.51
  -8   0   0   43.03    3.54
  -8   0   0   45.53    3.67
   8   0   0   47.07    3.52
  -8   0   0   49.30    3.52
  -8   0   0   39.86    3.53
  -6   0  -2  186.05   13.74
  -6   0  -2  168.90   13.78
  -6   0  -2  155.01   13.79
   6   0   2  186.71   13.81
  -6   0  -2  173.20   13.81
  -6   0  -2  188.88   13.75
  -6   0  -2  201.22   13.87
   6   0   2  165.76   13.78
  -6   0  -2  189.40   13.83
   6   0   2  179.49   13.70
   6   0   2  184.52   13.79
   4   0   4   73.47    5.95
   4   0   4   74.27    5.97
  -4   0  -4   84.93    6.03
  -4   0  -4   73.09    5.97
   4   0   4   83.42    6.02
  -4   0  -4   70.69    5.94
  -4   0  -4   72.87    6.03
   4   0   4   75.67    6.00
  -4   0  -4   88.85    5.94
  -4   0  -4   72.32    6.06
   2   0   6   52.94    3.83
  -2   0  -6   49.37    3.86
   2   0   6   48.89    3.74
  -2   0  -6   47.26    3.75
   2   0   6   48.66    3.72
  -2   0  -6   46.99    3.70
   2   0   6   45.62    3.76
  -2   0  -6   42.39    3.73
  -2   0  -6   44.31    3.90
   0   0  -8   76.63    6.08
   0   0   8   79.93    5.94
   0   0  -8   75.98    5.87
   0   0  -8   71.33    6.00
   0   0  -8   62.73    6.14
   0   0  -8   64.78    5.93
   0   0   8   86.09    5.94
   0   0   8   79.96    6.03
   0   0   8   84.51    5.91
   2   0 -10  368.93   33.16
  -2   0  10  442.62   32.88
  -2   0  10  475.64   32.86
  -2   0  10  470.24   32.86
   2   0 -10  427.91   32.97
   2   0 -10  409.27   32.93
   2   0 -10  417.35   33.01
   4   0 -12   82.06    7.34
  -4   0  12   98.72    7.17
   4   0 -12   89.74    7.36
  -4   0  12  103.31    7.24
   4   0 -12   80.62    7.43
   4   0 -12   97.61    7.81
   6   0 -14   14.34    2.45
  -6   0  14   13.61    1.27
   6   0 -14   16.46    1.95
  -6   0  14   14.05    1.42
   6   0 -14   10.99    1.90
   8   0 -16   30.30    3.24
   8   0 -16   33.89    3.88
   8   0 -16   24.01    3.21
  -8   0  16   28.23    2.33
  10   0 -18   21.74    3.62
  10   0 -18   33.95    4.55
  10   0 -18   35.11    3.83
  25   1 -17    0.14    1.16
  25   1 -17    0.28    1.09
 -25   1  17    2.03    0.78
  25   1 -17   -0.41    1.20
  25  -1 -17    1.43    1.28
  25  -1 -17    1.82    1.49
 -25  -1  17    0.84    0.66
  25  -1 -17    1.33    1.27
  23   1 -15    0.36    1.01
  23   1 -15    0.71    0.85
  23   1 -15   -0.32    1.36
  23   1 -15    0.07    1.34
 -23   1  15    1.12    0.64
 -23   1  15    0.94    0.35
 -23  -1  15    0.59    0.53
  23  -1 -15    1.87    1.22
  23  -1 -15    1.26    0.96
  23  -1 -15   -0.17    0.94
 -21   1  13    1.00    0.56
  21   1 -13   -0.31    0.87
 -21   1  13    0.09    0.79
  21   1 -13    0.72    0.66
 -21   1  13    0.12    0.32
  21   1 -13    0.72    0.63
  21   1 -13   -0.06    0.78
  21  -1 -13   -1.26    1.05
 -21  -1  13    0.10    0.56
 -21  -1  13    0.02    0.41
  21  -1 -13    1.12    0.76
  21  -1 -13   -0.09    0.65
  21  -1 -13   -1.02    0.76
 -19   1  11    0.52    0.45
  19   1 -11    0.97    0.55
 -19   1  11    0.50    0.29
  19   1 -11    0.19    0.61
  19   1 -11    0.70    0.61
  19   1 -11   -0.16    0.52
 -19   1  11    0.27    0.60
  19  -1 -11    0.41    0.47
 -19  -1  11    0.56    0.38
  19  -1 -11   -0.77    0.72
  19  -1 -11   -0.47    0.77
 -19  -1  11    0.32    0.44
 -19  -1  11   -0.12    0.67
  19  -1 -11    0.51    0.60
  19  -1 -11    0.61    0.59
 -19  -1  11    0.34    0.48
  17   1  -9   16.40    1.79
  17   1  -9   12.80    1.77
 -17   1   9   20.45    1.62
 -17   1   9   17.49    1.87
  17   1  -9   17.90    1.59
 -17   1   9   17.15    1.49
 -17   1   9   16.28    1.58
  17   1  -9   15.92    1.64
  17   1  -9   18.34    1.48
  17  -1  -9   14.93    1.65
 -17  -1   9   20.58    1.84
  17  -1  -9   21.43    1.88
 -17  -1   9   16.03    1.51
  17  -1  -9   17.50    1.84
  17  -1  -9   16.57    1.79
 -17  -1   9   17.23    1.58
  17  -1  -9   17.57    1.61
 -17  -1   9   16.77    1.64
  15   1  -7   33.75    3.03
  15   1  -7   37.30    3.16
 -15   1   7   36.42    3.02
 -15   1   7   36.31    2.96
  15   1  -7   36.37    2.94
  15   1  -7   38.81    3.15
 -15   1   7   39.85    3.03
 -15   1   7   39.19    3.20
  15   1  -7   37.76    2.94
  15  -1  -7   32.74    3.08
 -15  -1   7   37.82    3.27
  15  -1  -7   34.90    2.96
  15  -1  -7   32.41    3.02
 -15  -1   7   40.27    3.14
 -15  -1   7   34.77    2.95
  15  -1  -7   43.91    3.17
 -15  -1   7   38.61    3.02
  15  -1  -7   35.96    3.19
 -13   1   5   16.82    1.53
  13   1  -5   16.12    1.65
 -13   1   5   17.78    1.56
  13   1  -5   15.66    1.55
 -13   1   5   18.96    1.56
  13   1  -5   17.97    1.64
  13   1  -5   17.10    1.42
  13   1  -5   16.69    1.50
 -13   1   5   21.01    1.56
 -13   1   5   19.86    1.70
 -13  -1   5   19.38    1.67
  13  -1  -5   16.50    1.67
  13  -1  -5   15.01    1.42
 -13  -1   5   19.28    1.56
  13  -1  -5   19.69    1.62
 -13  -1   5   19.08    1.68
 -13  -1   5   16.04    1.50
  13  -1  -5   17.71    1.53
 -13  -1   5   17.25    1.57
  13  -1  -5   16.85    1.53
  13  -1  -5   21.22    1.67
 -11   1   3    4.33    0.60
  11   1  -3    3.71    0.67
 -11   1   3    4.70    0.58
 -11   1   3    3.80    0.62
 -11   1   3    2.86    0.50
  11   1  -3    4.08    0.56
  11   1  -3    4.21    0.65
  11   1  -3    4.07    0.57
 -11   1   3    4.14    0.53
  11   1  -3    4.26    0.62
  11  -1  -3    3.68    0.49
 -11  -1   3    4.51    0.63
 -11  -1   3    4.50    0.61
  11  -1  -3    4.58    0.57
 -11  -1   3    3.69    0.53
  11  -1  -3    4.07    0.59
 -11  -1   3    4.16    0.68
 -11  -1   3    5.23    0.56
  11  -1  -3    4.49    0.43
  -9   1   1    2.03    0.32
   9   1  -1    1.91    0.34
   9   1  -1    1.88    0.38
   9   1  -1    2.63    0.43
  -9   1   1    2.35    0.41
   9   1  -1    2.11    0.42
  -9   1   1    2.21    0.37
   9   1  -1    2.26    0.39
  -9   1   1    1.99    0.39
  -9   1   1    2.74    0.42
   9   1  -1    1.93    0.32
  -9  -1   1    1.50    0.47
   9  -1  -1    2.21    0.36
  -9  -1   1    2.07    0.45
   9  -1  -1    2.08    0.29
   9  -1  -1    2.47    0.25
   9  -1  -1    2.10    0.27
  -9  -1   1    2.04    0.37
  -9  -1   1    3.15    0.47
   9  -1  -1    2.17    0.39
   9  -1  -1    2.38    0.40
   7   1   1    1.94    0.31
   7   1   1    1.56    0.34
   7   1   1    2.37    0.42
   7   1   1    3.05    0.43
  -7   1  -1    1.84    0.34
   7   1   1    2.12    0.30
  -7   1  -1    2.57    0.44
  -7   1  -1    1.81    0.27
  -7   1  -1    2.22    0.30
   7   1   1    1.49    0.35
  -7   1  -1    1.82    0.37
  -7   1  -1    1.94    0.35
  -7   1  -1    1.59    0.29
  -7  -1  -1    1.96    0.39
  -7  -1  -1    1.38    0.36
   7  -1   1    2.41    0.37
  -7  -1  -1    1.94    0.35
   7  -1   1    2.05    0.31
   7  -1   1    1.64    0.27
  -7  -1  -1    1.75    0.30
  -7  -1  -1    1.62    0.34
   7  -1   1    1.44    0.34
   5   1   3   55.67    4.56
   5   1   3   58.40    4.48
   5   1   3   61.68    4.51
   5   1   3   55.83    4.54
  -5   1  -3   50.89    4.54
  -5   1  -3   58.39    4.45
   5   1   3   58.78    4.55
   5   1   3   56.34    4.56
   5   1   3   53.35    4.58
  -5   1  -3   58.51    4.56
  -5   1  -3   61.77    4.51
  -5   1  -3   61.06    4.48
  -5   1  -3   61.60    4.45
  -5  -1  -3   57.46    4.57
   5  -1   3   55.56    4.53
  -5  -1  -3   58.80    4.52
   5  -1   3   56.83    4.53
  -5  -1  -3   62.13    4.59
  -5  -1  -3   62.55    4.51
  -5  -1  -3   57.07    4.63
  -5  -1  -3   58.85    4.58
   5  -1   3   49.69    4.46
   3   1   5    0.02    0.20
  -3   1  -5    0.49    0.14
  -3   1  -5    0.68    0.36
   3   1   5    0.17    0.20
   3   1   5    0.06    0.17
  -3   1  -5   -0.24    0.28
  -3   1  -5    0.06    0.17
  -3   1  -5    0.13    0.29
   3   1   5    0.36    0.28
   3   1   5    0.49    0.28
  -3   1  -5    0.26    0.33
   3   1   5    0.07    0.19
   3  -1   5    0.28    0.25
  -3  -1  -5    0.68    0.35
   3  -1   5    0.20    0.11
  -3  -1  -5    0.15    0.25
   3  -1   5    0.25    0.24
  -3  -1  -5    0.14    0.21
  -3  -1  -5    0.54    0.35
  -3  -1  -5    0.31    0.26
   3  -1   5    0.14    0.12
   1   1   7    0.03    0.21
   1   1   7    0.40    0.25
  -1   1  -7    0.51    0.33
   1   1   7    0.17    0.29
   1   1   7    0.55    0.22
  -1   1  -7    0.18    0.39
  -1   1  -7   -0.50    0.32
  -1   1  -7    1.05    0.29
   1   1   7    0.37    0.30
  -1   1  -7    0.30    0.19
   1   1   7    0.19    0.17
  -1   1  -7    0.50    0.41
   1  -1   7    0.08    0.15
  -1  -1  -7    0.00    0.27
  -1  -1  -7    0.22    0.47
  -1  -1  -7    0.13    0.29
   1  -1   7    0.28    0.16
  -1  -1  -7    0.39    0.37
   1  -1   7    0.07    0.24
  -1  -1  -7    0.03    0.28
   1   1  -9    6.11    0.88
  -1   1   9    7.68    0.74
  -1   1   9    8.58    0.88
   1   1  -9    6.78    0.87
  -1   1   9    9.27    0.72
   1   1  -9    7.41    0.70
  -1   1   9    8.06    1.00
  -1   1   9    7.52    0.84
  -1   1   9    6.99    0.84
   1   1  -9    7.74    0.80
   1   1  -9    6.09    0.72
   1   1  -9    7.41    1.26
  -1  -1   9    8.37    0.73
   1  -1  -9    8.67    0.96
  -1  -1   9    8.40    0.74
   1  -1  -9    9.21    1.16
   1  -1  -9    6.60    1.20
   1  -1  -9    6.22    0.99
   1  -1  -9    5.64    0.97
   1  -1  -9    6.47    1.02
   1  -1  -9    8.97    0.81
  -1  -1   9    7.02    0.81
   3   1 -11    0.11    0.46
   3   1 -11    0.83    0.76
  -3   1  11    0.04    0.22
  -3   1  11    0.02    0.49
   3   1 -11    1.05    0.57
  -3   1  11    0.06    0.33
  -3   1  11    0.07    0.34
   3   1 -11    0.30    0.45
  -3   1  11   -0.12    0.23
  -3  -1  11    0.01    0.25
   3  -1 -11    0.40    0.54
   3  -1 -11   -0.38    0.65
  -3  -1  11    0.35    0.27
   3  -1 -11   -1.02    0.50
  -3  -1  11   -0.18    0.28
   3  -1 -11    1.84    0.75
  -5   1  13    1.28    0.31
   5   1 -13    0.61    0.68
   5   1 -13    0.56    1.13
  -5   1  13    1.45    0.43
   5   1 -13    0.08    0.77
  -5   1  13    1.68    0.31
  -5   1  13    1.31    0.47
   5  -1 -13    0.75    1.12
  -5  -1  13    1.51    0.42
   5  -1 -13    1.37    0.80
   5  -1 -13    2.84    1.02
   5  -1 -13    1.55    0.82
  -5  -1  13    1.84    0.39
   7   1 -15   13.88    2.27
   7   1 -15    8.89    1.60
   7   1 -15   14.09    1.64
  -7   1  15   13.09    1.07
  -7   1  15   10.90    1.20
   7   1 -15   15.18    1.98
  -7   1  15    9.80    1.05
   7  -1 -15    9.01    1.77
   7  -1 -15   14.95    1.90
  -7  -1  15   14.06    1.29
   7  -1 -15   14.35    2.38
  -7  -1  15   11.38    1.11
   9   1 -17   10.01    1.80
   9   1 -17    6.61    1.61
  -9   1  17    8.50    1.05
   9   1 -17   12.20    2.51
[truncated: 301,340 more chars]
